# Supplementary material for: Krüppel-like factor/specificity protein evolution in the Spiralia and the implications for cephalopod visual system novelties
Source: Proc Biol Sci. 2020 Oct 21;287(1937):20202055. doi: 10.1098/rspb.2020.2055 (PMC7661307; doi:10.1098/rspb.2020.2055)
Supplement: Table S2 [file rspb20202055supp2.xlsx]

## Sheet: Sheet1
Table S2. Transcriptomes and genomes used in phylogenetic trees.
Species	Sequence type	Bioproject Accession	Reference
Acanthochitona crinita	Transcriptome	PRJNA357466	De Oliveira AL, Wollesen T, Kristof A, Scherholz Z, Redl E, Todt C, Bleidorn C, Wanninger A. Comparative transcriptomics enlarges the toolkit of known developmental genes in mollusks. BMC Genomics. 2016;17(1):905.
Adineta ricciae	Genome	PRJEB23547	Nowell RW, Almeida P, Wilson CG, Smith TP, Fontaneto D, Crisp A, et al. (2018) Comparative genomics of bdelloid rotifers: Insights from desiccating and nondesiccating species. PLoS Biol 16(4): e2004830. https://doi.org/10.1371/journal.pbio.2004830
Adineta vaga	Genome	PRJEB23547	Nowell RW, Almeida P, Wilson CG, Smith TP, Fontaneto D, Crisp A, et al. (2018) Comparative genomics of bdelloid rotifers: Insights from desiccating and nondesiccating species. PLoS Biol 16(4): e2004830. https://doi.org/10.1371/journal.pbio.2004830
Alitta succinea	Transcriptome	PRJNA280093	Kevin M. Kocot, Torsten H. Struck, Julia Merkel, Damien S. Waits, Christiane Todt, Pamela M. Brannock, David A. Weese, Johanna T. Cannon, Leonid L. Moroz, Bernhard Lieb, Kenneth M. Halanych, Phylogenomics of Lophotrochozoa with Consideration of Systematic Error, Systematic Biology, Volume 66, Issue 2, March 2017, Pages 256–282, https://doi.org/10.1093/sysbio/syw079
Amynthas corticis	Genome	PRJEB20839	L. Cunha, A. Thornber, P. Kille, A.J. Morgan, M. Novo, A large set of microsatellites for the highly invasive earthworm Amynthas corticis predicted from low coverage genomes, Applied Soil Ecology, Volume 119, 2017, Pages 152-155, ISSN 0929-1393, https://doi.org/10.1016/j.apsoil.2017.05.029.
Anadara trapezia	Transcriptome	PRJNA210944	Peter J.Prentisa., AnaPavasovic. The Anadara trapezia transcriptome: A resource for molluscan physiological genomics. Marine Genomics Volume 18, Part B, December 2014, Pages 113-115
Antalis entalis	Transcriptome	PRJNA357466	De Oliveira AL, Wollesen T, Kristof A, Scherholz Z, Redl E, Todt C, Bleidorn C, Wanninger A. Comparative transcriptomics enlarges the toolkit of known developmental genes in mollusks. BMC Genomics. 2016;17(1):905.
Aplysia californica	Genome	PRJNA13635	Di Palma,F., Alfoldi,J., Johnson,J., Berlin,A., Gnerre,S., Jaffe,D., MacCallum,I., Young,S., Walker,B.J. and Lindblad-Toh,K. Direct Submission. 2014
Architeuthis dux	Genome	PRJNA534469	Da Fonseca,R. Direct Submission. 2019
Baseodiscus unicolor	Transcriptome	PRJNA254171	Andrade SC et al., "A transcriptomic approach to ribbon worm systematics (nemertea): resolving the pilidiophora problem.", Mol Biol Evol, 2014 Dec;31(12):3206-15
Bathymodiolus platifrons	Genome	PRJNA328542	Sun J et al., "Adaptation to deep-sea chemosynthetic environments as revealed by mussel genomes.", Nat Ecol Evol, 2017 Apr 3;1(5):121
Biomphalaria glabrata	Genome	PRJNA12879	Warren,W., Wilson,R.K., Hillier,L.W. and Minx,P. Direct submission. 2014
Capitella teleta	Genome	PRJNA175705	Simakov O, Marletaz F, Cho SJ, et al. Insights into bilaterian evolution from three spiralian genomes. Nature. 2013;493(7433):526–531. doi:10.1038/nature11696
Cephalothrix linearis	Transcriptome	PRJNA245790	Struck TH et al., "Platyzoan paraphyly based on phylogenomic data supports a noncoelomate ancestry of spiralia.", Mol Biol Evol, 2014 Jul;31(7):1833-49
Chiroteuthis calyx	Transcriptome	PRJNA342927	Francis WR et al., "Symplectin evolved from multiple duplications in bioluminescent squid.", PeerJ, 2017;5:e3633
Chiton olivaceus	Transcriptome	PRJNA181256	Riesgo, A., Andrade, S.C.S., Sharma, P.P. et al. Comparative description of ten transcriptomes of newly sequenced invertebrates and efficiency estimation of genomic sampling in non-model taxa. Front Zool 9, 33 (2012) doi:10.1186/1742-9994-9-33
Conus tribblei	Genome	PRJNA297986	Barghi N et al., "Structural features of conopeptide genes inferred from partial sequences of the Conus tribblei genome.", Mol Genet Genomics, 2016 Feb;291(1):411-22
Crassostrea gigas	Genome	PRJNA276446	Zhang G, Fang X, Guo X, Li L, Luo R, Xu F, Yang P, Zhang L, Wang X, Qi H et al. The oyster genome reveals stress adaptation and complexity of shell formation. 2012. Nature. 490:49-54.
Crassostrea virginica	Genome	PRJNA376014	Warren,W.C., Gomez-Chiarri,M., Tomlinson,C. and Guo,X, Direct Submission. 2017.
Crepidula astrasolea	Transcriptome	PRJNA397078	Henry, JQ, Lesoway MP, Perry KJ, Osborne CC, Shankland M, Lyons DC. 2017. Beyond the sea: Crepidula atrasolea as a spiralian model system. International Journal of Developmental Biology. 61:479-493.
Doryteuthis pealeii	Transcriptome	PRJNA300402	Koenig, K.M., Sun, P., Meyer, E. and Gross, J.M., 2016. Eye development and photoreceptor differentiation in the cephalopod Doryteuthis pealeii. Development, 143(17), pp.3168-3181.
Dreissena rostriformis	Genome	PRJNA550352	Andrew D Calcino, André Luiz de Oliveira, Oleg Simakov, Thomas Schwaha, Elisabeth Zieger, Tim Wollesen, Andreas Wanninger, The quagga mussel genome and the evolution of freshwater tolerance, DNA Research, Volume 26, Issue 5, October 2019, Pages 411–422, https://doi.org/10.1093/dnares/dsz019
Eisenia fetida	Transcriptome	PRJNA393988	Bhambri A, Dhaunta N, Patel SS, Hardikar M, Bhatt A, Srikakulam N, et al. (2018) Large scale changes in the transcriptome of Eisenia fetida during regeneration. PLoS ONE 13(9): e0204234. https://doi.org/10.1371/journal.pone.0204234
Elysia chlorotica	Genome	PRJNA484060	Huimin Cai, Qiye Li, Xiaodong Fang, Ji Li, Nicholas E. Curtis, Andreas Altenburger, Tomoko Shibata, Mingji Feng, Taro Maeda, Julie A. Schwartz, Shuji Shigenobu, Nina Lundholm, Tomoaki Nishiyama, Huanming Yang, Mitsuyasu Hasebe, Shuaicheng Li, Sidney K. Pierce & Jian Wang. A draft genome assembly of the solar-powered sea slug Elysia chlorotica. Scientific Data volume 6, Article number: 190022 (201…
Ennucula tenius	Transcriptome	PRJNA280093	Kevin M. Kocot, Torsten H. Struck, Julia Merkel, Damien S. Waits, Christiane Todt, Pamela M. Brannock, David A. Weese, Johanna T. Cannon, Leonid L. Moroz, Bernhard Lieb, Kenneth M. Halanych, Phylogenomics of Lophotrochozoa with Consideration of Systematic Error, Systematic Biology, Volume 66, Issue 2, March 2017, Pages 256–282, https://doi.org/10.1093/sysbio/syw079
Euprymna scolopes	Genome	PRJNA470951	Belcaid M et al., "Symbiotic organs shaped by distinct modes of genome evolution in cephalopods.", Proc Natl Acad Sci U S A, 2019 Feb 19;116(8):3030-3035
Gadila tolmiei	Transcriptome	PRJNA72139	Smith SA et al., "Resolving the evolutionary relationships of molluscs with phylogenomic tools.", Nature, 2011 Oct 26;480(7377):364-7
Glottidia pyramidata	Transcriptome	PRJNA280093	Kevin M. Kocot, Torsten H. Struck, Julia Merkel, Damien S. Waits, Christiane Todt, Pamela M. Brannock, David A. Weese, Johanna T. Cannon, Leonid L. Moroz, Bernhard Lieb, Kenneth M. Halanych, Phylogenomics of Lophotrochozoa with Consideration of Systematic Error, Systematic Biology, Volume 66, Issue 2, March 2017, Pages 256–282, https://doi.org/10.1093/sysbio/syw079
Gymnomenia pellucida	Transcriptome	PRJNA357466	De Oliveira AL, Wollesen T, Kristof A, Scherholz Z, Redl E, Todt C, Bleidorn C, Wanninger A. Comparative transcriptomics enlarges the toolkit of known developmental genes in mollusks. BMC Genomics. 2016;17(1):905.
Haliotis laevigata	Genome	PRJNA256420	Botwright NA et al., "Greenlip Abalone (Haliotis laevigata) Genome and Protein Analysis Provides Insights into Maturation and Spawning.", G3 (Bethesda), 2019 Oct 7;9(10):3067-3078
Haliotis rufescens	Genome	PRJNA435384	Masonbrink RE et al., "An Annotated Genome for Haliotis rufescens (Red Abalone) and Resequenced Green, Pink, Pinto, Black, and White Abalone Species.", Genome Biol Evol, 2019 Feb 1;11(2):431-438
Helobdella robusta	Genome	PRJNA259764	Simakov O, Marletaz F, Cho SJ, et al. Insights into bilaterian evolution from three spiralian genomes. Nature. 2013;493(7433):526–531. doi:10.1038/nature11696
Hydroides elegans	Genome	PRJNA307290	Stepwise metamorphosis mediated by bacteria, MAPK Nicholas J. Shikuma, Igor Antoshechkin, João M. Medeiros, Martin Pilhofer, Dianne K. Newman Proceedings of the National Academy of Sciences Sep 2016, 113 (36) 10097-10102; DOI: 10.1073/pnas.1603142113
Lanistes nyassanus	Genome	PRJNA523095	Sun J et al., "Signatures of Divergence, Invasiveness, and Terrestrialization Revealed by Four Apple Snail Genomes.", Mol Biol Evol, 2019 Jul 1;36(7):1507-1520
Leptochiton asellus	Transcriptome	PRJNA280093	Kevin M. Kocot, Torsten H. Struck, Julia Merkel, Damien S. Waits, Christiane Todt, Pamela M. Brannock, David A. Weese, Johanna T. Cannon, Leonid L. Moroz, Bernhard Lieb, Kenneth M. Halanych, Phylogenomics of Lophotrochozoa with Consideration of Systematic Error, Systematic Biology, Volume 66, Issue 2, March 2017, Pages 256–282, https://doi.org/10.1093/sysbio/syw079
Limnoperna fortunei	Genome	PRJNA330677	Uliano-Silva M et al., "A hybrid-hierarchical genome assembly strategy to sequence the invasive golden mussel, Limnoperna fortunei.", Gigascience, 2018 Feb 1;7(2)
Lingula anatina	Genome	PRJNA293030	Luo, Y.J., Kanda, M., Koyanagi, R., Hisata, K., Akiyama, T., Sakamoto, H., Sakamoto, T., Satoh, N. Nemertean and phoronid genomes reveal lophotrochozoan evolution and the origin of bilaterian heads. Nature Ecology & Evolution 2, 141–151
Lottia gigantea	Genome	PRJNA259762	Simakov O, Marletaz F, Cho SJ, et al. Insights into bilaterian evolution from three spiralian genomes. Nature. 2013;493(7433):526–531. doi:10.1038/nature11696
Lymnaea stagnalis	Genome	PRJEB11470	Stevens,Lewis., Kumar,Sujai. and Blaxter,L.Mark. Direct Submission. 2016
Megalomma vesiculosum	Transcriptome	PRJNA243848	Weigert, A., Helm, C., Meyer, M., Nickel, B., Arendt, D., Hausdorf, B., Santos, S. R., Halanych, K. M., Purschke, G., Bleidorn, C., & Struck, T. H. (2014). Illuminating the base of the annelid tree using transcriptomics. Molecular biology and evolution, 31(6), 1391–1401.
Membranipora membranacea	Transcriptome	PRJNA289347	Christopher E. Laumer, Nicolas Bekkouche, Alexandra Kerbl, Freya Goetz, Ricardo C. Neves, Martin V. Sørensen, Reinhardt M. Kristensen, Andreas Hejnol, Casey W. Dunn, Gonzalo Giribet, Katrine Worsaae, Spiralian Phylogeny Informs the Evolution of Microscopic Lineages, Current Biology, Volume 25, Issue 15, 2015, Pages 2000-2006,ISSN 0960-9822, https://doi.org/10.1016/j.cub.2015.06.068.
Mizuhopecten yessoensis	Genome	PRJNA390633	Wang S et al., "Scallop genome provides insights into evolution of bilaterian karyotype and development.", Nat Ecol Evol, 2017 Apr 3;1(5):120
Modiolus philippinarum	Genome	PRJNA328544	Sun J et al., "Adaptation to deep-sea chemosynthetic environments as revealed by mussel genomes.", Nat Ecol Evol, 2017 Apr 3;1(5):121
Mytilus edulis	Transcriptome	PRJNA280093	Kevin M. Kocot, Torsten H. Struck, Julia Merkel, Damien S. Waits, Christiane Todt, Pamela M. Brannock, David A. Weese, Johanna T. Cannon, Leonid L. Moroz, Bernhard Lieb, Kenneth M. Halanych, Phylogenomics of Lophotrochozoa with Consideration of Systematic Error, Systematic Biology, Volume 66, Issue 2, March 2017, Pages 256–282, https://doi.org/10.1093/sysbio/syw079
Nautilus pompilius	Transcriptome	PRJNA299756	Noa Liscovitch-Brauer, Shahar Alon, Hagit T. Porath, Boaz Elstein, Ron Unger, Tamar Ziv, Arie Admon, Erez Y. Levanon, Joshua J.C. Rosenthal, Eli Eisenberg, Trade-off between Transcriptome Plasticity and Genome Evolution in Cephalopods, Cell, Volume 169, Issue 2, 2017, Pages 191-202.e11, ISSN 0092-8674, https://doi.org/10.1016/j.cell.2017.03.025.
Notospermus geniculatus	Genome	PRJNA393252	Luo, Y.J., Kanda, M., Koyanagi, R., Hisata, K., Akiyama, T., Sakamoto, H., Sakamoto, T., Satoh, N. Nemertean and phoronid genomes reveal lophotrochozoan evolution and the origin of bilaterian heads. Nature Ecology & Evolution 2, 141–151
Nucella lapillus	Transcriptome	PRJNA280093	Kevin M. Kocot, Torsten H. Struck, Julia Merkel, Damien S. Waits, Christiane Todt, Pamela M. Brannock, David A. Weese, Johanna T. Cannon, Leonid L. Moroz, Bernhard Lieb, Kenneth M. Halanych, Phylogenomics of Lophotrochozoa with Consideration of Systematic Error, Systematic Biology, Volume 66, Issue 2, March 2017, Pages 256–282, https://doi.org/10.1093/sysbio/syw079
Nucula timidula	Transcriptome	PRJNA357466	De Oliveira AL, Wollesen T, Kristof A, Scherholz Z, Redl E, Todt C, Bleidorn C, Wanninger A. Comparative transcriptomics enlarges the toolkit of known developmental genes in mollusks. BMC Genomics. 2016;17(1):905.
Octopoteuthis deletron	Transcriptome	PRJNA342927	Francis WR et al., "Symplectin evolved from multiple duplications in bioluminescent squid.", PeerJ, 2017;5:e3633
Octopus bimaculoides	Genome	PRJNA270931	Albertin CB et al., "The octopus genome and the evolution of cephalopod neural and morphological novelties.", Nature, 2015 Aug 13;524(7564):220-4
Octopus vulgaris	Genome	PRJNA492973	Zarrella I et al., "The survey and reference assisted assembly of the Octopus vulgaris genome.", Sci Data, 2019 Apr 1;6(1):13
Owenia fusiformis	Transcriptome	PRJNA243848	Weigert, A., Helm, C., Meyer, M., Nickel, B., Arendt, D., Hausdorf, B., Santos, S. R., Halanych, K. M., Purschke, G., Bleidorn, C., & Struck, T. H. (2014). Illuminating the base of the annelid tree using transcriptomics. Molecular biology and evolution, 31(6), 1391–1401.
Phoronis australis	Genome	PRJNA393252	Luo, Y.J., Kanda, M., Koyanagi, R., Hisata, K., Akiyama, T., Sakamoto, H., Sakamoto, T., Satoh, N. Nemertean and phoronid genomes reveal lophotrochozoan evolution and the origin of bilaterian heads. Nature Ecology & Evolution 2, 141–151
Phoronopsis harmeri	Transcriptome	PRJNA289349	Laumer Christopher E., Fernández Rosa, Lemer Sarah, Combosch David, Kocot Kevin M., Riesgo Ana, Andrade Sónia C. S., Sterrer Wolfgang, Sørensen Martin V. and Giribet Gonzalo Revisiting metazoan phylogeny with genomic sampling of all phyla286Proc. R. Soc. B http://doi.org/10.1098/rspb.2019.0831
Phyllochaetopterus sp.	Transcriptome	PRJNA243848	Weigert, A., Helm, C., Meyer, M., Nickel, B., Arendt, D., Hausdorf, B., Santos, S. R., Halanych, K. M., Purschke, G., Bleidorn, C., & Struck, T. H. (2014). Illuminating the base of the annelid tree using transcriptomics. Molecular biology and evolution, 31(6), 1391–1401.
Phylo foetida	Transcriptome	PRJNA243848	Weigert, A., Helm, C., Meyer, M., Nickel, B., Arendt, D., Hausdorf, B., Santos, S. R., Halanych, K. M., Purschke, G., Bleidorn, C., & Struck, T. H. (2014). Illuminating the base of the annelid tree using transcriptomics. Molecular biology and evolution, 31(6), 1391–1401.
Physella acuta	Genome	PRJNA407370	Schultz,J.H., Adema,C.M. and Kamel,B. Direct Submission. 2019
Pinctada fucata	Genome	PRJNA283019	Takeuchi, T., Koyanagi, R., Gyoja, F., Kanda, M., Hisata, K., Fujie, M., Goto, H., Yamasaki, S., Nagai, K., Morino, Y., Miyamoto, H., Endo, K., Endo, H., Nagasawa, H., Kinoshita., S., Asakawa, S., Watabe, S., Satoh, N., Kawashima, T. Bivalve-specific gene expansion in the pearl oyster genome: Implications of adaptation to a sessile lifestyle Zoological Letters, 2:3
Platynereis dumerilii	Transcriptome		Hsien-chao Chou, Natalia Acevedo-Luna, Stephan Q. Schneider (2016, April 11) PdumBase: The Platynereis dumerilii database. Retrived from: http://pdumbase.gdcb.iastate.edu
Pomacea canaliculata	Genome	PRJNA523959	Sun J et al., "Signatures of Divergence, Invasiveness, and Terrestrialization Revealed by Four Apple Snail Genomes.", Mol Biol Evol, 2019 Jul 1;36(7):1507-1520
Pterygioteuthis hoylei	Transcriptome	PRJNA342927	Francis WR et al., "Symplectin evolved from multiple duplications in bioluminescent squid.", PeerJ, 2017;5:e3633
Ptychodera flava	Genome	PRJDB3182	Oleg Simakov*, Takeshi Kawashima*, Ferdinand Marletaz, Jerry Jenkins, Ryo Koyanagi, Therese Mitros, Kanako Hisata, Jessen Bredeson, Eiichi Shoguchi, Fuki Gyoja, Jia-Xing Yue, Robert Freeman, Akane Sasaki, Tomoe Hikosaka-Katayama, Atsuko Sato, Manabu Fujie, Kenneth W. Baughman, Judith Levine, Paul Gonzalez, Christopher Cameron, Jens Fritzenwanker, Ariel Pani, Hiroki Goto, Miyuki Kanda, Nana Arakak…
Radix auricularia	Genome	PRJNA350764	Schell T et al., "An annotated draft genome for Radix auricularia (Gastropoda, Mollusca).", Genome Biol Evol, 2017 Feb 15
Rhyssoplax olivaceus	Transcriptome	PRJNA280093	Kevin M. Kocot, Torsten H. Struck, Julia Merkel, Damien S. Waits, Christiane Todt, Pamela M. Brannock, David A. Weese, Johanna T. Cannon, Leonid L. Moroz, Bernhard Lieb, Kenneth M. Halanych, Phylogenomics of Lophotrochozoa with Consideration of Systematic Error, Systematic Biology, Volume 66, Issue 2, March 2017, Pages 256–282, https://doi.org/10.1093/sysbio/syw079
Rotaria macrura	Genome	PRJEB23547	Nowell RW, Almeida P, Wilson CG, Smith TP, Fontaneto D, Crisp A, et al. (2018) Comparative genomics of bdelloid rotifers: Insights from desiccating and nondesiccating species. PLoS Biol 16(4): e2004830. https://doi.org/10.1371/journal.pbio.2004830
Ruditapes philippinarum	Genome	PRJNA479743	Yan X et al., "Clam Genome Sequence Clarifies the Molecular Basis of Its Benthic Adaptation and Extraordinary Shell Color Diversity.", iScience, 2019 Sep 27;19:1225-1237
Saccostrea glomerata	Genome	PRJNA414259	Powell D et al., "The genome of the oyster Saccostrea offers insight into the environmental resilience of bivalves.", DNA Res, 2018 Dec 1;25(6):655-665
Schmidtea mediterranea	Genome	PRJNA379262	Grohme,M.A., Schloissnig,S., Rozanski,A., Pippel,M., Young,G.R., Winkler,S., Brandl,H., Henry,I., Dahl,A., Powell,S., Hiller,M., Myers,E. and Rink,J.C. The genome of Schmidtea mediterranea and the evolution of core cellular mechanisms Nature 554, 56-61 (2018)
Sepia bandensis	Transcriptome	MK756076.1	Tarazona,O.A., Lopez,D.H., Slota,L.A. and Cohn,M.J. Evolution of limb development in cephalopod mollusks. Elife 8, e43828 (2019)
Sepia officinalis	Transcriptome	PRJNA299756	Noa Liscovitch-Brauer, Shahar Alon, Hagit T. Porath, Boaz Elstein, Ron Unger, Tamar Ziv, Arie Admon, Erez Y. Levanon, Joshua J.C. Rosenthal, Eli Eisenberg, Trade-off between Transcriptome Plasticity and Genome Evolution in Cephalopods, Cell, Volume 169, Issue 2, 2017, Pages 191-202.e11, ISSN 0092-8674, https://doi.org/10.1016/j.cell.2017.03.025.
Sepia pharaonis	Transcriptome	PRJNA342927	Francis WR et al., "Symplectin evolved from multiple duplications in bioluminescent squid.", PeerJ, 2017;5:e3633
Solemya velum	Transcriptome	PRJNA72139	Smith SA et al., "Resolving the evolutionary relationships of molluscs with phylogenomic tools.", Nature, 2011 Oct 26;480(7377):364-7
Spiochaetopterus sp.	Transcriptome	PRJNA243848	Weigert, A., Helm, C., Meyer, M., Nickel, B., Arendt, D., Hausdorf, B., Santos, S. R., Halanych, K. M., Purschke, G., Bleidorn, C., & Struck, T. H. (2014). Illuminating the base of the annelid tree using transcriptomics. Molecular biology and evolution, 31(6), 1391–1401.
Tomopteris helgolandica	Transcriptome	PRJNA243848	Weigert, A., Helm, C., Meyer, M., Nickel, B., Arendt, D., Hausdorf, B., Santos, S. R., Halanych, K. M., Purschke, G., Bleidorn, C., & Struck, T. H. (2014). Illuminating the base of the annelid tree using transcriptomics. Molecular biology and evolution, 31(6), 1391–1401.
Urechis unicinctus	Transcriptome	PRJNA232506	Liu X et al., "Transcriptional response to sulfide in the Echiuran Worm Urechis unicinctus by digital gene expression analysis", BMC Genomics, 2015 Oct 21;16:829
Vampyroteuthis infernalis	Transcriptome	PRJNA342927	Francis WR et al., "Symplectin evolved from multiple duplications in bioluminescent squid.", PeerJ, 2017;5:e3633
Venustaconcha ellipsiformis	Genome	PRJNA433387	Sébastien Renaut, Davide Guerra, Walter R Hoeh, Donald T Stewart, Arthur E Bogan, Fabrizio Ghiselli, Liliana Milani, Marco Passamonti, Sophie Breton, Genome Survey of the Freshwater Mussel Venustaconcha ellipsiformis (Bivalvia: Unionida) Using a Hybrid De Novo Assembly Approach, Genome Biology and Evolution, Volume 10, Issue 7, July 2018, Pages 1637–1646, https://doi.org/10.1093/gbe/evy117
Villosa lienosa	Transcriptome	PRJNA75063	Wang,R., Li,C., Stoeckel,J., Moyer,G., Liu,Z. and Peatman,E. Rapid development of molecular resources for a freshwater mussel, Villosa lienosa (Bivalvia: Unionidae) using a RNA-seq-based approach Freshw Sci 31 (3), 695-708 (2012)
Wirenia argentea	Transcriptome	PRJNA357466	De Oliveira AL, Wollesen T, Kristof A, Scherholz Z, Redl E, Todt C, Bleidorn C, Wanninger A. Comparative transcriptomics enlarges the toolkit of known developmental genes in mollusks. BMC Genomics. 2016;17(1):905.
Chaetoderma nitidulum	Transcriptome	PRJNA379065	Kocot Kevin M., Todt Christiane, Mikkelsen Nina T. and Halanych Kenneth M. 2019. Phylogenomics of Aplacophora (Mollusca, Aculifera) and a solenogaster without a foot Proc. R. Soc. B. 286:20190115
Pholidoskepia sp.	Transcriptome	PRJNA72139	Smith, S., Wilson, N., Goetz, F. et al. Resolving the evolutionary relationships of molluscs with phylogenomic tools. Nature 480, 364–367 (2011)
