# Supplementary material for: Krüppel-like factor/specificity protein evolution in the Spiralia and the implications for cephalopod visual system novelties
Source: Proc Biol Sci. 2020 Oct 21;287(1937):20202055. doi: 10.1098/rspb.2020.2055 (PMC7661307; doi:10.1098/rspb.2020.2055)
Supplement: Table S3 [file rspb20202055supp3.xlsx]

## Sheet: Sheet1
Supplementary Table 3 Genomic Coordinates of Spiralian SP6-9 genes from Figure 6
Species	Gene	Scaffold/Chromosome	Genomic Coordinates	Number of introns
Euprymna scolopes	SP6-9a	SRIE01026880	2,516,103-2,514,862	0
	SP6-9b	SRIE01026880	1,433,033-1,430,910	0
	SP6-9c	SRIE01026880	1,913,147-1,912,293	0
Architeuthis dux	SP6-9a	VCCN01001623	10,409,659-10,410,717	1
	SP6-9b	VCCN01001623	9,969,671-9,971,665	0
	SP6-9c	VCCN01001623	10,163,890-10,649,915	0
Octopus bimaculoides	SP6-9a	48703	161139-162266	1
	SP6-9b	48703	865,260-867,230	0
	SP6-9c	48703	475809-478557	0
Octopus vulgaris	SP6-9a	LG2	104,281,618-104,371,486	2
	SP6-9b	LG2	103,583,419-103,585,398	0
	SP6-9c	LG2	103,916,090-103,174,424	0
Pomacea canaliculata	SP6-9-1	LG1	26,173,872-26,175,266	1
	SP6-9-2	LG1	12,841,060-12,842,455	0
Crassostrea virginica	SP6-9-1	LG3	119,856-126,373	1
	SP6-9-2	LG3	141,807-141,829	1
	Sp6-9-3	LG3	5,051,295-5,057,912	1
	SP6-9-4	LG3	5,073,183-5,079,575	1
Capitella teleta	SP6-9a	201	294,390-294,329	0
	SP6-9b	305	229,982-230,329	0
	SP6-9c	201	270,279-273,336	2
