# Supplementary material for: Krüppel-like factor/specificity protein evolution in the Spiralia and the implications for cephalopod visual system novelties
Source: Proc Biol Sci. 2020 Oct 21;287(1937):20202055. doi: 10.1098/rspb.2020.2055 (PMC7661307; doi:10.1098/rspb.2020.2055)
Supplement: Table S4 [file rspb20202055supp4.xlsx]

## Sheet: Sheet1
Table S4. Spiralian transcriptomes used with no SP6-9 transcript identified.
Species	Bioproject	Trinity contig	Top blast	Reference
Alexandromenia crassa	PRJNA280093	none	-	Kevin M. Kocot, Torsten H. Struck, Julia Merkel, Damien S. Waits, Christiane Todt, Pamela M. Brannock, David A. Weese, Johanna T. Cannon, Leonid L. Moroz, Bernhard Lieb, Kenneth M. Halanych, Phylogenomics of Lophotrochozoa with Consideration of Systematic Error, Systematic Biology, Volume 66, Issue 2, March 2017, Pages 256–282, https://doi.org/10.1093/sysbio/syw079
Amphimeniidae sp.	PRJNA445319	none	-	Kocot Kevin M., Todt Christiane, Mikkelsen Nina T. and Halanych Kenneth M. 2019. Phylogenomics of Aplacophora (Mollusca, Aculifera) and a solenogaster without a foot Proc. R. Soc. B. 286:20190115
Apodomenia enigmatica	PRJNA445319	none	-	Kocot Kevin M., Todt Christiane, Mikkelsen Nina T. and Halanych Kenneth M. 2019. Phylogenomics of Aplacophora (Mollusca, Aculifera) and a solenogaster without a foot Proc. R. Soc. B. 286:20190115
Chaetopterus variopedatus	PRJNA243848	DN167	KLF9 Lingula anatina	Weigert, A., Helm, C., Meyer, M., Nickel, B., Arendt, D., Hausdorf, B., Santos, S. R., Halanych, K. M., Purschke, G., Bleidorn, C., & Struck, T. H. (2014). Illuminating the base of the annelid tree using transcriptomics. Molecular biology and evolution, 31(6), 1391–1401.
Entonomenia tricarinata	PRJNA445319	none	-	Kocot Kevin M., Todt Christiane, Mikkelsen Nina T. and Halanych Kenneth M. 2019. Phylogenomics of Aplacophora (Mollusca, Aculifera) and a solenogaster without a foot Proc. R. Soc. B. 286:20190115
Epimenia babai	PRJNA445319	none	-	Kocot Kevin M., Todt Christiane, Mikkelsen Nina T. and Halanych Kenneth M. 2019. Phylogenomics of Aplacophora (Mollusca, Aculifera) and a solenogaster without a foot Proc. R. Soc. B. 286:20190115
Falcidens caudatus	PRJNA445319	none	-	Kocot Kevin M., Todt Christiane, Mikkelsen Nina T. and Halanych Kenneth M. 2019. Phylogenomics of Aplacophora (Mollusca, Aculifera) and a solenogaster without a foot Proc. R. Soc. B. 286:20190115
Falcidens sagittiferus	PRJNA445319	none	-	Kocot Kevin M., Todt Christiane, Mikkelsen Nina T. and Halanych Kenneth M. 2019. Phylogenomics of Aplacophora (Mollusca, Aculifera) and a solenogaster without a foot Proc. R. Soc. B. 286:20190115
Glycera tridactyla 829	PRJNA243848	none	-	Weigert, A., Helm, C., Meyer, M., Nickel, B., Arendt, D., Hausdorf, B., Santos, S. R., Halanych, K. M., Purschke, G., Bleidorn, C., & Struck, T. H. (2014). Illuminating the base of the annelid tree using transcriptomics. Molecular biology and evolution, 31(6), 1391–1401.
Glycera tridactyla 830	PRJNA243848	none	-	Weigert, A., Helm, C., Meyer, M., Nickel, B., Arendt, D., Hausdorf, B., Santos, S. R., Halanych, K. M., Purschke, G., Bleidorn, C., & Struck, T. H. (2014). Illuminating the base of the annelid tree using transcriptomics. Molecular biology and evolution, 31(6), 1391–1401.
Glycera tridactyla 831	PRJNA243848	none	-	Weigert, A., Helm, C., Meyer, M., Nickel, B., Arendt, D., Hausdorf, B., Santos, S. R., Halanych, K. M., Purschke, G., Bleidorn, C., & Struck, T. H. (2014). Illuminating the base of the annelid tree using transcriptomics. Molecular biology and evolution, 31(6), 1391–1401.
Glycera tridactyla 866	PRJNA243848	DN5289	KLF4 Aplysia californica	Weigert, A., Helm, C., Meyer, M., Nickel, B., Arendt, D., Hausdorf, B., Santos, S. R., Halanych, K. M., Purschke, G., Bleidorn, C., & Struck, T. H. (2014). Illuminating the base of the annelid tree using transcriptomics. Molecular biology and evolution, 31(6), 1391–1401.
Glycera tridactyla 868	PRJNA243848	none	-	Weigert, A., Helm, C., Meyer, M., Nickel, B., Arendt, D., Hausdorf, B., Santos, S. R., Halanych, K. M., Purschke, G., Bleidorn, C., & Struck, T. H. (2014). Illuminating the base of the annelid tree using transcriptomics. Molecular biology and evolution, 31(6), 1391–1401.
Glycera tridactyla 869	PRJNA243848	DN16767	KLF9 Aethina tumida	Weigert, A., Helm, C., Meyer, M., Nickel, B., Arendt, D., Hausdorf, B., Santos, S. R., Halanych, K. M., Purschke, G., Bleidorn, C., & Struck, T. H. (2014). Illuminating the base of the annelid tree using transcriptomics. Molecular biology and evolution, 31(6), 1391–1401.
Glycera tridactyla 870	PRJNA243848	DN14885	dar1-like Octopus vulgaris	Weigert, A., Helm, C., Meyer, M., Nickel, B., Arendt, D., Hausdorf, B., Santos, S. R., Halanych, K. M., Purschke, G., Bleidorn, C., & Struck, T. H. (2014). Illuminating the base of the annelid tree using transcriptomics. Molecular biology and evolution, 31(6), 1391–1401.
Harmothoe extenuata	PRJNA243848	DN5675	dar1 like Pomacea canaliculata	Weigert, A., Helm, C., Meyer, M., Nickel, B., Arendt, D., Hausdorf, B., Santos, S. R., Halanych, K. M., Purschke, G., Bleidorn, C., & Struck, T. H. (2014). Illuminating the base of the annelid tree using transcriptomics. Molecular biology and evolution, 31(6), 1391–1401.
Harmothoe extenuata	PRJNA243848	DN1189	KLF9 Mizuhopectin yessoensis	Weigert, A., Helm, C., Meyer, M., Nickel, B., Arendt, D., Hausdorf, B., Santos, S. R., Halanych, K. M., Purschke, G., Bleidorn, C., & Struck, T. H. (2014). Illuminating the base of the annelid tree using transcriptomics. Molecular biology and evolution, 31(6), 1391–1401.
Helluoherpia aegiri	PRJNA445319	none	-	Kocot Kevin M., Todt Christiane, Mikkelsen Nina T. and Halanych Kenneth M. 2019. Phylogenomics of Aplacophora (Mollusca, Aculifera) and a solenogaster without a foot Proc. R. Soc. B. 286:20190115
Hypomenia sanjuanensis	PRJNA445319	none	-	Kocot Kevin M., Todt Christiane, Mikkelsen Nina T. and Halanych Kenneth M. 2019. Phylogenomics of Aplacophora (Mollusca, Aculifera) and a solenogaster without a foot Proc. R. Soc. B. 286:20190115
Kruppomenia borealis	PRJNA445319	none	-	Kocot Kevin M., Todt Christiane, Mikkelsen Nina T. and Halanych Kenneth M. 2019. Phylogenomics of Aplacophora (Mollusca, Aculifera) and a solenogaster without a foot Proc. R. Soc. B. 286:20190115
Laevipilina hyalina	PRJNA72139	none	-	Smith, S., Wilson, N., Goetz, F. et al. Resolving the evolutionary relationships of molluscs with phylogenomic tools. Nature 480, 364–367 (2011)
Laevipilina hyalina	PRJNA72139	none	-	Smith, S., Wilson, N., Goetz, F. et al. Resolving the evolutionary relationships of molluscs with phylogenomic tools. Nature 480, 364–367 (2011)
Laevipilina hyalina	PRJNA280093	none	-	Kevin M. Kocot, Torsten H. Struck, Julia Merkel, Damien S. Waits, Christiane Todt, Pamela M. Brannock, David A. Weese, Johanna T. Cannon, Leonid L. Moroz, Bernhard Lieb, Kenneth M. Halanych, Phylogenomics of Lophotrochozoa with Consideration of Systematic Error, Systematic Biology, Volume 66, Issue 2, March 2017, Pages 256–282, https://doi.org/10.1093/sysbio/syw079
Macrochaeta clavicornis	PRJNA243848	none	-	Weigert, A., Helm, C., Meyer, M., Nickel, B., Arendt, D., Hausdorf, B., Santos, S. R., Halanych, K. M., Purschke, G., Bleidorn, C., & Struck, T. H. (2014). Illuminating the base of the annelid tree using transcriptomics. Molecular biology and evolution, 31(6), 1391–1401.
Macellomenia shanderi	PRJNA280093	fragment	-	Kevin M. Kocot, Torsten H. Struck, Julia Merkel, Damien S. Waits, Christiane Todt, Pamela M. Brannock, David A. Weese, Johanna T. Cannon, Leonid L. Moroz, Bernhard Lieb, Kenneth M. Halanych, Phylogenomics of Lophotrochozoa with Consideration of Systematic Error, Systematic Biology, Volume 66, Issue 2, March 2017, Pages 256–282, https://doi.org/10.1093/sysbio/syw079
Macellomeniaschanderi	PRJNA280093	none	-	Kevin M. Kocot, Torsten H. Struck, Julia Merkel, Damien S. Waits, Christiane Todt, Pamela M. Brannock, David A. Weese, Johanna T. Cannon, Leonid L. Moroz, Bernhard Lieb, Kenneth M. Halanych, Phylogenomics of Lophotrochozoa with Consideration of Systematic Error, Systematic Biology, Volume 66, Issue 2, March 2017, Pages 256–282, https://doi.org/10.1093/sysbio/syw079
Magelona johnstoni	PRJNA243848	DN18205	KLF8 Crassostrea virginica	Weigert, A., Helm, C., Meyer, M., Nickel, B., Arendt, D., Hausdorf, B., Santos, S. R., Halanych, K. M., Purschke, G., Bleidorn, C., & Struck, T. H. (2014). Illuminating the base of the annelid tree using transcriptomics. Molecular biology and evolution, 31(6), 1391–1401.
Magelona johnstoni	PRJNA243848	DN3718	KLF1/2/4 Leptochiton	Weigert, A., Helm, C., Meyer, M., Nickel, B., Arendt, D., Hausdorf, B., Santos, S. R., Halanych, K. M., Purschke, G., Bleidorn, C., & Struck, T. H. (2014). Illuminating the base of the annelid tree using transcriptomics. Molecular biology and evolution, 31(6), 1391–1401.
Magelona johnstoni	PRJNA243848	DN4936	polycomb PHO-like Pecten maximus	Weigert, A., Helm, C., Meyer, M., Nickel, B., Arendt, D., Hausdorf, B., Santos, S. R., Halanych, K. M., Purschke, G., Bleidorn, C., & Struck, T. H. (2014). Illuminating the base of the annelid tree using transcriptomics. Molecular biology and evolution, 31(6), 1391–1401.
Magelona johnstoni	PRJNA243848	DN26827	KLF9 Lingula anatina	Weigert, A., Helm, C., Meyer, M., Nickel, B., Arendt, D., Hausdorf, B., Santos, S. R., Halanych, K. M., Purschke, G., Bleidorn, C., & Struck, T. H. (2014). Illuminating the base of the annelid tree using transcriptomics. Molecular biology and evolution, 31(6), 1391–1401.
Marphysa bellii	PRJNA243848	DN4014	KLF10 Pomacea canaliculata	Weigert, A., Helm, C., Meyer, M., Nickel, B., Arendt, D., Hausdorf, B., Santos, S. R., Halanych, K. M., Purschke, G., Bleidorn, C., & Struck, T. H. (2014). Illuminating the base of the annelid tree using transcriptomics. Molecular biology and evolution, 31(6), 1391–1401.
Megalona berkeleyi	PRJNA243848	DN9346	KLF11 Seriola lalandi dorsalis	Weigert, A., Helm, C., Meyer, M., Nickel, B., Arendt, D., Hausdorf, B., Santos, S. R., Halanych, K. M., Purschke, G., Bleidorn, C., & Struck, T. H. (2014). Illuminating the base of the annelid tree using transcriptomics. Molecular biology and evolution, 31(6), 1391–1401.
Megalona berkeleyi	PRJNA243848	DN4114	KLF11 Seriola lalandi dorsalis	Weigert, A., Helm, C., Meyer, M., Nickel, B., Arendt, D., Hausdorf, B., Santos, S. R., Halanych, K. M., Purschke, G., Bleidorn, C., & Struck, T. H. (2014). Illuminating the base of the annelid tree using transcriptomics. Molecular biology and evolution, 31(6), 1391–1401.
Meiomenia swedmarki	PRJNA445319	none	-	Kocot Kevin M., Todt Christiane, Mikkelsen Nina T. and Halanych Kenneth M. 2019. Phylogenomics of Aplacophora (Mollusca, Aculifera) and a solenogaster without a foot Proc. R. Soc. B. 286:20190115
Micromenia fodiens	PRJNA445319	none	-	Kocot Kevin M., Todt Christiane, Mikkelsen Nina T. and Halanych Kenneth M. 2019. Phylogenomics of Aplacophora (Mollusca, Aculifera) and a solenogaster without a foot Proc. R. Soc. B. 286:20190115
Myzostoma cirriferum	PRJNA243848	DN19393	KLF13 Electrophorus electricus	Weigert, A., Helm, C., Meyer, M., Nickel, B., Arendt, D., Hausdorf, B., Santos, S. R., Halanych, K. M., Purschke, G., Bleidorn, C., & Struck, T. H. (2014). Illuminating the base of the annelid tree using transcriptomics. Molecular biology and evolution, 31(6), 1391–1401.
Myzostoma cirriferum	PRJNA243848	DN1986	SP4 Dermatophagoides pteronyssinus	Weigert, A., Helm, C., Meyer, M., Nickel, B., Arendt, D., Hausdorf, B., Santos, S. R., Halanych, K. M., Purschke, G., Bleidorn, C., & Struck, T. H. (2014). Illuminating the base of the annelid tree using transcriptomics. Molecular biology and evolution, 31(6), 1391–1401.
Neomenia carinata	PRJNA280093	none	-	Kevin M. Kocot, Torsten H. Struck, Julia Merkel, Damien S. Waits, Christiane Todt, Pamela M. Brannock, David A. Weese, Johanna T. Cannon, Leonid L. Moroz, Bernhard Lieb, Kenneth M. Halanych, Phylogenomics of Lophotrochozoa with Consideration of Systematic Error, Systematic Biology, Volume 66, Issue 2, March 2017, Pages 256–282, https://doi.org/10.1093/sysbio/syw079
Neomenia megatrapezata	PRJNA72139	none	-	Smith, S., Wilson, N., Goetz, F. et al. Resolving the evolutionary relationships of molluscs with phylogenomic tools. Nature 480, 364–367 (2011)
Neomenia sp.	PRJNA72139	none	-	Smith, S., Wilson, N., Goetz, F. et al. Resolving the evolutionary relationships of molluscs with phylogenomic tools. Nature 480, 364–367 (2011)
Neomenia trapezata	PRJNA280093	fragment	-	Kevin M. Kocot, Torsten H. Struck, Julia Merkel, Damien S. Waits, Christiane Todt, Pamela M. Brannock, David A. Weese, Johanna T. Cannon, Leonid L. Moroz, Bernhard Lieb, Kenneth M. Halanych, Phylogenomics of Lophotrochozoa with Consideration of Systematic Error, Systematic Biology, Volume 66, Issue 2, March 2017, Pages 256–282, https://doi.org/10.1093/sysbio/syw079
Neomeniomorpha sp.	PRJNA72139	none	-	Smith, S., Wilson, N., Goetz, F. et al. Resolving the evolutionary relationships of molluscs with phylogenomic tools. Nature 480, 364–367 (2011)
Nephtys caeca	PRJNA243848	DN17594	KLF13 Saccoglossus kowalevskii	Weigert, A., Helm, C., Meyer, M., Nickel, B., Arendt, D., Hausdorf, B., Santos, S. R., Halanych, K. M., Purschke, G., Bleidorn, C., & Struck, T. H. (2014). Illuminating the base of the annelid tree using transcriptomics. Molecular biology and evolution, 31(6), 1391–1401.
Nephtys caeca	PRJNA243848	DN37608	SP4 Crassostrea virginica	Weigert, A., Helm, C., Meyer, M., Nickel, B., Arendt, D., Hausdorf, B., Santos, S. R., Halanych, K. M., Purschke, G., Bleidorn, C., & Struck, T. H. (2014). Illuminating the base of the annelid tree using transcriptomics. Molecular biology and evolution, 31(6), 1391–1401.
Nephtys caeca	PRJNA243848	DN1871	KLF9 Mizuhopectin yessoensis	Weigert, A., Helm, C., Meyer, M., Nickel, B., Arendt, D., Hausdorf, B., Santos, S. R., Halanych, K. M., Purschke, G., Bleidorn, C., & Struck, T. H. (2014). Illuminating the base of the annelid tree using transcriptomics. Molecular biology and evolution, 31(6), 1391–1401.
Phascolosoma granulatum	PRJNA243848	none	-	Weigert, A., Helm, C., Meyer, M., Nickel, B., Arendt, D., Hausdorf, B., Santos, S. R., Halanych, K. M., Purschke, G., Bleidorn, C., & Struck, T. H. (2014). Illuminating the base of the annelid tree using transcriptomics. Molecular biology and evolution, 31(6), 1391–1401.
Phyllomenia sp.	PRJNA445319	none	-	Kocot Kevin M., Todt Christiane, Mikkelsen Nina T. and Halanych Kenneth M. 2019. Phylogenomics of Aplacophora (Mollusca, Aculifera) and a solenogaster without a foot Proc. R. Soc. B. 286:20190115
Prochaetoderma californicum	PRJNA445319	none	-	Kocot Kevin M., Todt Christiane, Mikkelsen Nina T. and Halanych Kenneth M. 2019. Phylogenomics of Aplacophora (Mollusca, Aculifera) and a solenogaster without a foot Proc. R. Soc. B. 286:20190115
Proneomenia custodiens	PRJNA72139	none	-	Smith, S., Wilson, N., Goetz, F. et al. Resolving the evolutionary relationships of molluscs with phylogenomic tools. Nature 480, 364–367 (2011)
Proneomenia custodiens	PRJNA445319	none	-	Kocot Kevin M., Todt Christiane, Mikkelsen Nina T. and Halanych Kenneth M. 2019. Phylogenomics of Aplacophora (Mollusca, Aculifera) and a solenogaster without a foot Proc. R. Soc. B. 286:20190115
Proneomenia sluiteri	PRJNA445319	none	-	Kocot Kevin M., Todt Christiane, Mikkelsen Nina T. and Halanych Kenneth M. 2019. Phylogenomics of Aplacophora (Mollusca, Aculifera) and a solenogaster without a foot Proc. R. Soc. B. 286:20190115
Scoloplos armiger	PRJNA243848	none	-	Weigert, A., Helm, C., Meyer, M., Nickel, B., Arendt, D., Hausdorf, B., Santos, S. R., Halanych, K. M., Purschke, G., Bleidorn, C., & Struck, T. H. (2014). Illuminating the base of the annelid tree using transcriptomics. Molecular biology and evolution, 31(6), 1391–1401.
Sabellaria alveolata	PRJNA243848	none	-	Weigert, A., Helm, C., Meyer, M., Nickel, B., Arendt, D., Hausdorf, B., Santos, S. R., Halanych, K. M., Purschke, G., Bleidorn, C., & Struck, T. H. (2014). Illuminating the base of the annelid tree using transcriptomics. Molecular biology and evolution, 31(6), 1391–1401.
Scolelepis squamata	PRJNA243848	DN22708	KLF10 Acanthaster planci	Weigert, A., Helm, C., Meyer, M., Nickel, B., Arendt, D., Hausdorf, B., Santos, S. R., Halanych, K. M., Purschke, G., Bleidorn, C., & Struck, T. H. (2014). Illuminating the base of the annelid tree using transcriptomics. Molecular biology and evolution, 31(6), 1391–1401.
Scutopus ventrolineatus	PRJNA357466	DN83209	dar1 Octopus vulgaris	De Oliveira AL, Wollesen T, Kristof A, Scherholz Z, Redl E, Todt C, Bleidorn C, Wanninger A. Comparative transcriptomics enlarges the toolkit of known developmental genes in mollusks. BMC Genomics. 2016;17(1):905.
Scutopus ventrolineatus	PRJNA357466	DN2872	KLF12 Octopus vulgaris	De Oliveira AL, Wollesen T, Kristof A, Scherholz Z, Redl E, Todt C, Bleidorn C, Wanninger A. Comparative transcriptomics enlarges the toolkit of known developmental genes in mollusks. BMC Genomics. 2016;17(1):905.
Scutopus ventrolineatus	PRJNA445319	none	-	Kocot Kevin M., Todt Christiane, Mikkelsen Nina T. and Halanych Kenneth M. 2019. Phylogenomics of Aplacophora (Mollusca, Aculifera) and a solenogaster without a foot Proc. R. Soc. B. 286:20190115
Simrothiella margaritacea	PRJNA445319	none	-	Kocot Kevin M., Todt Christiane, Mikkelsen Nina T. and Halanych Kenneth M. 2019. Phylogenomics of Aplacophora (Mollusca, Aculifera) and a solenogaster without a foot Proc. R. Soc. B. 286:20190115
Spathoderma clenchi	PRJNA280093	none	-	Kevin M. Kocot, Torsten H. Struck, Julia Merkel, Damien S. Waits, Christiane Todt, Pamela M. Brannock, David A. Weese, Johanna T. Cannon, Leonid L. Moroz, Bernhard Lieb, Kenneth M. Halanych, Phylogenomics of Lophotrochozoa with Consideration of Systematic Error, Systematic Biology, Volume 66, Issue 2, March 2017, Pages 256–282, https://doi.org/10.1093/sysbio/syw079
Stylomenia sulcodoryata	PRJNA445319	none	-	Kocot Kevin M., Todt Christiane, Mikkelsen Nina T. and Halanych Kenneth M. 2019. Phylogenomics of Aplacophora (Mollusca, Aculifera) and a solenogaster without a foot Proc. R. Soc. B. 286:20190115
Syllis sp.	PRJNA243848	DN2203	dar protein Octopus vulgaris	Weigert, A., Helm, C., Meyer, M., Nickel, B., Arendt, D., Hausdorf, B., Santos, S. R., Halanych, K. M., Purschke, G., Bleidorn, C., & Struck, T. H. (2014). Illuminating the base of the annelid tree using transcriptomics. Molecular biology and evolution, 31(6), 1391–1401.
