# Supplementary material for: Krüppel-like factor/specificity protein evolution in the Spiralia and the implications for cephalopod visual system novelties
Source: Proc Biol Sci. 2020 Oct 21;287(1937):20202055. doi: 10.1098/rspb.2020.2055 (PMC7661307; doi:10.1098/rspb.2020.2055)
Supplement: Data S1 [file rspb20202055supp5.txt]

>Acropora_digitifera_KLF1/2/4 Concatenation of 2 sequences
-------------------------------CTFEGCNKSYTKSSHLKAHQRTHTGEKPYQCNWKDCGWRFARSDELTRHYRKH---TGIKPFKC--TTCDRSFSRSDHLSLHMKRH
>Acropora_digitifera_KLF5a Concatenation of 2 sequences
-------------------------------CDYEGCSKVYTKSSHLKAHRRTHTGEKPYKCSWEGCSWRFARSDELTRHYRKH---TGAKPFKC--THCDRCFSRSDHLSLHMKRH
>Acropora_digitifera_KLF5b Concatenation of 2 sequences
-------------------------------CEHPGCKKVYTKSSHLKAHMRTHTGEKPYKCTWEGCEWRFARSDELTRHFRKH---TGAKPFKC--QFCDRAFARSDHLALHMKRH
>Acropora_digitifera_KLF6/7 Concatenation of 2 sequences
-------------------------------CQFSGCRKVYTKSSHLKAHQRTHTGEKPYRCSWDGCNWRFARSDELTRHYRKH---TGAKPFKC--VHCDRCFSRSDHLALHMKRH
>Acropora_digitifera_KLF15 Concatenation of 2 sequences
-------------------------------CDFPGCTKMYTKSSHLKAHIRRHTGEKPFACTWKGCNWRFSRSDELARHKRSH---SGIKPFIC--DLCDKKFSRSDHLAKHRKTH
>Allomyces_macrogyrus_Ama_05033 Concatenation of 2 sequences
-------------------------------CDIDGCDKQFAMVGALTIHRRTHTGARPFACKFDGCAKRFAESSNLTKHLRTH---TRERPFRC--PECTQAFLRPDHLSRHLKVH
>Allomyces_macrogyrus_Ama_11867 Concatenation of 2 sequences
-------------------------------CDIDGCDKQFAMVGALTIHRRTHTGARPFACKFDGCAKRFAESSNLTKHFRTH---TRERPFRC--PECTQAFLRPDHLSRHLKVH
>Amphimedon_queenslandica_KLF1/2/4_PAX:15716625 Concatenation of 2 sequences
-------------------------------CPHEGCDKLYSKTSHLKAHLRSHTGEKPYKCDWEGCSWRFARSDELTRHYRKH---TGIKPFSC--KVCDRTFARSDHLTLHMRRH
>Amphimedon_queenslandica_KLF5b_XP_003388314.1 Concatenation of 2 sequences
-------------------------------CDHNGCNKMYTKSSHLKAHRRVHTGEKPFKCPWEGCHWAFRRSDELTRHYRRH---TGEKPFQC--RFCDKSFSRSDHLNLHLLKH
>Amphimedon_queenslandica_KLF9/13a_XP_003387215.1 Concatenation of 2 sequences
-------------------------------CPWEGCGKAYGKSSHLKAHIRTHTGERPFPCTWENCSKRFARSDELARHYRTH---TGEKRFAC--PVCDKRFMRSDHLSKHVKRH
>Amphimedon_queenslandica_KLF15_XP_003384981.1 Concatenation of 2 sequences
-------------------------------CTYPGCDKSYSKSSHLKAHLRRHTGERPFACNWPGCEWRFSRSDELARHERKH---TGVKPFGC--TICGKKFTRSDHLSKHVKIH
>Amphimedon_quuenslandica_KLF5a_XP_003388315.1 Concatenation of 2 sequences
-------------------------------CSYPGCNKVYTKSSHLKAHQRTHTGEKPYKCTWEGCNWKFARSDELTRHYRKH---TGVKPFKC--PHCDRAFARSDHLALHLKRH
>Aplysia_californica_KLF3_XP_012941468.1 Concatenation of 2 sequences
-------------------------------CDFDGCNKVYTKSSHLKAHRRTHTGEKPYICTWEGCTWRFARSDELTRHFRKH---TGDKPFKC--QVCDRAFSRSDHLSLHMKRH
>Aplysia_californica_KLF4_XP_005111373.1 Concatenation of 2 sequences
-------------------------------CSHPGCNKTYTKSSHLKAHLRTHTGEKPYHCTWKGCGWKFARSDELTRHYRKH---TGDRPFQC--HLCERAFSRSDHLSLHMKRH
>Aplysia_californica_KLF10_XP_005108180.1 Concatenation of 2 sequences
-------------------------------CHVPDCGKTYFKSSHLKAHIRTHTGEKPFVCDWEGCNRSFARSDERSRHHRTH---TGEKRFIC--DICKRRFMRSDHLAKHLRRH
>Aplysia_californica_Sp8-like_XP_005092935.1 Concatenation of 2 sequences
-------------------------------CSFPGCRKAYTKSSHLKAHQRIHTGEKPYKCHFQTCQWRFARSDELTRHIRKH---TGAKPFRC--QVCDRSFARSDHLALHMKRH
>Aplysia_californica_ZF-1_XP_005099170.1 Concatenation of 2 sequences
-------------------------------CPYSGCKKVYTKSSHLKAHLRTHTGEKPYKCTWEGCEWRFARSDELTRHYRKH---TGAKPFQC--RFCTRCFSRSDHLALHMKRH
>Branchiostoma_floridae_KLF1/2/4_XP_002601368.1 Concatenation of 2 sequences
-------------------------------CQYPGCGKVYTKSSHLKAHTRTHTGEKPYHCNWEGCGWKFARSDELTRHYRKH---TGVRPFQC--QLCDRSFSRSDHLTLHMKRH
>Branchiostoma_floridae_KLF5_XP_002611724.1 Concatenation of 2 sequences
-------------------------------CNYPGCTKVYTKSSHLKAHQRTHTGEKPYKCTWEGCQWRFARSDELTRHYRKH---TGAKPFKC--QVCERCFSRSDHLALHMKRH
>Branchiostoma_floridae_KLF15_XP_002594969.1 hypothetical protein BRAFLDRAFT_178180, partial [Branchiostoma floridae]
-------------------------------CSYAGCSKTYTKSSHLKAHLRRHTGEKPFACTWPGCQWRFSRSDELARHTRSH---SGVKPYQC--TMCHKRFSRSDHLSKHIKVH
>_Branchiostoma_floridae_KLF6/7_XP_002588272.1 Concatenation of 2 sequences
-------------------------------CHFTGCRKVYTKSSHLKAHQRTHTGEKPYKCSWEGCEWRFARSDELTRHYRKH---TGAKPFKC--NHCDRCFSRSDHLALHMKRH
>C._elegans_KLF-like_NP_507995.2 Concatenation of 2 sequences
-------------------------------CFYQGCGKVYTKSSHLTAHERVHSGEKPYPCEWPGCSWRFARSDELTRHYRKH---TGAKPFAC--KECSRKFSRSDHLQLHMKRH
>C._elegans_KLF-like_NP_001022204.1 Concatenation of 2 sequences
-------------------------------CTYPGCFKKYSKSSHLKAHERTHSGEKPFVCKWQNCSWKFARSDELTRHMRKH---TGDKPFRC--SLCDRNFARSDHLSLHMKRH
>Capitella_teleta_jgi_30011_KLF9/13b Concatenation of 2 sequences
-------------------------------CHFLQCGKTYFKSSHLKAHLRTHTGEKPFACEWDGCCKRFARSDELSRHKRTH---TGEKRFEC--GVCQKRFMRSDHLTKHSKRH
>Capitella_teleta_jgi_30437_KLF15 Concatenation of 2 sequences
-------------------------------CSYPGCNKVYSKSSHLKAHLRRHTGEKPFACTWPGCGWRFSRSDELARHKRSH---SGDKPYPC--KICEKRFSRSDHLSKHLKVH
>Capitella_teleta_jgi_131091_KLF9/13a Concatenation of 2 sequences
-------------------------------CPYSGCFKVYGKSSHLKAHLRTHTGERPFPCEWVGCGKRFARSDELARHNRTH---TGEKRFAC--PLCDKRFMRSDHLNKHARRH
>Capitella_teleta_KLF1/2/4a_jgi_88086 Concatenation of 2 sequences
-------------------------------CNHPGCTKTYTKSSHLKAHLRTHTGEKPYHCTWKGCGWKFARSDELTRHYRKH---TGDRPFQC--HLCERAFSRSDHLSLHMKRH
>Capitella_teleta_KLF1/2/4b_jgi_98095 Concatenation of 2 sequences
-------------------------------CPYDGCKKVYTKSSHLKAHLRTHTGEKPYKCTWEGCEWRFARSDELTRHFRKH---TGAKPFQC--KFCDRCFSRSDHLALHMKRH
>Capitella_teleta_KLF5a_jgi_163104 Concatenation of 2 sequences
-------------------------------CDFDTCRKAYTKSSHLKAHQRIHTGEKPYTCSFPHCQWRFARSDELTRHIRKH---TGAKPFQC--KVCERSFARSDHLALHMKRH
>Capitella_teleta_KLF5b_137485|e_gw1.63.78.1 Concatenation of 2 sequences
-------------------------------CLHPGCGKVYTKSSHLKAHIRTHSGEKPYKCEWEDCGWRFARSDELTRHFRKH---TGAKPFRC--NVCERAFSRSDHLSLHMKRH
>Capsaspora_owczarzaki_KLFa_XP_004363336.1 Concatenation of 2 sequences
-------------------------------CPVAGCTRTYTKSSHLSAHVRRHSGEKPFECTHTGCGRRFSRSDELSRHTRSH---TGVRPFGC--EVCGSRFARSDHLQKHKRMH
>Capsaspora_owczarzaki_KLFb_XP_004344370.1 Concatenation of 2 sequences
-------------------------------CPHETCGKSYWKNSHLKAHIRIHTGERPYACTWPDCGSSFMRSDELTRHMQKH---SGAKPYLC--ARCGHTFRRSDHLAMHLRRH
>Capsaspora_owczarzaki_KLFc_XP_004343677.1 Concatenation of 2 sequences
-------------------------------CPYPDCGKSYGKSSHLKAHMRGHTGEKPYCCRWPDCTQRFTRSDELTRHRRKH---SGAKPFVC--SHCTKRFSRSDHLTSHQRVH
>Chiroteuthis_calyx_comp12470_c0_seq1_translation Concatenation of 2 sequences
--------------------------------------KQFAQKYVLQMHRRTHTGEKPYHCNWKGCGWKFARSDELTRHYRKH---TGDRPFQC--HLCERAFSRSDHLSLHMKRH
>Ciona_intestinalis_KLF1/2/4_NP_001071865.1 Concatenation of 2 sequences
-------------------------------CDFEGCEKAYTKSSHLKAHRRTHTGEKPYRCTWEGCTWKFARSDELTRHYRKH---TGYKPFRC--RQCERAFSRSDHLALHMKRH
>Ciona_intestinalis_KLF5a_NP_001071864.1 Concatenation of 2 sequences
-------------------------------CDYPNCRKVYTKSSHLKAHQRTHTGEKPYKCNWEGCEWRFARSDELTRHYRKH---TGAKPFKC--GQCDRCFSRSDHLALHMKRH
>Ciona_intestinalis_KLF5b_NP_001122378.1 Concatenation of 2 sequences
-------------------------------CTYPGCTKKYTKSSHLKAHVRRHTGEKPYVCKWPSCGWKFSRSDELARHKRSH---EGIKPYPC--PVCNKRFSRSDHLAKHVKIH
>Ciona_intestinalis_KLF6/7_NP_001071866.1 Concatenation of 2 sequences
-------------------------------CEYIGCGKTYTKSSHLKAHMRTHTGEKPYHCTWAGCGWRFARSDELTRHYRKH---TGHRPFKC--NMCERAFSRSDHLALHMKRH
>Ciona_intestinalis_KLF15_NP_001071751.1 Concatenation of 2 sequences
-------------------------------CTHAGCTKAYTKSSHLKAHQRTHTGEKPYTCNWQGCDWRFARSDELTRHMRKH---TGAKPFKC--LVCGRCFSRSDHLSLHMKRH
>Crassostrea_gigas_KLF1_EKC39171 Concatenation of 2 sequences
-------------------------------CTHPGCNKTYTKSSHLKAHLRTHTGEKPYACTWKGCGWKFARSDELTRHYRKH---TGDRPFQC--HLCERAFSRSDHLSLHMKRH
>Crassostrea_gigas_KLF5_EKC17625 Concatenation of 2 sequences
-------------------------------CDFPGCRKAYTKSSHLKAHQRIHTGEKPYKCHFQSCQWRFARSDELTRHIRKH---TGAKPFKC--KVCDRCFARSDHLALHMKRH
>Crassostrea_gigas_KLF5_EKC18851 Concatenation of 2 sequences
-------------------------------CPYNGCKKVYTKSSHLKAHLRTHTGEKPYKCSWEGCEWRFARSDELTRHYRKH---TGAKPFRC--KVCERCFSRSDHLALHMKRH
>Crassostrea_gigas_KLF11_EKC40859 Concatenation of 2 sequences
-------------------------------CHYKDCQKTYYKSSHLKAHLRTHTGEKPYICKWENCEKKFARSDELTRHRYTH---TGEKKFVC--NHCQRRFMRSDHLAKHMKRH
>Crassostrea_gigas_KLF15_EKC35619 Concatenation of 2 sequences
-------------------------------CTYNGCNKVYSKSSHLKAHLRRHTGEKPFSCTWPGCGWRFSRSDELARHKRSH---SGIKPYQC--KICEKKFSRSDHLSKHLKVH
>Danio_rerio_KLF15 Concatenation of 2 sequences
-------------------------------CTFPGCAKMYTKSSHLKAHLRRHTGEKLFACTWPGCDWRFSRSDELSRHRRSH---SGVKPYQC--PVCEKKFARSDHLSKHIKVH
>Danio_rerio_Kruppel-like_factor_1_(erythroid)_(klf1)_mRNA Concatenation of 2 sequences
-------------------------------CEYPGCQKTYTKSSHLKAHLRTHTGEKPYHCTWDGCGWKFARSDELTRHFRKH---TGQKPYEC--LLCHRAFSRSDHLALHMKRH
>Danio_rerio_Kruppel-like_factor_5b_(klf5b)_mRNA Concatenation of 2 sequences
-------------------------------CDVPGCKKVYTKSSHLKAHLRTHTGEKPYKCSWEGCDWRFARSDELTRHFRKH---TGAKPFQC--SVCSRCFSRSDHLALHMKRH
>Danio_rerio_Kruppel-like_factor_6b_(klf6b)_mRNA Concatenation of 2 sequences
-------------------------------CYFNGCRKVYTKSSHLKAHQRTHTGEKPYRCSWEGCEWRFARSDELTRHFRKH---TGAKPFKC--SHCDRCFSRSDHLALHMKRH
>Danio_rerio_Kruppel-like_factor_10_(klf10)_mRNA Concatenation of 2 sequences
-------------------------------CTHPDCGKTYFKSSHLKAHLRTHTGEKPFRCCWDGCVRRFCRSDELSRHRRTH---TGEKRFCC--PVCHARFVRSDHLSKHTRRH
>Danio_rerio_Kruppel-like_factor_11b_(klf11b)_transcript_variant_X1_mRNA Concatenation of 2 sequences
-------------------------------CNFPGCRKTYFKSSHLKAHLRTHTGEKPFSCNWEGCDKKFARSDELSRHRRTH---TGEKKFVC--PVCERRFMRSDHLTKHARRH
>Danio_rerio_Kruppel-like_factor_17_(klf17)_mRNA Concatenation of 2 sequences
-------------------------------CEFPGCGKTYTKSSHLKAHMRTHTGEKPYHCSWEGCGWKFARSDELTRHYRKH---TGHRPFQC--HLCERAFSRSDHLALHMKRH
>Danio_rerio_KLF2a_NP_571931.2 Concatenation of 2 sequences
-------------------------------CTFSGCGKTYTKSSHLKAHHRTHTGEKPYHCSWEGCGWKFARSDELTRHFRKH---TGHRPFQC--HLCERAFSRSDHLALHMKRH
>Danio_rerio_KLF2b_NP_571932.1 Concatenation of 2 sequences
-------------------------------CTYAGCGKTYTKSSHLKAHHRTHTGEKPYHCNWEGCGWKFARSDELTRHFRKH---TGHRPFQC--HLCERAFSRSDHLALHMKRH
>Danio_rerio_KLF4_NP_001106955.1 Concatenation of 2 sequences
-------------------------------CDYAGCGKTYTKSSHLKAHHRTHTGEKPYHCDWEGCGWKFARSDELTRHYRKH---TGIRPFQC--LKCDRAFSRSDHLALHMKRH
>Danio_rerio_KLF5a_XP_001344916.5 Concatenation of 2 sequences
-------------------------------CDFPGCKKVYTKSSHLKAHLRTHTGEKPYRCTWEGCDWRFARSDELTRHFRKH---TGAKPFQC--AVCSRSFSRSDHLALHMKRH
>Danio_rerio_KLF15-like_XP_684045.1 Concatenation of 2 sequences
-------------------------------CSHPGCEKMYTKSSHLKAHFRRHTGEKPYLCSWPDCGWRFSRSDELSRHRRSH---SGVKPYEC--TMCDKKFARSDHLSKHTKVH
>Danio_rerio_KLF18_AGH06132.1 Concatenation of 2 sequences
-------------------------------CDFQGCNKVYTKSSHLKAHQRTHTGEKPYRCSWEGCDWRFARSDELTRHYRKH---TGAKPFKC--IACSRCFSRSDHLALHMKRH
>Daphnia_pulex_GL732523.1
-------------------------------CDFEGCEKVYTKSSHLKAHKRTHTGEKPYQCTWDGCTWKFARSDELTRHFRKH---TGQKPFRC--HLCQRSFSRSDHLSLHMKRH
>Daphnia_pulex_GL732525.1 Concatenation of 2 sequences
-------------------------------CQFPGCKKVYTKSSHLKAHQRTHTGEKPYQCSWEGCQWRFARSDELTRHYRKH---TGAKPFKC--VHCERSFSRSDHLALHLKRH
>Daphnia_pulex_GL732538.1 Concatenation of 2 sequences
-------------------------------CSHVGCSKTYTKSSHLKAHLRTHTGEKPYQCAWKDCGWKFARSDELTRHYRKH---TGDRPFQC--QMCERAFSRSDHLALHMKRH
>Daphnia_pulex_GL732548.1_1 Concatenation of 2 sequences
-------------------------------CSFAGCAKTYTKSSHLKAHLRTHTGEKPYQCSWKGCGWKFARSDELTRHYRKH---TGDRPFQC--RLCERAFSRSDHLALHMKRH
>Daphnia_pulex__GL732543.1 Concatenation of 2 sequences
-------------------------------CTYPNCKKIYAKSSHLKAHLRRHTGEKPFACTWAGCGWRFSRSDELARHKRSH---SGVKPYGC--PVCTKRFSRSDHLSKHLKVH
>Daphnia_pulex_KLF1/2/4a Concatenation of 2 sequences
-------------------------------CSHSGCAKTYTKSSHLKAHLRTHTGEKPYQCSWKGCGWKFARSDELTRHYRKH---TGDRPFQC--RLCERAFSRSDHLALHMKRH
>Dp_isotig17210_cipem4 Concatenation of 2 sequences
-------------------------------CTFSNCNKSYLKSSHLKAHIRTHTGEKPFVCDWKDCNRQFARSDELSRHKRTH---TGEKNFQC--PHCDRRFMRSDHRTKHIKTH
>Dp_isotig19100_KLF10 Concatenation of 2 sequences
-------------------------------CPYPECGKIYTKNSHLKTHIRSHTGEKPFVCK--DCNKAFSRSDELTRHSRTH---SGEKSYKC--TKCDRKFMRSDHLKKHIDRH
>Dp_isotig35522_KLF1-2-4 Concatenation of 2 sequences
--------------------------------FYEGCKKVYTKSSHLKAHLRTHTGEKPYKCTWNGCDWRFARSDELTRHYRKH---TGAKPFQC--KHCERCFSRSDHLALHMKRH
>Drosophila_melanogaster_cabut_(cbt)_transcript_variant_A_mRNA Concatenation of 2 sequences
-------------------------------CSFPDCGKNYFKSSHLKAHQRVHTGERPFICKWENCDKRFSRSDELSRHKRTH---TGEKKFQC--SVCQKKFMRSDHLSKHVKRH
>Drosophila_melanogaster_dar1_NM_001104023.2 Concatenation of 2 sequences
-------------------------------CDFVGCSKVYTKSSHLKAHQRIHTGEKPYTCQWPECEWRFARSDELTRHYRKH---TGAKPFKC--IVCERSFARSDHLALHMKRH
>Drosophila_melanogaster_Klf15(Bteb2)_NM_131957.2 Concatenation of 2 sequences
-------------------------------CTFGNCEKIYAKPAHLKAHLRRHLGEKPYVCSWPDCVWRFSRSDELARHKRSH---SGVKPYKC--DYCSKCFARSDHLTKHRKVH
>Drosophila_melanogaster_luna_NM_206089.2 Concatenation of 2 sequences
-------------------------------CQFLGCKKVYTKSSHLKAHQRTHTGEKPYKCSWEGCEWRFARSDELTRHYRKH---TGAKPFKC--RNCDRCFSRSDHLALHMKRH
>Euprymna_scolopes_TRINITY_DN58381_KLF13 Concatenation of 2 sequences
-------------------------------CPYVTCQKIYTKNSHLTTHIRSHTGEKPFWCQ--ECNKRFSRSDELTRHVRTH---SGEKLYPC--TICERKFMR-----------
>Euprymna_scolopes_TRINITY_DN67172_KLF10 Concatenation of 2 sequences
-------------------------------CTFPNCRKAYTKSSHLKAHQRIHTGEKPYLCHFSNCHWCFARSDELTRHVRKH---TGAKPFKC--KVCERCFARSDHLALHMKRH
>Euprymna_scolopes_TRINITY_DN71047_c0_g1_i1_SP5 Concatenation of 2 sequences
-------------------------------CHIPGCGKVYGKTSHLKAHLRWHTGERPFVCNWLFCGKSFTRSDELQRHLRTH---TGEKRFAC--TECGKRFMRSDHLSK-----
>Euprymna_scolopes_TRINITY_DN77193_SP8 Concatenation of 2 sequences
-------------------------------CLVPGCGKVYAKVSHLKAHLRWHTGERPFVCNWLFCGMRFTRSDELQRHYRTH---ISDKKFAC--PVCDKRFVRSDHLSKHVAIH
>Euprymna_scolopes_TRINITY_DN80474_c0_g1_i1_KLF6 Concatenation of 2 sequences
-------------------------------CFYEGCKKVYTKSSHLKAHLRTHTGEKPYKCTWSGCDWRFARSDELTRHYRKH---TGAKPFQC--KHC-----------------
>Fonticula_alba
-------------------------------CPHPGCERDFPKPSRLKEHLLSHESDRPFTCPEPDCGRSFIRATHLRRHSLVH---QDARPFAC--TQCDASFKSQAHLRRHENLH
>Helobdella_robusta_KLF3-8-12_XP_009013290.1 Concatenation of 2 sequences
-------------------------------CPSPGCPKTYSKSSHLKAHLRTHTGEKPYQCTWNGCGWKFARSDELTRHYRKH---TGDKPFQC--LHCNRAFSRSDHLSLHVKRH
>Helobdella_robusta_KLF5_XP_009011213.1 Concatenation of 2 sequences
-------------------------------CDEPNCWKAYTKSSHLKSHKRVHTGDRPYKCPLANCTETFSRSDELTRHKRKH---SGIKPFKC--HLCTTAFARSDHLTLHVARH
>Helobdella_robusta_KLF10_XP_009026453.1 Concatenation of 2 sequences
-------------------------------CDYPNCQKTYYKSSHLKVHQRIHTGERPFICKWERCDKRFARSDELSRHFRTH---TGEKKYRC--SVCQRNFMRSDHLTKHMKRH
>Helobdella_robusta_KLF_XP_009032016.1 Concatenation of 2 sequences
-------------------------------CQYFGCRKAYTKSSHLKAHQRIHTGEKPYHCTFPNCFWNFARSDELTRHIRKH---TGAKPFVC--QGCDRTFARSDHLSLHAKRH
>Helobdella_robusta_SP3_XP_009017361.1 Concatenation of 2 sequences
-------------------------------CHIEGCGKIYGKTSHLRAHLRWHMGERPFTCNWIYCGKKFTRSDELQRHKRTH---TGEKKFLC--QQCDKRFMRSDHLAKHMKTH
>Helobdella_robusta_SP5_XP_009014502.1 Concatenation of 2 sequences
-------------------------------CHLPGCNKVYGKTSHLKAHLRWHAGDRPFVCAWLYCGKSFTRSDELQRHMKTH---TGDKKFVC--QICGKRFARSDHLSKHVKTH
>Hofstenia_miamia_KLF1-2-4_HMIM008326-RA_translation Concatenation of 2 sequences
-------------------------------CSFASCNKTYTKSSHLKAHHRTHTGEKPYACQWENCNWRFARSDELTRHLRKH---TGHRPFQC--RLCNRAFSRSDHLNLHVKRH
>Hofstenia_miamia_KLF6-7_HMIM017307-RA Concatenation of 2 sequences
-------------------------------CSYDSCKKTYTKSSHLKAHLRTHTGEKPYACQWEDCSWRFARSDELTRHLRKH---TGHKPFSC--SYCSRAFSRSDHLNLHIKRH
>Hofstenia_miamia_KLF6_HMIM014314-RA Concatenation of 2 sequences
------------------------------------CHKVYSKSSHLKAHQRTHTGEKPYKCSWQGCEWRFARSDELTRHFRKH---TGAKPFKC--AHCERCFSRSDHLALHMKRH
>Hofstenia_miamia_KLF15_HMIM021979-RA Concatenation of 2 sequences
-------------------------------CPYDDCNKRYSKSSHLKAHLRRHTGEKPFVCTWEGCGWKFSRSDELSRHLRSH---NGVKPYLC--RICQKKFSRSDHLAKHIRIH
>Homo_sapiens_Kruppel_like_factor_1_(KLF1)_mRNA Concatenation of 2 sequences
-------------------------------CAHPGCGKSYTKSSHLKAHLRTHTGEKPYACTWEGCGWRFARSDELTRHYRKH---TGQRPFRC--QLCPRAFSRSDHLALHMKRH
>Homo_sapiens_Kruppel_like_factor_2_(KLF2)_mRNA Concatenation of 2 sequences
-------------------------------CSYAGCGKTYTKSSHLKAHLRTHTGEKPYHCNWDGCGWKFARSDELTRHYRKH---TGHRPFQC--HLCDRAFSRSDHLALHMKRH
>Homo_sapiens_Kruppel_like_factor_5_(KLF5)_transcript_variant_1_mRNA Concatenation of 2 sequences
-------------------------------CDYPGCTKVYTKSSHLKAHLRTHTGEKPYKCTWEGCDWRFARSDELTRHYRKH---TGAKPFQC--GVCNRSFSRSDHLALHMKRH
>Homo_sapiens_Kruppel_like_factor_15_(KLF15)_mRNA Concatenation of 2 sequences
-------------------------------CTFPGCSKMYTKSSHLKAHLRRHTGEKPFACTWPGCGWRFSRSDELSRHRRSH---SGVKPYQC--PVCEKKFARSDHLSKHIKVH
>Homo_sapiens_Kruppel_like_factor_17_(KLF17)_mRNA Concatenation of 2 sequences
-------------------------------CNYENCGKAYTKRSHLVSHQRKHTGERPYSCNWESCSWSFFRSDELRRHMRVH---TRYRPYKC--DQCSREFMRSDHLKQHQKTH
>Latimeria_chalumnae_KLF1 Concatenation of 2 sequences
-------------------------------CEFPGCGKTYTKSSHLKAHMRTHTGEKPYHCNWEGCGWKFARSDELTRHYRKH---TGQRPFQC--QLCDRAFSRSDHLALHMKRH
>Latimeria_chalumnae_KLF2 Concatenation of 2 sequences
-------------------------------CTYAGCGKTYTKSSHLKAHLRTHTGEKPYHCNWEGCGWKFARSDELTRHYRKH---TGHRPFQC--HLCERAFSRSDHLALHMKRH
>Latimeria_chalumnae_KLF5a Concatenation of 2 sequences
-------------------------------CDYPGCTKVYTKSSHLKAHLRTHTGEKPYKCTWEGCDWRFARSDELTRHYRKH---TGAKPFQC--VICNRSFSRSDHLSLHMKRH
>Latimeria_chalumnae_KLF5b Concatenation of 2 sequences
-------------------------------CDYPGCTKVYTKSSHLKAHQRTHTGEKPYRCTWEGCDWRFARSDELTRHYRKH---TGAKPFKC--GACGRCFSRSDHLALHMKRH
>Latimeria_chalumnae_KLF6 Concatenation of 2 sequences
-------------------------------CHFNGCRKVYTKSSHLKAHQRTHTGEKPYRCSWEGCEWRFARSDELTRHFRKH---TGAKPFKC--THCDRCFSRSDHLALHMKRH
>Latimeria_chalumnae_KLF15a Concatenation of 2 sequences
-------------------------------CTFPGCTKMYTKSSHLKAHLRRHTGEKPFACTWPGCGWRFSRSDELSRHRRSH---SGVKPYQC--SVCEKKFARSDHLSKHIKVH
>Latimeria_chalumnae_KLF15b Concatenation of 2 sequences
-------------------------------CTYPGCNKVYTKSSHLKAHVRRHTGEKPFICSWAGCDWRFSRSDELSRHKRSH---SGVKPYKC--SICEKRFARSDHLSKHVKVH
>LgGsHFWreduced.1975 Concatenation of 2 sequences
-------------------------------CTYNDCTKVYSKSSHLKAHLRRHTGEKPFECTWPGCGWRFSRSDELARHKRSH---SGIKPYQC--KLCEKRFSRSDHLSKHLKVH
>Limulus_polyphemus_KLF1_XP_013784122.1 Concatenation of 2 sequences
-------------------------------CSYPGCNKMYTKSSHLKAHLRTHTGEKPYQCTWKGCSWKFARSDELTRHYRKH---TGDRPFQC--RLCERAFSRSDHLSLHMKRH
>Limulus_polyphemus_KLF2_XP_013792741.2 Concatenation of 2 sequences
-------------------------------CSHPGCSKTYTKSSHLKSHLRTHTGEKPYECTWKGCGWKFSRSDELTRHYRKH---TGDRPFQC--RLCERAFSRSDHLSLHMKRH
>Limulus_polyphemus_KLF4_XP_013773090.2 Concatenation of 2 sequences
-------------------------------CSHPGCSKIYTKSSHLKAHLRTHTGEKPYQCTWKGCGWKFARSDELTRHYRKH---TGDRPFQC--RLCERAFSRSDHLSLHMKRH
>Limulus_polyphemus_KLF5_XP_013782918.1 Concatenation of 2 sequences
-------------------------------CSHPGCSKTYTKSSHLKAHLRTHTGEKPYQCSWKGCGWRFARSDELTRHYRKH---TGDRPFQC--RLCERAFSRSDHLSLHMKRH
>Limulus_polyphemus_KLF6_XP_013772769.2 Concatenation of 2 sequences
-------------------------------CQYSGCKKVYTKSSHLKAHQRTHTGEKPYKCNWEGCEWRFARSDELTRHYRKH---TGSKPFKC--IHCERCFSRSDHLALHLKKH
>Limulus_polyphemus_KLF7_XP_013793152.2 Concatenation of 2 sequences
-------------------------------CTYQGCSKVYSKSSHLKAHLRRHTGEKPFACQWPSCGWRFSRSDELARHKRSH---SGIKPYLC--QICEKRFSRSDHLAKHLKVH
>Limulus_polyphemus_KLF12_XP_013783296.2 Concatenation of 2 sequences
-------------------------------CSHPGCTKTYTKSSHLKAHLRTHTGEKPYQCTWKGCGWKFARSDELTRHYRKH---TGDRPFQC--RLCERAFSRSDHLSLHMKRH
>Limulus_polyphemus_KLF15_XP_013780415.1 Concatenation of 2 sequences
-------------------------------CHYVGCNKIYSKRSHLQAHLRRHSGEKPFTCQWPNCGWRFSRSDELARHKRSH---SGIKPYCC--EICEKRFSRSDHLSKHMKIH
>Limulus_polyphemus_KLF17_XP_013791872.1 Concatenation of 2 sequences
-------------------------------CSYAGCIKTYSKSSHLKAHLRTHTGEKPYECTWKGCGWKFARSDELTRHYRKH---TGDRPFQC--RLCERAFSRSDHLSLHMKRH
>Lingula_anatina_KLF2_g12965.t1 Concatenation of 2 sequences
-------------------------------CSHPGCSKTYTKSSHLKAHLRTHTGEKPYHCNWKGCGWKFARSDELTRHYRKH---TGDRPFQC--HLCERAFSRSDHLSLHMKRH
>Lingula_anatina_KLF6_g2162.t1 Concatenation of 2 sequences
-------------------------------CPYNGCKKVYTKSSHLKAHLRTHTGEKPYKCTWEGCEWRFARSDELTRHYRKH---TGAKPFHC--KYCDRSFSRSDHLALHMKRH
>Lingula_anatina_KLF9_g1034.t1 Concatenation of 2 sequences
-------------------------------CTFRGCEKAYGKSSHLKAHLRTHTGERPFACNWPECGKRFARSDELARHYRTH---TGEKNFVC--PICDKRFMRSDHLNKHARRH
>Lingula_anatina_KLF11_g12085.t1 Concatenation of 2 sequences
-------------------------------CHYENCGKTYFKSSHLKAHLRTHTGEKPFVCTWEGCDKRFARSDELSRHKRTH---TGEKKFAC--PVCDRKFMRSDHLTKHMKRH
>Lingula_anatina_KLF11_g23189.t1 Concatenation of 2 sequences
-------------------------------CH----------AVKLKSPLCLFSGEKPFVCTWEGCDKRFARSDELSRHKRTH---TGEKKFAC--PVCDRKFMRSDHLTKHMKRH
>Lingula_anatina_KLF15_g18064.t1 Concatenation of 2 sequences
-------------------------------CTYPGCPKVYSKSSHLKAHLRRHTGEKPFCCTWPGCGWKFSRSDELARHKRSH---SGIKPYQC--KICEKRFSRSDHLSKHLKVH
>Loligo_vulgaris_TRINITY_DN9149_c0_g2_i1_translation_frame_1 Concatenation of 2 sequences
-------------------------------CFYEGCKKVYTKSSHLKAHLRTHTGEKPYKCTWTGCDWRFARSDELTRHYRKH---TGAKPFQC--KHCERCFSRSDHLALHMKRH
>Lottia_gigantea_Jgi_126249_KLF9/13 Concatenation of 2 sequences
-------------------------------CPYHDCGKVYGKSSHLKAHLRTHTGERPFPCDWSGCGKKFARSDELARHLRTH---TGEKRFSC--PICEKKFMRSDHLQKHARRH
>Lottia_gigantea_KLF1/2/4a_jgi_79321 Concatenation of 2 sequences
-------------------------------CTHPGCQKTYTKSSHLKAHHRTHTGEKPYCCTWKGCGWKFARSDELTRHYRKH---TGDRPFQC--HLCERAFSRSDHLSLHMKRH
>Lottia_gigantea_KLF1/2/4b_jgi179180 Concatenation of 2 sequences
-------------------------------CPYSGCKKVYTKSSHLKAHLRTHTGEKPYHCTWEGCEWRFARSDELTRHYRKH---TGAKPFQC--RFCERCFSRSDHLALHMKRH
>Lottia_gigantea_KLF5b_jgi_122963 Concatenation of 2 sequences
-------------------------------CDFDGCNKVYTKSSHLKAHRRTHTGEKPYVCTWEGCTWRFARSDELTRHYRKH---TGDKPFKC--QVCDRAFSRSDHLSLHMKRH
>Lottia_gigantea_hyp_protein_XP_009047136.1 Concatenation of 2 sequences
-------------------------------CDFPGCRKAYTKSSHLKAHQRIHTGEKPYKCHFHSCQWRFARSDELTRHIRKH---TGAKPFRC--KVCERSFARSDHLALHMKRH
>Lottia_jgi|Lotgi1|58417_Sp5 Concatenation of 2 sequences
-------------------------------CHIPGCGKVYGKTSHLKAHLRWHSGERPFVCNWLFCGKSFTRSDELQRHLRTH---TGEKRFAC--QECGKRFMRSDHLSKHVKTH
>Lottia_jgi|Lotgi1|126809_Sp1-4 Concatenation of 2 sequences
-------------------------------CHMPGCNKVYGKTSHLRAHLRWHTGERPFVCNWLFCGKRFTRSDELQRHKRTH---TGEKRFEC--PQCSKRFMRSDHLSKHIKTH
>Mnemiopsis_leidyi_Kruppel-like_factor_X Concatenation of 2 sequences
-------------------------------CTFPGCGKEFNRSGTLKRHFRMHTGERPYQCTWPGCEKKFSQLGNMKRHLNTH---TGCKPYQC--EMCHKAFSQSISLKRHSRTH
>Mnemiopsis_leidyi_Kruppel-like_Factor_5a_AJG42373.1 Concatenation of 2 sequences
-------------------------------CDHIGCTKVYTKSSHLKAHQRTHTGEKPYKCTWEGCTWRFARSDELTRHYRKH---TGQKPFKC--SHCDRCFSRSDHLALHMKRH
>Mnemiopsis_leidyi_Kruppel-like_Factor_5b_AJG42374.1 Concatenation of 2 sequences
-------------------------------CDYEGCTKVYTKSSHLKAHRRTHTGEKPYICKWEGCTWKFARSDELTRHTRKH---TGQKPFKC--NHCDRCFSRSDHLSLHAKRH
>Monosiga_brevicollis_KLFa_XP_001745797.1 Concatenation of 2 sequences
-------------------------------CTWPGCTKEYAKVSHLRSHMRRHNGEKPYSCTHPGCDWRFSRSDELARHIRSH---TGEKPYKC--PICPKAFSRSDHLQKHKRTH
>Mus_musculus_Kruppel-like_factor_1_(erythroid)_(Klf1)_mRNA Concatenation of 2 sequences
-------------------------------CGHEGCGKSYTKSSHLKAHLRTHTGEKPYACSWDGCDWRFARSDELTRHYRKH---TGHRPFCC--GLCPRAFSRSDHLALHMKRH
>Mus_musculus_Kruppel-like_factor_2_(lung)_(Klf2)_mRNA Concatenation of 2 sequences
-------------------------------CSYTNCGKTYTKSSHLKAHLRTHTGEKPYHCNWEGCGWKFARSDELTRHYRKH---TGHRPFQC--HLCDRAFSRSDHLALHMKRH
>Mus_musculus_Kruppel-like_factor_3_(basic)_(Klf3)_mRNA Concatenation of 2 sequences
-------------------------------CDYDGCNKVYTKSSHLKAHRRTHTGEKPYKCTWEGCTWKFARSDELTRHFRKH---TGIKPFQC--PDCDRSFSRSDHLALHRKRH
>Mus_musculus_Kruppel-like_factor_4_(gut)_(Klf4)_mRNA Concatenation of 2 sequences
-------------------------------CDYAGCGKTYTKSSHLKAHLRTHTGEKPYHCDWDGCGWKFARSDELTRHYRKH---TGHRPFQC--QKCDRAFSRSDHLALHMKRH
>Mus_musculus_Kruppel-like_factor_5_(Klf5)_mRNA Concatenation of 2 sequences
-------------------------------CDYNGCTKVYTKSSHLKAHLRTHTGEKPYKCTWEGCDWRFARSDELTRHYRKH---TGAKPFQC--MVCQRSFSRSDHLALHMKRH
>Mus_musculus_Kruppel-like_factor_6_(Klf6)_mRNA Concatenation of 2 sequences
-------------------------------CHFNGCRKVYTKSSHLKAHQRTHTGEKPYRCSWEGCEWRFARSDELTRHFRKH---TGAKPFKC--SHCDRCFSRSDHLALHMKRH
>Mus_musculus_Kruppel-like_factor_8_(Klf8)_mRNA Concatenation of 2 sequences
-------------------------------CDFAGCSKVYTKSSHLKAHRRIHTGEKPYKCTWDGCSWKFARSDELTRHFRKH---TGIKPFRC--TDCNRSFSRSDHLSLHRRRH
>Mus_musculus_Kruppel-like_factor_9_(Klf9)_mRNA Concatenation of 2 sequences
-------------------------------CPYSGCGKVYGKSSHLKAHYRVHTGERPFPCTWPDCLKKFSRSDELTRHYRTH---TGEKQFRC--PLCEKRFMRSDHLTKHARRH
>Mus_musculus_Kruppel-like_factor_12_(Klf12)_mRNA Concatenation of 2 sequences
-------------------------------CDFEGCNKVYTKSSHLKAHRRTHTGEKPYKCTWEGCTWKFARSDELTRHYRKH---TGVKPFKC--ADCDRSFSRSDHLALHRRRH
>Mus_musculus_Kruppel-like_factor_17_(Klf17)_mRNA Concatenation of 2 sequences
-------------------------------CTYNSCGKSYTKRSHLVSHQRKHTGVKPFACDWNGCTWKFFRSDELGRHKRIH---TRYRPHKC--DECDREFMRSDHLRQHKRTH
>N._geniculatus_KLF2_g29608.t1 Concatenation of 2 sequences
-------------------------------CTFPNCNKTYTKSSHLKAHLRTHTGEKPYHCNWKGCGWKFARSDELTRHYRKH---TGDRPFQC--QLCERAFSRSDHLSLHMKRH
>N._geniculatus_KLF5_g14061.t1 Concatenation of 2 sequences
-------------------------------CDFPACRKAYTKSSHLKAHQRIHTGEKPYKCHFPSCQWRFARSDELTRHIRKH---TGAKPFRC--RTCDRSFARSDHLALHMKRH
>N._geniculatus_KLF6_g15922.t1 Concatenation of 2 sequences
-------------------------------CPYTGCKKVYTKSSHLKAHLRTHTGEKPYKCTWEGCEWRFARSDELTRHYRKH---TGAKPFQC--KHCERCFSRSDHLALHMKRH
>N._geniculatus_KLF15_g9346.t1 Concatenation of 2 sequences
-------------------------------CTYPGCQKVYSKSSHLKAHLRRHTGEKPFVCTWPACGWKFSRSDELARHKRSH---SGIKPYQC--KICDKRFSRSDHLSKHLKVH
>Nautilus_pompilius_KLF5_comp200594_c1_seq6_translation Concatenation of 2 sequences
-------------------------------CEFPGCRKAYTKSSHLKAHQRIHTGEKPYQCHFSNCQWRFARSDELTRHIRKH---TGAKPFKC--KVCERGFARSDHLALHMKRH
>Nautilus_pompilius_KLF6_comp73211_c0_seq1_translation Concatenation of 2 sequences
-------------------------------C-YDGCKKVYTKSSHLKAHLRTHTGEKPYKCTWEGCEWRFARSDELTRHYRKH---TGAKPFQC--KFCERCFSRSDHLALHMKRH
>Nautilus_pompilius_SP5_comp185550_c1_seq1_translation_frame_2_reverse Concatenation of 2 sequences
-----------------------------------------------------HTGERPFVCNWLFCGKSFTRSDELQRHLRTH---TGEKRFAC--TECGKRFMRSDHLSKHVKTH
>Nematostella_vectensis_predicted_protein_(NEMVEDRAFT_v1g107193)_partial_mRNA Concatenation of 2 sequences
-------------------------------CDHPGCKKVYTKSSHLKAHIRTHTGEKPYKCNWEGCEWRFARSDELTRHFRKH---TGAKPFKC--QHCDRAFARSDHLALHMKRH
>Nematostella_vectensis_predicted_protein_(NEMVEDRAFT_v1g236177)_partial_mRNA Concatenation of 2 sequences
-------------------------------CQFSGCRKVYTKSSHLKAHQRTHTGEKPYKCSWEGCNWRFARSDELTRHYRKH---TGAKPFKC--VHCDRCFSRSDHLALHMKRH
>Nematostella_vectensis_KLF5a_XP_001632546.1 Concatenation of 2 sequences
-------------------------------CDYEGCTKVYTKSSHLKAHRRTHTGEKPYKCSWEGCSWRFARSDELTRHYRKH---TGAKPFKC--VHCDRCFSRSDHLSLHMKRH
>Nematostella_vectensis_KLF9-13b_XP_001639597.1 Concatenation of 2 sequences
-------------------------------CTYENCGKTYFKSSHLKAHLRTHTGEKPFPCTWEGCDRRFARSDELARHKRTH---TGEKRFAC--PLCGRRFMRSDHLTKHARRH
>Nematostella_vectensis_KLF15_XP_001640812.1 Concatenation of 2 sequences
-------------------------------CHYEGCNKIYTKSSHLKAHIRRHTGEKPFICTWKGCNWRFSRSDELARHKRSH---SGVKPFVC--DVCDKRFSRSDHLAKHRKTH
>Nematostella_vectensis_KLF124a_XP_001620699.1 Concatenation of 2 sequences
-------------------------------CTFEGCNKSYTKSSHLKAHQRTHTGEKPYQCNWKDCLWRFARSDELTRHYRKH---TGIKPFKC--PTCDRSFSRSDHLSLHMKRH
>Octopoteuthis_deletron_comp41239_c0_seq1_translation Concatenation of 2 sequences
-------------------------------CPYSDCGKIYTKNSHLKTHIRSHTGEKPFVCK--DCNKAFSRSDELTRHSRTH---SGEKSYKC--TKCDRKFMRSDHLKKHIDRH
>Octopoteuthis_deletron_comp62135_c0_seq1_translation Concatenation of 2 sequences
-------------------------------CFYDGCKKVYTKSSHLKAHLRTHTGEKPYKCTWAGCDWRFARSDELTRHYRKH---TGAKPFQC--KHCERCFSRSDHLALHMKRH
>Octopus_bimaculoides_KLF2_XP_014774400.1 Concatenation of 2 sequences
-------------------------------CTHTGCSKTYTKSSHLKAHLRTHTGEKPYHCNWKGCGWKFARSDELTRHYRKH---TGDRPFQC--HLCERAFSRSDHLSLHMKRH
>Octopus_bimaculoides_KLF10b_XP_014785505.1 Concatenation of 2 sequences
-------------------------------CPYANCGKSYKKSSHLKTHIRNHTGEKPFKCDWVNCKQQFARSDELTRHKRAH---TGEKNFKC--HICGRCFVRSDHRTKHVKTH
>Octopus_bimaculoides_KLF_KOG00182.1 Concatenation of 2 sequences
-----------------------------------------------------VTGEKPYKCSWMGCEWRFARSDELTRHYRKH---TGAKPFQC--KYCDRCFSRSDHLALHMKRH
>Octopus_vulgaris_KLF5_comp113783_c0_seq1_translation Concatenation of 2 sequences
-------------------------------CDFQNCRKAYTKSSHLKAHQRIHTGEKPYLCTFPSCQWRFARSDELTRHIRKH---TGAKPFKC--KVCERCFARSDHLALHMKRH
>Octopus_vulgaris_KLF6_comp317315_c0_seq1_translation Concatenation of 2 sequences
-------------------------------CFYEGCKKVYTKSSHLKAHLRTHTGEKPYKCSWMGCEWRFARSDELTRHYRKH---TGAKPFQC--KYCDRCFSRSDHLALHMKRH
>Octopus_vulgaris_KLF13_comp1502863_c0_seq1_translation Concatenation of 2 sequences
-------------------------------CHVPNCGKKYTKNSHLKTHLRTHTGERPYVCKWKDCPKSFSRSDELTRHYRTH---TGEKKFTC--SVCPKRFMRSDHLSKHVSRH
>Octopus_vulgaris_KLF15_comp174323_c0_seq1_translation Concatenation of 2 sequences
-------------------------------CTFDGCVKVYSKSSHLKAHLRRHTGEKPFDCTWPGCGWRFSRSDELARHKRSH---SGIKPYQC--KLCEKRFSRSDHLSKHLKVH
>Oscaralla_carmela_KLF1/2/4 Concatenation of 2 sequences
-------------------------------CPHPGCDKVYTKSSHLKAHKRTHTGEKPYHCNWEGCTWKFARSDELTRHYRKH---TGIKPFHC--QFCDRSFSRSDHLALHMKRH
>Oscarella_carmela_KLF5 Concatenation of 2 sequences
-------------------------------CAHPGCNKVYTKSSHLKAHMRTHTGEKPYKCTWEGCTWRFARSDELTRHYRKH---TGVKPFKC--SKCERAFARSDHLSLHMKRH
>Oscarella_carmela_KLF15 Concatenation of 2 sequences
-------------------------------CLHPGCDKVYFKNSHLTTHMRRHTGERPYKCPWDGCVWSFGRSDELSRHYRKH---TGAKPFKC--RQCHRLFSRSDHLAVHKRKH
>Petromyzon_marinus_02537 Concatenation of 2 sequences
-------------------------------CPFSGCRKVYTKSSHLKAHQRTHTGEKPYKCSWEGCEWRFARSDELTRHYRKH---TGAKPFKC--AHCDRSFSRSDHLALHMKRH
>Petromyzon_marinus_03002 Concatenation of 2 sequences
-------------------------------CTHPGCGKIYTKSSHLKAHVRTHTGEKPYVCPWSPCPWRFARSDELTRHVRKH---TGARPFSC--PDCDRRFARSDHLTLHAKTH
>Phoronis_australis_KLF2_g4009.t1 Concatenation of 2 sequences
-------------------------------CSHPGCQKTYTKSSHLKAHLRTHTGEKPYHCNWKGCGWKFARSDELTRHYRKH---TGDRPFRC--HLCERAFSRSDHLSLHMKRH
>Phoronis_australis_KLF5_g1421.t1 Concatenation of 2 sequences
-------------------------------CDFPSCRKAYTKSSHLKAHQRIHTGEKPYQCHFPTCLWRFARSDELTRHIRKH---TGAKPFKC--KVCERCFARSDHLALHMKRH
>Phoronis_australis_KLF12_g2444.t1 Concatenation of 2 sequences
-------------------------------CDFDGCSKVYTKSSHLKAHRRTHTGEKPYICGWPGCTWRFARSDELTRHYRKH---SGEKPFKC--NICERAFSRSDHLSLHMKRH
>Phoronis_australis_KLF15_g2299.t1 Concatenation of 2 sequences
-------------------------------CTYPGCSKIYSKSSHLKAHLRRHTGEKPFVCTWLGCGWKFSRSDELARHKRSH---SGIKPYQC--TLCEKRFSRSDHLSKHMKVH
>Pinctada_fucata_KLF5_aug2.0_71.1_03558.t1 Concatenation of 2 sequences
-------------------------------CDYPGCRKAYTKSSHLKAHQRIHTGEKPYKCHFQNCMWRFARSDELTRHIRKH---TGAKPFKC--KVCERCFARSDHLALHMKRH
>Pinctada_fucata_KLF6_aug2.0_190.1_00410.t1 Concatenation of 2 sequences
-------------------------------CPYNGCKKVYTKSSHLKAHLRTHTGEKPYKCTWEGCEWRFARSDELTRHYRKH---TGAKPFRC--KVCDRCFSRSDHLALHMKRH
>Pterygioteuthis_hoylei_comp22592_c1_seq1_translation_frame_2_reverse Concatenation of 2 sequences
-------------------------------CTFADCQKVYSKSSHLKAHLRRHTGEKPFECTWLGCGWRFSRSDELARHKRSH---SGIKPYQC--KLCEKRFSRSDHLSKHLKVH
>Pterygioteuthis_hoylei_comp25471_c0_seq4_translation Concatenation of 2 sequences
-------------------------------CDFPNCRKAYTKSSHLKAHQRIHTGEKPYLCHFSSCQWRFARSDELTRHIRKH---TGAKPFKC--KVCDRCFARSDHLALHMKRH
>Pterygioteuthis_hoylei_comp25527_c6_seq1_translation_frame_3 Concatenation of 2 sequences
-------------------------------CSYEGCKKVYTKSSHLKAHLRTHTGEKPYKCTWAGCDWRFARSDELTRHYRKH---TGAKPFQC--KHCERCFSRSDHLALHMKRH
>Pterygioteuthis_hoylei_comp26180_c0_seq1_translation_frame_3 Concatenation of 2 sequences
-------------------------------CTHPGCTKTYTKSSHLKAHLRTHTGEKPYHCNWKGCGWKFARSDELTRHYRKH---TGDRPFQC--HLCERAFSRSDHLSLHMKRH
>Pterygioteuthis_hoylei_comp37108_c0_seq1_translation Concatenation of 2 sequences
-------------------------------CPYSECGKIYTKNSHLKTHIRSHTGEKPFICK--DCNKAFSRSDELTRHSRTH---SGEKSYKC--TKCDRKFMRSDHLKKHIDRH
>Pterygioteuthis_hoylei_comp38947_c0_seq1_translation Concatenation of 2 sequences
-------------------------------CDV--CGKNYSLNGQLKEHKRTHTGEKPYVCNWEGCTWRFARSDELTRHFRKH---TGDKPFKC--LVCERAFSRSDHLSLHMKRH
>Ptychodera_flava_KLF2__40v0_9_20150316_1g6400.t1 Concatenation of 2 sequences
-------------------------------CTYEGCSKTYTKSSHLKAHLRTHTGEKPYHCTWKGCGWKFARSDELTRHYRKH---TGDRPFQC--RLCERAFSRSDHLSLHMKRH
>Ptychodera_flava_KLF5_40v0_9_20150316_1g7776.t1 Concatenation of 2 sequences
-------------------------------CDYPRCTKVYTKSSHLKAHQRIHTGEKPYQCSWTGCQWRFARSDELTRHYRKH---T-----------------------------
>Saccoglossus_kowalevskii_KLF5_XP_002734068.1 Concatenation of 2 sequences
-------------------------------CNYANCGKMYSKSSHLKAHLRRHTGEKPFICTWEGCKWRFSRSDELARHKRSH---SGIKPYKC--SICEKRFSRSDHLSKHIKVH
>Saccoglossus_kowalevskii_KLF13_XP_006815198.1_ Concatenation of 2 sequences
-------------------------------CHYKDCDKIYGKSSHLKAHLRTHTGERPFPCTWPECNKKFARSDELARHYRTH---TGEKRFAC--PICDKRFMRSDHLMKHARRH
>Salpingoeca_rosetta_KLFa_XP_004998040.1 Concatenation of 2 sequences
-------------------------------CTYNGCDKVYSKSSHLKAHMRRHTGEKPFVCTWKGCTWRFSRSDELARHMRSH---TGEKPFAC--EECGKRFSRSDHLKKHQRIH
>Salpingoeca_rosetta_XP_004992015.1 Concatenation of 2 sequences
-------------------------------CPHPGCGKRYIKSSHLKTHLRSHSGERPHACTFEGCHWAFSRADELKRHMRTH---TGARPYKC--KVCQRCFTRSDHLCAHMKTH
>Sepia_offcinalis_comp265329_c0_seq1_translation Concatenation of 2 sequences
-------------------------------CDFPNCRKAYTKSSHLKAHQRIHTGEKPYLCHFSNCQWRFARSDELTRHIRKH---TGAKPFKC--KVCERCFARSDHLALHMKRH
>Sepia_officinalis_comp3788631_c0_seq1_translation Concatenation of 2 sequences
-----------------------------------------------------------FVCNWLFCGKRFTRSDELQRHFRTH---TGEKRFAC--PMCNRRFMRSDHLSKHVKIH
>Sepia_pharaonis_TRINITY_DN44126_c0_g1_i1_translation Concatenation of 2 sequences
-------------------------------CPYSDCGKVYTKNSHLKTHIRSHTGEKPFVCK--DCNKAFSRSDELTRHSRTH---SGEKSYKC--TKCDRKFMRSDHLKKHIDRH
>Sepia_pharaonis_TRINITY_DN63021_c0_g1_i1_translation Concatenation of 2 sequences
-------------------------------CFYEGCKKVYTKSSHLKAHLRTHTGEKPYKCTWAGCDWRFARSDELTRHYRKH---TGAKPFQC--KHCERCFSRSDHLALHMKRH
>Sphaeroforma_arctica_00015 Concatenation of 2 sequences
-------------------------------CRHPGCGQTFTQANCLAAHTRLHTGERPFKCTVAGCTKRFAYANCLLAHTRSH---TGEKPRVC--SECGKGFSGLSNLTAHMRTH
>Sphaeroforma_arctica_03191 Concatenation of 2 sequences
-------------------------------CEYRGCDASFAHPSNLATHKRIHTGEKPYVCKEEGCTAAFAQSSNLTRHIRSH---TKQKPYVC--EVCKARYSSVRSRSRHMLTH
>Sphaeroforma_arctica_05189 Concatenation of 2 sequences
-------------------------------CDWEGCDMSFADASYLKSHQRVHVTNGVFPCTWEGCVKTFSAPAYLKRHIRVH---TNEQPYAC--TYCEKRFNQASNLSRHVRRH
>Sphaeroforma_arctica_07699 Concatenation of 2 sequences
-------------------------------CTWEGCGKSFADASYLSAHMRVHARSGVFKCTWEGCEKTFAAPSYVRRHLRTH---TNEQPYEC--QTCGKRFNQGSNLSRHMRTH
>Nautilus_pompilius_KLF15_comp75104_c0_seq1_translation Concatenation of 2 sequences
-------------------------------CTFAGCSKVYSKSSHLKAHLRRHTGEKPFECTWPGCGWRFSRSDELARHKRSH---SGIKPYQC--KLCEKRFSRSDHLSKHLKVH
>Sphaeroforma_arctica_09895 Concatenation of 2 sequences
-------------------------------CSWDDCTKTFADPGYMAAHERKHSRTEVFRCTDESCERSFSTRNYLKSHLRTH---TIEKPFAC--TRCFKRFNQSSILSRHVRTH
>Sphaeroforma_arctica_10788 Concatenation of 2 sequences
-------------------------------CKWDGCQKSFADPSYLASHARTHARTEVFYCPLDGCERVFAVRSYLTRHIRTH---TNEQPYEC--QYCFKRFNQSSNLSRHIRTH
>Spizellomyces_punctatus_02853
-------------------------------CDHPDCGRAFASRYHLNRHIKLHETPRPYKCSFGNCTDSFAKHSQLRRHMCTH---TGQKAFPC--PACDKSFSTSQKLKQHLRLH
>Strongylocentrotus_purpuratus_egr1-like_XM_003726219.2: Concatenation of 2 sequences
-------------------------------CTYPNCGKMYSKSSHLKAHLRRHTGEKPFICTWEGCKWRFSRSDELARHKRSH---SGIKPYKC--TICEKRFSRSDHLSKHIKVH
>Strongylocentrotus_purpuratus_KLF3_XP_011668101.1 Concatenation of 2 sequences
-------------------------------CDFAGCNKVYTKSSHLKAHRRTHTGEKPYKCQWDGCGWSFARSDELTRHYRKH---TGDKPFKC--THCDRAFSRSDHLSLHMKRH
>Strongylocentrotus_purpuratus_KLF5_XP_011679429.1 Concatenation of 2 sequences
-------------------------------CSHPGCGKTYTKSSHLKAHMRTHTGEKPYHCNWKGCGWKFARSDELTRHYRKH---TGDRPFQC--HLCERAFSRSDHLSLHMKRH
>Strongylocentrotus_purpuratus_KLF7_NP_001189420.1 Concatenation of 2 sequences
-------------------------------CQFSGCRKVYTKSSHLKAHQRTHTGEKPYKCTWEGCEWRFARSDELTRHYRKH---TGAKPFKC--SHCERCFSRSDHLALHMKRH
>Strongylocentrotus_purpuratus_uncharacterized_XM_776508.3 Concatenation of 2 sequences
-------------------------------CSHPGCGKTYTKSSHLKAHMRTHTGEKPYHCNWKGCGWKFARSDELTRHYRKH---TGDRPFQC--HLCERAFSRSDHLSLHMTSL
>Tribolium_castaneum_KLF5_KQ971357.1_translation Concatenation of 2 sequences
-------------------------------CDVPGCNKVYTKSSHLKAHKRTHTGEKPYQCTWDGCTWKFARSDELTRHFRKH---TGQKPFSC--NQCQRSFSRSDHLSLHMKRH
>Tribolium_castaneum_KLF11_XM_966304.4_translation Concatenation of 2 sequences
-------------------------------CTFKGCNKNYFKSSHLKAHNRKHTGEKPYKCEWEDCGRRFSRSDELSRHKRTH---TGEKKYKC--SFCDRGFMRSDHLTKHVKRH
>Tribolium_castaneum_KLF15_XM_963164.3_translation Concatenation of 2 sequences
-------------------------------CSVLNCDKVYSKSSHLKAHLKRHSGEKPFVCNWENCTWKFSRSDELARHKRSH---LGIKPYKC--ELCERAFARSDHLAKHHKVH
>Trichoplax_adhaerens_KLF5a_XP_002112355.1 conserved hypothetical protein, partial [Trichoplax adhaerens]
-------------------------------CTYPNCNKVYTKSSHLKAHLRTHTGEKPYKCPWESCPWRFARSDELTRHYRKH---TGAKPFKC--NFCERCFSRSDHLALHMKRH
>Trichoplax_adhaerens_KLF5b_XP_002117714.1 hypothetical protein TRIADDRAFT_32907, partial [Trichoplax adhaerens]
-------------------------------CDFKGCAKAYTKSSHLKAHRRTHTGEKPYVCKWEGCEWRFARSDELTRHRRRH---TGEKPYKC--LSCDRRFSRSDHLALHTRRH
>Trichoplax_adhaerens_KLF6/7_XP_002110975.1 conserved hypothetical protein, partial [Trichoplax adhaerens]
-------------------------------CHFSGCRKVYTKSSHLKAHQRTHTGEKPYKCPWEECPWRFARSDELTRHYRKH---TGAKPFKC--SHCDRCFSRSDHLALHMKRH
>Trichoplax_adhaerens_KLF9/13b_XP_002114131.1 Concatenation of 2 sequences
-------------------------------CPHKNCDKTYLKSSHLKAHIRTHTGEKPFVCCWEGCNRRFARSDELARHRRTH---TGEKNYIC--PLCSRRFMRSDHLTKHARRH
>Uroteuthis_edulis_TRINITY_DN37905_c0_g1_i1_translation Concatenation of 2 sequences
---------------------------------------------------------------------------ELQRHQRTH---TGEKRFAC--PVCDKRFLRSDHLSKHVKTH
>Uroteuthis_edulis_TRINITY_DN49878_c0_g1_i1_translation Concatenation of 2 sequences
-------------------------------CTHPGCSKTYTKSSHLKAHLRTHTGEKPYHCNWKGCGWKFARSDELTRHYRKH---TGDRPFQC--HLCERAFSRSDHLSLHMKRH
>Uroteuthis_edulis_TRINITY_DN55421_c0_g1_i1_frame_2 Concatenation of 2 sequences
-------------------------------CTFSNCNKSYLKSSHLKAHIRTHTGEKPFVCNWKDCNRQFARSDELSRHKRTH---TGEKNFQC--PHCDSRFMRSDHRTKHIKTH
>Uroteuthis_edulis_TRINITY_DN55486_c0_g2_i1_translation Concatenation of 2 sequences
-------------------------------CYYEGCKKVYTKSSHLKAHLRTHTGEKPYKCTWTGCDWRFARSDELTRHYRKH---TGAKPFQC--KHCERCFSRSDHLALHMKRH
>Uroteuthis_edulis_TRINITY_DN62905_c0_g1_i1_frame_1 Concatenation of 2 sequences
---------------------------------------VYGKTSHLKAHLRWHTGERPFVCNWLFCGKSFTRSDELQRHLRTH---TGEKRFAC--TECGKRFMRSDHLSKHVKTH
>Ustilago_maydis_Uma_00264 Concatenation of 2 sequences
-------------------------------CDHPGCGKAFSVAGSLTIHRRIHTGSKPFVCTYPGCGKAFAESSNLTKHVRTH---TGDKPFKC--DECGKCFSRPDQASRHRKTH
>Ustilago_maydis_Uma_03172 Concatenation of 2 sequences
-------------------------------CKHPGCPKAFSRRSDLARHARIHSQERPFACQFRDCGKTFIQRSALTVHIRVH---TGERPHVC--ESCSKAFSDSSSLARHRRIH
>Vampyroteuthis_infernalis_comp65000_c0_seq1_translation Concatenation of 2 sequences
-------------------------------CSHPGCNKTYTKSSHLKAHLRTHTGEKPYHCNWKGCGWKFARSDELTRHYRKH---TGDRPFQC--HLCERAFSRSDHLSLHMKRH
>Vampyroteuthis_infernalis_comp67803_c1_seq1_translation Concatenation of 2 sequences
-------------------------------CTFDGCTKVYSKSSHLKAHLRRHTGEKPFECTWPGCGWRFSRSDELARHKRSH---SGIKPYQC--KLCEKRFSRSDHLSKHLKVH
>Vampyroteuthis_infernalis_comp69543_c3_seq2_translation Concatenation of 2 sequences
-------------------------------CDYHNCRKAYTKSSHLKAHQRIHTGEKPYFCTFQGCQWRFARSDELTRHIRKH---TGAKPFRC--KVCERCFARSDHLALHMKRH
>Xenopus_tropicalis_Kruppel-like_factor_2_(klf2)_mRNA Concatenation of 2 sequences
-------------------------------CSYAGCGKTYTKSSHLKAHLRTHTGEKPYHCNWEGCGWKFARSDELTRHFRKH---TGHRPFQC--HLCDRAFSRSDHLALHMKRH
>Xenopus_tropicalis_Kruppel-like_factor_4_(gut)_(klf4)_mRNA Concatenation of 2 sequences
-------------------------------CEYAGCGKTYTKSSHLKAHLRTHTGEKPYHCDWEGCGWKFARSDELTRHYRKH---TGHRPFQC--QRCDRAFSRSDHLALHMKRH
>Xenopus_tropicalis_Kruppel-like_factor_5_(intestinal)_(klf5)_transcript_variant_X1_mRNA Concatenation of 2 sequences
-------------------------------CDYPGCTKVYTKSSHLKAHLRTHTGEKPYKCTWEGCDWRFARSDELTRHYRKH---TGAKPFQC--AVCNRSFSRSDHLALHMKRH
>Xenopus_tropicalis_Kruppel-like_factor_7_(ubiquitous)_(klf7)_mRNA Concatenation of 2 sequences
-------------------------------CQFNGCRKVYTKSSHLKAHQRTHTGEKPYKCSWEGCEWRFARSDELTRHYRKH---TGAKPFKC--NHCDRCFSRSDHLALHMKRH
>Xenopus_tropicalis_Kruppel-like_factor_15_(klf15.2)_transcript_variant_X1_mRNA Concatenation of 2 sequences
-------------------------------CSHPGCNKMYTKSSHLKAHFRRHTGEKPYVCTWPDCGWRFSRSDELSRHKRSH---SGVKPYQC--VVCDKKFARSDHLSKHMKIH
>Xenopus_tropicalis_Kruppel-like_factor_15_(klf15)_transcript_variant_X1_mRNA Concatenation of 2 sequences
-------------------------------CTFPGCTKMYTKSSHLKAHLRRHTGEKPFACTWPGCGWRFSRSDELSRHRRSH---SGVKPYQC--AVCEKKFARSDHLSKHIKVH
>Xenopus_tropicalis_Kruppel-like_factor_17_(klf17)_mRNA Concatenation of 2 sequences
-------------------------------CEYPGCGKTYTKSSHLKAHMRTHTGEKPYHCNWEGCGWKFARSDELTRHFRKH---TGHRPFQC--HLCERAFSRSDHLALHMKRH
>Danio_rerio_Kruppel-like_factor_3_(basic)_(klf3)_mRNA Concatenation of 2 sequences
----------PVDLS----------------CDFNGCNKVYTKSSHLKAHRRTHTGEKPYKCMWEGCTWKFARSDELTRHYRKH---TGVKPFHC--PDCDRTFSRSDHLALHKKRH
>Danio_rerio_Kruppel-like_factor_8_(klf8)_mRNA Concatenation of 2 sequences
----------PVDLS----------------CDYDGCNKVYTKSSHLKAHRRIHTGEKPYQCTWEGCTWRFARSDELTRHFRKH---TGIKPFRC--TDCDRSFSRSDHLALHRRRH
>Danio_rerio_Kruppel-like_factor_12a_(klf12a)_mRNA Concatenation of 2 sequences
----------PVDLS----------------CEFEGCNKVYTKSSHLKAHRRTHTGEKPYKCTWDNCTWKFARSDELTRHYRKH---TGVKPFKC--SDCDRSFSRSDHLALHRRRH
>Danio_rerio_Kruppel-like_factor_12b_(klf12b)_mRNA Concatenation of 2 sequences
----------PVDLS----------------CDFAGCNKVYTKSSHLKAHRRTHTGEKPYKCTWDGCTWKFARSDELTRHYRKH---TGVKPFKC--GDCDRSFSRSDHLALHRRRH
>Drosophila_melanogaster_CG42741_(CG42741)_mRNA Concatenation of 2 sequences
----------PVDLS----------------CDTEGCDKVYTKSSHLKAHKRTHTGEKPYVCTWEGCIWRFARSDELTRHYRKH---TGVKPFRC--QLCTRSFSRSDHLSLHMRRH
>Homo_sapiens_Kruppel_like_factor_3_(KLF3)_mRNA Concatenation of 2 sequences
----------PVDLT----------------CDYDGCNKVYTKSSHLKAHRRTHTGEKPYKCTWEGCTWKFARSDELTRHFRKH---TGIKPFQC--PDCDRSFSRSDHLALHRKRH
>Homo_sapiens_Kruppel_like_factor_12_(KLF12)_mRNA Concatenation of 2 sequences
----------PVDLS----------------CDFEGCNKVYTKSSHLKAHRRTHTGEKPYKCTWEGCTWKFARSDELTRHYRKH---TGVKPFKC--ADCDRSFSRSDHLALHRRRH
>Homo_sapiens_KLF8 Concatenation of 2 sequences
----------PVDLS----------------CDFAGCSKVYTKSSHLKAHRRIHTGEKPYKCTWDGCSWKFARSDELTRHFRKH---TGIKPFRC--TDCNRSFSRSDHLSLHRRRH
>Latimeria_chalumnae_KLF3 Concatenation of 2 sequences
----------PVDLS----------------CDYEGCNKVYTKSSHLKAHRRTHTGEKPYKCSWEGCTWKFARSDELTRHYRKH---TGIKPFQC--LECDRSFSRSDHLALHKKRH
>Latimeria_chalumnae_KLF8 Concatenation of 2 sequences
----------PVDLS----------------CDFEGCNKVYTKSSHLKAHRRIHTGEKPYKCTWEGCTWKFARSDELTRHFRKH---TGIKPFRC--SDCDRTFSRSDHLALHRRRH
>Lingula_anatina_KLF3_g8283.t1 Concatenation of 2 sequences
----------PVDLS----------------CEFDGCNKVYTKSSHLKAHYRTHTGEKPYICTWEGCTWRFARSDELTRHYRKH---TGDKPFKC--HICDRAFSRSDHLSLHMKRH
>Nautilus_pompilius_KLF12_comp176063_c0_seq3_translation Concatenation of 2 sequences
----------PVDLS----------------CDFDGCNKVYTKSSHLKAHRRTHTGEKPYVCNWEGCTWRFARSDELTRHYRKH---TGDKPFKC--QVCERAFSRSDHLSLHMKRH
>Octopus_bimaculoides_KLF3-8-12_XP_014778662.1 Concatenation of 2 sequences
----------PVDLS----------------CDFEGCHKVYTKSSHLKAHRRTHTGEKPYVCNWDGCTWRFARSDELTRHFRKH---TGDKPFKC--QVCERAFSRSDHLSLHMKRH
>Petromyzon_marinus_02027 Concatenation of 2 sequences
----------PVDLS----------------CEFDGCDKVYTKSSHLKAHMRTHTGEKPYRCTWDGCTWKFARSDELTRHFRKH---TGVKPFKC--VDCERSFSRSDHLALHRKRH
>Pinctada_fucata_KLF2_aug2.0_195.1_17103.t1 Concatenation of 2 sequences
----------PVDLS----------------CTHPGCQKTYTKSSHLKAHLRTHTGEKPYACTWKGCGWKFARSDELTRHYRKH---TGDRPFQC--HLCERAFSRSDHLSLHMKRH
>Sepia_pharaonis_TRINITY_DN5840_c0_g2_i1_translation Concatenation of 2 sequences
----------PVDLS----------------CDFEGCNKVYTKSSHLKAHRRTHTGEKPYVCTWEGCTWRFARSDELTRHFRKH---TGDKPFKC--QVCERAFSRSDHLSLHMKRH
>Vampyroteuthis_infernalis_comp68480_c4_seq6_translation Concatenation of 2 sequences
----------PVDLS----------------CDFEGCHKVYTKSSHLKAHRRTHTGEKPYVCNWEGCTWRFARSDELTRHFRKH---TGDKPFKC--QVCERAFSRSDHLSLHMKRH
>Xenopus_tropicalis_Kruppel-like_factor_3_(basic)_(klf3)_mRNA Concatenation of 2 sequences
----------PVDLT----------------CDYEGCNKVYTKSSHLKAHRRTHTGEKPYQCTWEGCTWKFARSDELTRHFRKH---TGIKPFQC--PDCDRSFSRSDHLALHRKRH
>Xenopus_tropicalis_Kruppel-like_factor_8_(klf8)_mRNA Concatenation of 2 sequences
----------PVDLS----------------CDFEGCNKVYTKSSHLKAHRRIHTGEKPYKCTWEGCTWKFARSDELTRHFRKH---TGIKPFLC--SDCDRSFSRSDHLALHRRRH
>Xenopus_tropicalis_Kruppel-like_factor_12_(klf12)_mRNA Concatenation of 2 sequences
----------PVDLS----------------CDFEGCNKVYTKSSHLKAHRRTHTGEKPYMCTWEGCTWKFARSDELTRHYRKH---TGVKPFKC--ADCDRSFSRSDHLALHRRRH
>Acropora_digitifera_KLF9/13a Concatenation of 2 sequences
-----------DTLS-AARCLLDL-------CHYLGCDKKYGKSSHLKAHLRTHTGERPFRCNWTGCEKKFARSDELARHYRTH---TGEKRYVC--TTCGKRFMRSDHLSKHAKTH
>Acropora_digitifera_KLF9/13b Concatenation of 2 sequences
------------DLD-AVQSLLAM-------CTFENCGKTYFKSSHLKAHLRTHTGEKPFPCTWENCDRRFARSDELARHRRTH---TGEKRFGC--PLCGRRFMRSDHLTKHARRH
>Amphimedon_queenslandica_KLF9/13b_XP_003387874.1 Concatenation of 2 sequences
---------DQRTSL-AVETLLSL-------CPYPSCSKTYYKSSHLKAHIRTHTGEKPYLCNWEDCGRRFARSDELARHKRTH---TGEKKYGC--PLCGRKFMRSDHLSKHIKRH
>Aplysia_californica_KLF8__XP_005094167.1 Concatenation of 2 sequences
------------DFRSAVTSLNSL-------CTYQNCNKIYSKSSHLKAHLRRHTGEKPFHCSWPDCGWKFSRSDELARHKRSH---SGVKPYKC--DVCTKCFSRSDHLAKHRKVH
>Aplysia_californica_KLF14_XP_005101124.1 Concatenation of 2 sequences
---------DLDTAM-AAHCLLAM-------CPYPACGKSYNKSSHLKSHIRTHTGERPFECDWLGCGKRFARSDELTRHKRTH---TGEKTFQC--PLCDKRFMRSDHKIKHAKRH
>Branchiostoma_floridae_KLF9/13_131712 Concatenation of 2 sequences
------------DFD-AVQTLLSM-------CPYDSCGKTYFKSSHLKAHLRTHTGEKPFKCTWDGCDKRFARSDELSRHRRTH---TGEKKFEC--PMCNRRFMRSDHLTKHARRH
>C._elegans_KLF-like_NP_497632.1 Concatenation of 2 sequences
-----------DELT-ASACLAVM-------CTHPNCGKVYTKSSHLKAHFRTHTGEKPYECSWDGCDWRFARSDELTRHYRKH---TGDRPFKC--SQCSRAFSRSDHLSLHMKRH
>Ciona_intestinalis_KLF9/13_XP_002119265.3 Concatenation of 2 sequences
------------DCE-AADTLLSL-------CTYENCGKTYFKSSHLKAHLRTHTGEKPFKCQWENCGKCFARSDELSRHRRTH---TGEKRFAC--PICDRRFMRSDHLTKHMKRH
>Crassostrea_gigas_KLF13_EKC29149 Concatenation of 2 sequences
---------DYETSL-AAEGLMLM-------CYYKGCAKMYGKSSHLKAHLRTHTGERPFPCTWSGCDKRFARSDELARHLRTH---TGEKRFCC--PYCDKRFMRSDHLNKHARRH
>Danio_rerio_Kruppel-like_factor_9_(klf9)_mRNA Concatenation of 2 sequences
------------DVDIAARSLGTV-------CPYAGCGKIYGKSSHLKAHFRVHTGERPFQCTWPGCAKKFSRSDELTRHFRTH---TGEKRFMC--PLCDKCFMRSDHLTKHARRH
>Danio_rerio_Kruppel-like_factor_13_(klf13)_mRNA Concatenation of 2 sequences
------------DHF-AAECLVSM-------CHYSGCEKVYGKSSHLKAHLRTHTGERPFPCTWPDCSKKFARSDELARHYRTH---TGEKKFGC--PLCDKRFMRSDHLMKHARRH
>Danio_rerio_KLF11a_NP_001038406.1 Concatenation of 2 sequences
DLEAAEALVCMSVIRHTADVAQGTVMFVVPQCNFQGCKKTYFKSSHLKAHLRTHTGEKPFSCHWEGCDKKFARSDELSRHRRTH---TGEKKFVC--PVCERRFMRSDHLTKHARRH
>Danio_rerio_KLF16_NP_001070797.2 Concatenation of 2 sequences
------------DYL-AAECLVSI-------CTFDGCDRVYGKSSHLKAHIRTHTGERPFPCTWPECEKKFARSDELARHLRTH---TGEKRFLC--PLCDKRFMRSDHLIKHARRH
>Daphnia_pulex_GL732528.1 Concatenation of 2 sequences
------------DLE-AVQTLLSF-------CQFEGCGKNYFKSSHLKAHMRTHTGEKPFVCSWDGCDRRFSRSDELSRHKRTH---TGEKKFSC--PVCQRRFMRSDHLTKHVRRH
>Daphnia_pulex_GL732537.1 Concatenation of 2 sequences
----------DEASQ-AAYCLLAM-------CSYPACERTYGKSSHLKAHMRTHTGERPFGCTWPSCDKRFARSDELARHIRTH---TGEKRFTC--SVCQKKFTRSDHLSKHVRRH
>Dosidicus_gigas_DN25521_c0_g1_i1_KLF2 Concatenation of 2 sequences
----------DRKSM-AFNQLGMM-------CTHPGCTKTYTKSSHLKAHLRTHTGEKPYHCNWKGCGWKFARSDELTRHYRKH---TGDRPFQC--HLCERAFSRSDHLSLHMKRH
>Dp_isotig29377_KLF1 Concatenation of 2 sequences
----------DRKSM-AFNQLGIM-------CTHPGCSKTYTKSSHLKAHLRTHTGEKPYHCNWKGCGWKFARSDELTRHYRKH---TGDRPFQC--HLCERAFSRSDHLSLHMKRH
>Homo_sapiens_Kruppel_like_factor_9_(KLF9)_mRNA Concatenation of 2 sequences
------------DFV-AAQCLVSI-------CPYSGCGKVYGKSSHLKAHYRVHTGERPFPCTWPDCLKKFSRSDELTRHYRTH---TGEKQFRC--PLCEKRFMRSDHLTKHARRH
>Homo_sapiens_Kruppel_like_factor_13_(KLF13)_transcript_variant_1_mRNA Concatenation of 2 sequences
------------DHF-AAECLVSM-------CHYAGCEKVYGKSSHLKAHLRTHTGERPFACSWQDCNKKFARSDELARHYRTH---TGEKKFSC--PICEKRFMRSDHLTKHARRH
>Homo_sapiens_Kruppel_like_factor_14_(KLF14)_mRNA Concatenation of 2 sequences
------------DYF-AAECLVSM-------CPFPGCTKAYYKSSHLKSHQRTHTGERPFSCDWLDCDKKFTRSDELARHYRTH---TGEKRFSC--PLCPKQFSRSDHLTKHARRH
>Homo_sapiens_Kruppel_like_factor_16_(KLF16)_mRNA Concatenation of 2 sequences
------------DYF-AADVLMAI-------CPFPDCAKAYYKSSHLKSHLRTHTGERPFACDWQGCDKKFARSDELARHHRTH---TGEKRFSC--PLCSKRFTRSDHLAKHARRH
>Latimeria_chalumnae_KLF4 Concatenation of 2 sequences
------------DPS-AAFSLADI-------CVYPGCGKTYTKSSHLKAHLRTHTGEKPYHCDWEGCGWKFARSDELTRHYRKH---TGHRPFQC--QKCDRAFSRSDHLALHMKRH
>Latimeria_chalumnae_KLF9 Concatenation of 2 sequences
------------DYF-AAECLVLI-------CPHTGCGKVYGKSSHLKAHFRVHTGERPFPCTWPDCLKKFSRSDELTRHYRTH---TGEKRFTC--PLCEKCFMRSDHLTKHARRH
>Latimeria_chalumnae_KLF13 Concatenation of 2 sequences
------------DHF-AAECLVSM-------CHYAGCEKVYGKSSHLKAHLRTHTGERPFPCTWEGCNKKFARSDELARHYRTH---TGEKKFSC--PICEKRFMRSDHLMKHARRH
>Limulus_polyphemus_KLF10_XP_013786933.1 Concatenation of 2 sequences
------------DFD-AVQTLLSI-------CSYPNCSKTYFKSSHLKAHIRTHTGEKPFACTWEGCNRKFSRSDELSRHKRTH---TGEKKFAC--PVCERRFMRSDHLAKHVKRH
>Limulus_polyphemus_KLF11_XP_013775609.1 Concatenation of 2 sequences
------------DFD-AVQTLLSI-------CSFPNCSKTYFKSSHLKAHIRTHTGEKPFACTWEGCNRKFSRSDELSRHKRTH---TGEKKFAC--PVCDRRFMRSDHLAKHIKRH
>Limulus_polyphemus_KLF13_XP_013783816.1 Concatenation of 2 sequences
---------DKLISL-AAEGLVAM-------CSFVGCTKTYGKSSHLKNHLRTHTGERPYSCSWAGCGKRFVRSDELARHYRTH---TGEKNFIC--TICQKRFMRSDHLSKHMFRC
>Lingula_anatina_KLF5_g15921.t1 Concatenation of 2 sequences
------------DLV-AAECLVAM-------CDYPNCRKAYTKSSHLKAHQRIHTGEKPYKCHFQSCQWRFARSDELTRHIRKH---TGAKPFKC--KVCERSFARSDHLALHMKRH
>Homo_sapiens_Kruppel_like_factor_10_(KLF10)_transcript_variant_1_mRNA Concatenation of 2 sequences
DFEAVEALMSMSVIRHTADVPKGAVMFVVPQCSHPGCGKTYFKSSHLKAHTRTHTGEKPFSCSWKGCERRFARSDELSRHRRTH---TGEKKFAC--PMCDRRFMRSDHLTKHARRH
>Homo_sapiens_Kruppel_like_factor_11_(KLF11)_transcript_variant_1_mRNA Concatenation of 2 sequences
DMEAVEALVCMSVIRHTGEVPQGAVMLVLPQCSFPGCRKTYFKSSHLKAHLRTHTGEKPFNCSWDGCDKKFARSDELSRHRRTH---TGEKKFVC--PVCDRRFMRSDHLTKHARRH
>Latimeria_chalumnae_KLF10 Concatenation of 2 sequences
DIEAVEALMSMSVIRHTADVPKGAVMFVLPQCSQPGCGKTYFKSSHLKAHMRTHTGEKPFSCSWEGCDRKFARSDELSRHRRTH---TGEKRFAC--PICERRFMRSDHLTKHTRRH
>Latimeria_chalumnae_KLF11 Concatenation of 2 sequences
DIEAVEALLCMSVIRHTADVPHGTVMFVLSQCNFLGCRKTYFKSSHLKAHLRTHTGEKPFSCNWEGCDKRFARSDELSRHRRTH---TGEKKFAC--PVCERRFMRSDHLTKHARRH
>Petromyzon_marinus_01670 Concatenation of 2 sequences
DLEAVEVLMSISVIRHTADVSQGTLMVVLPPCSHQGCGKTYFKSSHLKAHLRTHTGEKPFRCSWEGCERRFARSDELSRHRRAH---TGEKRFAC--PACARRFLRSDHLAKHARRH
>Xenopus_tropicalis_Kruppel-like_factor_10_(klf10)_mRNA Concatenation of 2 sequences
DFEAVEALMFMSVIRHTADVPKGTVMFVMPQCTQPGCGKTYFKSSHLKAHMRTHTGEKPFSCSWEGCERKFARSDELSRHRRTH---TGEKKFAC--PKCDRRFMRSDHLTKHARRH
>Xenopus_tropicalis_Kruppel-like_factor_11_(klf11)_mRNA Concatenation of 2 sequences
DFEAVEALVCMSVIRHTADVSQGALMLVLPQCNFSGCRKTYFKSSHLKAHLRTHTGEKPFSCNWEGCDKKFARSDELSRHRRTH---TGEKKFAC--PVCDRRFMRSDHLTKHARRH
>Mus_musculus_Kruppel-like_factor_10_(Klf10)_transcript_variant_1_mRNA Concatenation of 2 sequences
DFEAVEALMSMSVIRHTADVPEGTVVFVVPQCSHPGCGKTYFKSSHLKAHVRTHTGEKPFSCSWKGCERRFARSDELSRHRRTH---TGEKKFAC--PMCDRRFMRSDHLTKHARRH
>Mus_musculus_Kruppel-like_factor_11_(Klf11)_mRNA Concatenation of 2 sequences
DIEAVEALVCMSVIRHTGEVPQGTVMLVLPQCNFPGCRKTYFKSSHLKAHLRTHTGEKPFTCSWDGCDKKFARSDELSRHRRTH---TGEKKFVC--PVCDRRFMRSDHLTKHARRH
>Mus_musculus_Kruppel-like_factor_13_(Klf13)_mRNA Concatenation of 2 sequences
------------DHF-AAECLVSM-------CHYAGCEKVYGKSSHLKAHLRTHTGERPFACSWQECNKKFARSDELARHYRTH---TGEKKFSC--PICEKRFMRSDHLTKHARRH
>Mus_musculus_Kruppel-like_factor_14_(Klf14)_mRNA Concatenation of 2 sequences
------------DYF-AAECLVSM-------CSFHGCNKAYYKSSHLKSHQRTHTGERPFSCDWLDCDKKFTRSDELARHYRTH---TGEKRFSC--PLCPKQFSRSDHLTKHARRH
>Mus_musculus_Kruppel-like_factor_16_(Klf16)_mRNA Concatenation of 2 sequences
------------DYF-AADVLMAI-------CPFHGCAKAYYKSSHLKSHLRTHTGERPFACDWPGCDKKFARSDELARHHRTH---TGEKRFPC--PLCTKRFTRSDHLTKHARRH
>N._geniculatus_KLF11_g10221.t1 Concatenation of 2 sequences
------------DYD-AAHTLLTI-------CS--DCNKTYFKSSHLKAHMRTHTGEKPYVCDWDKCERRFARSDELSRHKRTH---TGEKKFVC--PVCDWKFMRSDHLAKHAKRH
>N._geniculatus_KLF13_g22295.t1 Concatenation of 2 sequences
-----------DTTF-AAECLLAM-------CPYLGCEKIYGKSSHLKAHLRTHTGERPFPCTWQNCEKRFARSDELARHYRTH---TGEKKFCC--PICDKRFMRSDHLNKHARRH
>Nautilus_pompilius_KLF10_comp180186_c0_seq1_translation Concatenation of 2 sequences
---------DPGERD-AVETLLSI-------CHFENCGKTYLKSSHLKAHVRTHTGEKPFVCNWKDCQRQFARSDELSRHKRTH---TGEKKFAC--LFCEKRFMRSDHLAKHLRIH
>Nautilus_pompilius_KLF13_comp71471_c0_seq1_translation Concatenation of 2 sequences
---------DYETNL-AAECLLAM-------CPYENCQKTYGKSSHLKAHLRTHTGERPFHCSWLNCGKCFARSDELSRHYKTH---TGEKNFVC--PVCGNRFMRSDHLNKHAKRH
>Nematostella_vectensis_KLF9-13a_XP_001624390.1 Concatenation of 2 sequences
-----------DAIS-AARCLLDL-------CTYAGCNKIYGKSSHLKAHTRTHTGERPFMCTWKDCEKRFARSDELARHYRTH---TGEKRYVC--KICDKRFMRSDHLSKHSKTH
>Saccoglossus_kowalevskii_KLF2_NP_001161575.1 Concatenation of 2 sequences
-------DFSSAFTD-LPDI-----------CTHPGCIKTYTKSSHLKAHLRTHTGEKPYHCNWKGCGWKFARSDELTRHYRKH---TGDRPFQC--HLCERAFSRSDHLSLHMKRH
>Octopus_bimaculoides_KLF6_XP_014770070.1 Concatenation of 2 sequences
-----------DTERDAAEMLLSL-------CFYEGCKKVYTKSSHLKAHLRTHTGEKPYKCSWMGCEWRFARSDELTRHYRKH---TGAKPFQC--KYCDRCFSRSDHLALHMKRH
>Octopus_vulgaris_KLF10_comp161362_c0_seq1_translation Concatenation of 2 sequences
-----------DTERDAAEMLLSL-------CPYANCGKSYKKSSHLKTHIRNHTGEKPFKCDWVDCKQQFARSDELTRHKRAH---TGEKNFKC--HICGRCFVRSDHRTKHVKTH
>Oscarella_carmela_KLF9/13 Concatenation of 2 sequences
------------DRQ-AVESLLRM-------CPYEGCGKNYFKSSHLKAHLRTHTGEKPYKCPWENCEKKFARSDELARHRRTH---TGEKKFGC--PLCGRHFMRSDHLAKHARRH
>Phoronis_australis_KLF9_g708.t1 Concatenation of 2 sequences
---------DKEVNF-AAECLLAM-------CTFVGCDKVYGKSSHLKAHLRSHTGERPFPCIWKDCGKAFARSDELSRHIRTH---TGEKNFVC--PICDKRFMRSDHLNKHARRH
>Phoronis_australis_KLF10_g11863.t1 Concatenation of 2 sequences
---------DRDECE-AVRTLLNM-------CHYDNCGKTYFKSSHLKAHLRTHTGEKPFVCSWPDCDRKFARSDELSRHKRCH---TGEKKFEC--PMCDRKFMRSDHLAKHTKRH
>Pinctada_fucata_KLF11_aug2.0_195.1_17099.t1 Concatenation of 2 sequences
---------DPGERE-AVETLLSM-------CTYDNCGKTYFKSSHLKAHLRTHTGEKPFVCMWENCSRCFARSDELSRHRRTH---TGEKKFVC--QMCERRFMRSDHLAKHMKRH
>Ptychodera_flava_KLF10_fl_40v0_9_20150316_1g9887.t1 Concatenation of 2 sequences
---------DKSDYD-AVNTLLSM-------CSYDNCGKTYFKSSHLKAHVRTHTGEKPFKCTWEDCDKNFARSDELSRHKRTH---TGEKKFVC--PLCDRRFMRSDHLTKHARRH
>Saccoglossus_kowalevskii_KLF6_XP_002734231.2 Concatenation of 2 sequences
------------DID-AVETLLSM-------CDFEGCTKVYTKSSHLKAHRRTHTGEKPYKCTWEGCTWRFARSDELTRHYRKH---TGVKPFKC--TKCERCFSRSDHLALHMKRH
>Saccoglossus_kowalevskii_KLF11_XP_002731613.1 Concatenation of 2 sequences
---------DKSDID-AVETLLSM-------CTYTNCGKTYFKSSHLKAHMRTHTGEKPFKCTWNECEKTFARSDELSRHKRTH---TGEKKFVC--PMCERRFMRSDHLTKHARRH
>Strongylocentrotus_purpuratus_KLF10_XP_794951.3 Concatenation of 2 sequences
------------DFD-AVQTLLSM-------CSFPSCGKTYFKSSHLKAHVRTHTGEKPFHCTWEGCDKRFARSDELSRHKRTH---TGEKKFLC--PMCDRRFMRSDHLTKHARRH
>Tribolium_castaneum_KLF13_XM_969276.3_translation Concatenation of 2 sequences
----------DEVNF-AAQCLVEM-------CIYDGCHKIYGKSSHLKAHLRTHTGERPFPCSWNNCGKRFARSDELARHTRTH---TGEKNFAC--PVCNKKFMRSDHLSKHARRH
>Strongylocentrotus_purpuratus_KLF13_XP_782157.2 Concatenation of 2 sequences
-----------DATT-AAECLLAI-------CHYHECDKVYGKSSHLKAHLRTHTGERPFPCNWQDCNKRFARSDELARHYRTH---TGEKRFAC--PLCEKRFMRSDHLMKHARRH
>Trichoplax_adhaerens_KLF9/13a_XP_002110994.1 hypothetical protein TRIADDRAFT_8990, partial [Trichoplax adhaerens]
------------DAA-AAECLLSM-------CPYDGCGKVYGKSSHLKAHIRTHTGERPFPCTWSECGKRFARSDELARHYRTH---TGEKRFEC--PVCNKRFMRSDHLSKHAKRH
>Xenopus_tropicalis_Kruppel-like_factor_9_(klf9)_mRNA Concatenation of 2 sequences
------------DFV-AAQCLVSI-------CPYAGCGKVYGKSSHLKAHYRVHTGERPFPCTWPDCLKKFSRSDELTRHYRTH---TGEKQFRC--PLCEKRFMRSDHLTKHARRH
>Xenopus_tropicalis_Kruppel-like_factor_13_(klf13)_mRNA Concatenation of 2 sequences
------------DQF-AAECLVSM-------CPYSGCEKVYGKSSHLKAHLRTHTGERPFECSWDECNKKFARSDELARHYRTH---TGEKKFSC--PICEKRFMRSDHLTKHARRH
>Dp_isotig05454_Sp4a Concatenation of 2 sequences
-------------CT-CPNC-----------CHIPGCNKVYGKTSHLRAHLRWHTGERPFVCDWLFCGKRFTRSDELQRHRRTH---TGEKRFAC--TECDKRFMRSDHLSKHYKTH
>Dp_isotig25763_Sp4b Concatenation of 2 sequences
-------------CT-CPNC-----------CHIPGCNKVYGKTSHLRVHLRWHTGEKPFVCDWHLCGKGFTRSDDLLRHYRIH---TGEKRFGC--IECDKRFLRSDHLTKHYKTH
>Aplysia_californica_Sp8-like_XP_005100251.1 Concatenation of 2 sequences
-------------CD-CPNC-----------CHIPGCGKVYNKTSHLKAHLRWHTGERPFVCNWLFCGKRFTRSDELQRHLRTH---SGEKRFAC--PVCNKRFMRSDHLSKHVKTH
>C._elegans_SP-like_NP_495833.1 Concatenation of 2 sequences
-------------CT-CPNC-----------CSVPGCGKTYKKTSHLRAHLRKHTGDRPFVCDWFDCGKRFDRSDQLIRHKRTH---TKEYRFAC--KFCIRQFSRSDHLQQHLTS-
>Capitella_jgi|Capca1|39149_Sp6-9a Concatenation of 2 sequences
-------------CG-CPNC-----------CHIPGCGKVYNKTSHLKAHLRWHTGERPFVCNWLFCGKRFTRSDELQRHLRTH---TGEKRFAC--PVCNKRFMRSDHLSKHVKSH
>Capitella_jgi|Capca1|112714_Sp1-4 Concatenation of 2 sequences
-------------CT-CPNC-----------CHIENCGKIYGKTSHLRAHLRWHAGERPFVCNWLFCGKRFTRSDELQRHKRTH---TGEKRFAC--EECGKRFMRSDHLSKHIRTH
>Capitella_jgi|Capca1|178994_Sp5 Concatenation of 2 sequences
-------------CR-CPNC-----------CHVPGCGKVYGKTSHLKAHLRWHAGERPFVCQWLFCGKSFTRSDELQRHLRTH---TGEKRFAC--VECGKRFMRSDHLNKHVKTH
>Sepia_officinalis_SP5_comp2816669_c0_seq1_translation_frame_2 Concatenation of 2 sequences
-------------------C-----------CHIPGCGKVYGKTSHLKAHLRWHTGERPFVCNWLFCGKSFTRSDELQRHLRTH---TGEKRFAC--T-------------------
>Octopus_bimaculoides_Sp5H_Ocbimv22023102m Concatenation of 2 sequences
-------------CR-CPNC-----------CHIPGCGKVYGKTSHLKAHLRWHTGERPFVCNWLFCGKSFTRSDELQRHLRTH---TGEKRFAC--SECGKRFMRSDHLSKHVKTH
>Octopus_vulgaris_Sp6-9_comp164576 Concatenation of 2 sequences
-------------CE-CPNC-----------CHVPGCGKVYSKSSHLKAHLRWHTGERPFVCNWLFCGKRFSRSDELQRHFRTH---TGEKRFTC--PMCNRRFTRSDHLSKHIKIH
>Oscarella_carmela_SP6-9 Concatenation of 2 sequences
-------------CQ-CPNC-----------CHYPHCGKVYGKTSHLKAHLRWHTGEKPFACDWPYCGKAFTRSDELQRHYRTH---TGEKKFVC--ELCKKKFMRSDHLAKHMKTH
>Petromyzon_marinus_00431 Concatenation of 2 sequences
-------------CR-CPNC-----------CHVSGCGKAYGKTSHLRAHLRWHAGERPYACAWPLCARRFTRSDELRRHARTH---TGERRFAC--VACGKRFARSDHLGKHARTH
>Danio_rerio_Sp3b_transcription_factor_(sp3b)_transcript_variant_X2_mRNA Concatenation of 2 sequences
-------------CT-CPNC-----------CHIPGCGKVYGKTSHLRAHLRWHSGERPFICSWSYCGKRFTRSDELQRHRRTH---TGEKKFVC--PECSKRFMRSDHLAKHIKTH
>Danio_rerio_Sp5_transcription_factor-like_(sp5l)_mRNA Concatenation of 2 sequences
-------------CK-CPNC-----------CHIPDCGKVYKKTSHLKAHLRWHAGERPFICNWLFCGKSFTRSDELQRHLRTH---TGEKRFGC--QQCGKRFMRSDHLSKHVKTH
>Danio_rerio_Sp6_transcription_factor_(sp6)_mRNA Concatenation of 2 sequences
-------------CR-CPNC-----------CHIPGCGKAYVKTSHLKAHLRWHSGDRPFVCNWLFCGKRFTRSDELQRHLQTH---TGAKRFGC--SSCPRVFLRADHLAKHMRVH
>Amphimedon_queenslandica_SP1-4 Concatenation of 2 sequences
-------------CT-CPNC-----------CHYPGCSKVYGKTSHLRAHLRWHTGERPFVCNWLFCGKRFTRSDELQRHLRTH---TGEKRFVC--PECGKRFMRSDHLSKHIKTH
>Amphimedon_queenslandica_Zf236-like_XP_019854283.1 Concatenation of 2 sequences
-------------CT-CPNC-----------CHYSNCGKVYGKTSHLKAHLRTHTGEKPYVCTWPLCDRKFTRSDELHRHLKTH---TGEKNFQC--KYCEKKFMRSDHLAKHTKIH
>Aplysia_californica_btd-like_XP_012944360.1 Concatenation of 2 sequences
-------------CR-CPNC-----------CHYPGCGKEYGKTSHLKAHLRGHAGERPFVCRWLYCQKRFTRSDELQRHLRTH---TGEKNFQC--NDCGKRFMRSDHLSKHIKTH
>Crassostrea_gigas_SP4_EKC38194 Concatenation of 2 sequences
-------------CT-CPNC-----------CHYPGCNKVYGKTSHLRAHLRWHSGERPFVCNWLFCGKRFTRSDELQRHRRTH---TGEKRFEC--PECQKRFMRSDHLTKHRKTH
>Crassostrea_gigas_SP8_EKC30538 Concatenation of 2 sequences
-------------CD-CPNC-----------CHIPGCGKVYGKTSHLKAHLRWHTGERPFVCNWLFCGKRFTRSDELQRHLRTH---TGEKRFAC--PICNKRFMRSDHLSKHTKTH
>Daphnia_pulex_Sp1-4 Concatenation of 2 sequences
-------------CT-CPNC-----------CHHQGCGKVYGKTSHLRAHLRWHSGDRPFVCSWYYCGKRFTRSDELQRHRRTH---TGEKRFQC--PECGKRFMRSDHLSKHIKTH
>Daphnia_pulex_Sp5 Concatenation of 2 sequences
-------------CR-CPNC-----------CHVPGCGKVYGKTSHLKAHLRWHAGERPFSCQWLFCGKSFTRSDELQRHLRTH---TGEKRFAC--PVCNKRFMRSDHLSKHSKTH
>Drosophila_melanogaster_buttonhead_(btd)_NM_078545.3_translation Concatenation of 2 sequences
-------------CT-CPNC-----------CHIPGCERLYGKASHLKTHLRWHTGERPFLC--LTCGKRFSRSDELQRHGRTH---TNYRPYAC--PICSKKFSRSDHLSKHKKTH
>Drosophila_melanogaster_Spps_transcript_variant_A,_mRNA_NM_142975.3_translation Concatenation of 2 sequences
-------------CT-CPNC-----------CHITGCHKVYGKTSHLRAHLRWHTGERPFVCSWAFCGKRFTRSDELQRHRRTH---TGEKRFQC--QECNKKFMRSDHLSKHIKTH
>Helobdella_robusta_SP7_XP_009009118.1 Concatenation of 2 sequences
-------------CD-CPNC-----------CHIPGCGKVYSKISHLKAHLHWHSDDRLFVCNQQLCGKTYTRSVELQKHLKDH---------------------------------
>Helobdella_robusta_SP8_XP_009018444.1 Concatenation of 2 sequences
-------------CD-CPNC-----------CHMPGCGKIYNKTSHLKAHLRWHTGERPFVCNWLFCGKRFTRSDELQRHIRTH---TGEKRFVC--TVCSKRFMRSDHLNKHLKTH
>Helobdella_robusta_SP9_XP_009021251.1 Concatenation of 2 sequences
-------------CD-CPNC-----------CHVPGCGKIYNKTSHLKAHLRWHTGERSFVCNWLFCGKRFTRSDELQRHLRSH---TGDKRFVC--NFCNKRFTRSDHLTKHVKTH
>Hofstenia_miamia_SP5_HMIM013903-RA Concatenation of 2 sequences
-------------CR-CPNC-----------CHIAGCAKVYGKTSHLKAHLRWHAGERPFVCNWLFCGKSFTRSDELQRHLRTH---TGEKRFVC--DDCGKRFMRSDHLSKHSKTH
>Hofstenia_miamia_SP6-9_HMIM004584-RA_translation Concatenation of 2 sequences
-------------CE-CPNC-----------CHVPGCGKVYSKTSHLKAHLRWHTGERPFVCNWFFCGKRFARSDELQRHTRTH---TGEKRFIC--SKCNKKFLRSEHLSKHILYH
>Latimeria_chalumnae_SP6 Concatenation of 2 sequences
-------------CR-CPNC-----------CHIPGCGKAYSKTSHLKAHLRWHSGDRPFVCNWLFCGKRFTRSDELQKHLQTH---TGTKKYSC--HMCTRVFIRVDHLNKHMKTH
>Limulus_polyphemus_Sp5_XP_013776003.1 Concatenation of 2 sequences
-------------CR-CPNC-----------CHIPGCGKVYGKTSHLKAHLRWHTGERPFICNWLFCRKTFTRSDELQRHLRTH---TGEKRFSC--TECGKRFMRSDHLSKHVKTH
>Limulus_polyphemus_Sp9-like_XP_013779432.1 Concatenation of 2 sequences
-------------CH-CPNC-----------CNIPGCGKMYGKTSHLKAHLRWHTGERPFVCNWLFCGKRFTRSDELHRHLRTH---TGEKRFAC--SICGKRFMRSDHLSKHAKTH
>Lottia_jgi|Lotgi1|58476_Sp6-9a Concatenation of 2 sequences
-------------CD-CPNC-----------CHIPGCGKVYNKTSHLKAHLRWHTGERPFVCNWLFCGKRFTRSDELQRHLRTH---TGEKRFAC--PVCNKRFMRSDHLAKHVKTH
>Lingula_anatina_SP5_g2398.t1 Concatenation of 2 sequences
-------------CR-CPNC-----------CHIQGCGKEYGKTSHLKAHLRWHAGERPFVCNWLFCGKSFTRSDELQRHLRTH---TGEKRFAC--HECGKRFMRSDHLSKHVKTH
>Mus_musculus_Sp2_transcription_factor_(Sp2)_transcript_variant_1_mRNA Concatenation of 2 sequences
-------------CT-CPNC-----------CHIPDCGKTFRKTSLLRAHVRLHTGERPFVCNWFFCGKRFTRSDELQRHARTH---TGDKRFEC--AQCQKRFMRSDHLTKHYKTH
>Mus_musculus_Sp7_transcription_factor_7_(Sp7)_transcript_variant_1_mRNA Concatenation of 2 sequences
-------------CD-CPNC-----------CHIPGCGKVYGKASHLKAHLRWHTGERPFVCNWLFCGKRFTRSDELERHVRTH---TREKKFTC--LLCSKRFTRSDHLSKHQRTH
>Mus_musculus_trans-acting_transcription_factor_4_(Sp4)_transcript_variant_1_mRNA Concatenation of 2 sequences
-------------CS-CPNC-----------CHIEGCGKVYGKTSHLRAHLRWHTGERPFICNWMFCGKRFTRSDELQRHRRTH---TGEKRFEC--PECSKRFMRSDHLSKHVKTH
>Nematostella_vectensis_Sp5a_XM_001634132 Concatenation of 2 sequences
-------------CA-CPNC-----------CHYPGCGKIYGKTSHLKAHLRWHRGERPFVCNWSTCGKSFTRSDELQRHLRTH---TKEKAHTC--HVCGKAFGRSDHLTKHLRIH
>Notospermus_geniculatus_SP5_g19621.t1 Concatenation of 2 sequences
-------------CR-CPNC-----------CHIPGCGKVYGKTSHLKAHLRWHTGERPFICNWLFCGKSFTRSDELQRHLRTH---TGEKRFVC--NECNKRFMRSDHLSKHVKTH
>Octopus_bimaculoides_CDS_Sp-like_Ocbimv22028516m_ Concatenation of 2 sequences
-------------CE-CPNC-----------CHVPGCGKVYNKTSHLKAHLRWHTGERPFVCNWLFCGKRFTRSDELQRHLRTH---TGEKRFAC--TVCNKRFMRSDHLSKHLKTH
>Octopus_bimaculoides_KLF_KOF87318.1 Concatenation of 2 sequences
-------------CT-CPNC-----------CHIPGCNKVYGKTSHLRAHLRWHTGERPFICNWLFCGKRFTRSDELQRHRRTH---TGEKRFVC--QECNKRFMRSDHLSKHLKTH
>Petromyzon_marinus_01731 Concatenation of 2 sequences
-------------CA-CPNC-----------CHIPGCSKVYGKTSHLRAHLRWHTGERPFVCGWLFCGKRFTRSDELQRHRRTH---TGEKKFPC--PHCSKRFMRSDHLSKHIRTH
>Phoronis_australis_g10387_Sp6-9_translation Concatenation of 2 sequences
-------------CS-CPNC-----------CHIPGCGKIYNKTSHLKAHLRWHTGERPFVCNWLFCGKRFTRSDELQRHLRTH---TGEKRFAC--PVCNKKFMRSDHLAKHVKTH
>Phoronis_australis_SP5_g3155.t1 Concatenation of 2 sequences
-------------CR-CPNC-----------CHISGCGKVYGKTSHLKAHLRWHNGERPFVCNWLFCGKSFTRSDELQRHLRTH---TGEKRFAC--QDCGKRFMRSDHLSKHMRTH
>Pinctada_fucata_SP5_aug2.0_515.1_17511.t1 Concatenation of 2 sequences
-------------CR-CPNC-----------CHIPGCGKVYGKTSHLKAHLRWHSGERPFVCNWLFCGKSFTRSDELQRHLRTH---TGEKRFGC--NECGKRFMRSDHLSKHMKTH
>Pinctada_fucata_SP9_aug2.0_1983.1_11973.t1 Concatenation of 2 sequences
-------------CD-CPNC-----------CHIPGCGKVYGKTSHLKAHLRWHTGERPFVCNWLFCGKRFTRSDELQRHLRTH---TGEKRFAC--PVCNKRFMRSDHLSKHTKTH
>Sepia_pharaonis_TRINITY_DN9185_c0_g1_i1_frame_2 Concatenation of 2 sequences
-------------CR-CPNC-----------CHIPGCGKVYGKTSHLKAHLRWHTGERPFVCNWLFCGKSFTRSDELQRHLRTH---TGEKRFAC--TECGKRFMRSDHLSKHVKTH
>Sepia_pharaonis_TRINITY_DN14540_c0_g1_i1_frame_2_reverse Concatenation of 2 sequences
-------------CT-CPNC-----------CHIPGCNKVYGKTSHLRAHLRWHTGERPFVCNWLFCGKRFTRSDELQRHRRTH---TGEKRFAC--SECDKRFMRSDHLSKHYKTH
>Sepia_pharaonis_TRINITY_DN79717_c0_g1_i1_frame_3 Concatenation of 2 sequences
-------------CE-CPNC-----------CHVPGCGKVYNKTSHLKAHLRWHTGERPFVCNWLFCGKRFTRSDELQRHLRTH---T-----------------------------
>Tribolium_castaneum_Sp4-like_XM_967159.2_translation_frame_3 Concatenation of 2 sequences
-------------CT-CPNC-----------CHIPGCNKVYGKTSHLRAHLRWHTGERPFVCSWLFCGKRFTRSDELQRHRRTH---TGEKRFQC--NECSKKFMRSDHLSKHLKTH
>Trichoplax_adhaerens_SP6-9_XP_002116485.1 Concatenation of 2 sequences
-------------CN-CPYC-----------CHIADCGKVYTKTSHLKAHLRWHSGERPFVCNWLFCGKRFTRSDELQRHLRTH---TGEKRFVC--KVCSKRFMRSDHLSKHMKTH
>Uroteuthis_edulis_TRINITY_DN42178_c0_g1_i1_frame_2 Concatenation of 2 sequences
-------------CT-CPNC-----------CHIPGCNKVYGKTSHLRAHLRWHTGERPFVCNWLFCGKRFTRSDELQRHRRTH---TGEKRFAC--TECDKRFMRSDHLSKHYKTH
>Vampyroteuthis_infernalis_comp5370_c0_seq1_frame_2_reverse Concatenation of 2 sequences
-------------CE-CPNC-----------CHVPGCGKVYNKTSHLKAHLRWHTGERPFVCNWLFCGKRFTRSDELQRHLRTH---TGEKRFAC--TVCNKRFMRSDHLSKHLK--
>Vampyroteuthis_infernalis_comp69522_c1_seq1_frame_3 Concatenation of 2 sequences
-------------CT-CPNC-----------CHIPGCNKVYGKTSHLRAHLRWHTGERPFICNWLFCGKRFTRSDELQRHRRTH---TGEKRFVC--NECNKRFMRSDHLSKHLKTH
>Xenopus_tropicalis_Sp3_transcription_factor_(sp3)_transcript_variant_X3_mRNA Concatenation of 2 sequences
-------------CT-CPNC-----------CHIPGCGKVYGKTSHLRAHLRWHSGERPFVCTWMFCGKRFTRSDELQRHRRTH---TGEKKFVC--PECSKRFMRSDHLAKHIKTH
>Xenopus_tropicalis_Sp5_transcription_factor-like_(sp5l)_mRNA Concatenation of 2 sequences
-------------CK-CPNC-----------CHLPGCGKVYGKTSHLKAHLRWHAGERPFICNWMLCGKSFTRSDELQRHLRTH---TGEKRFGC--QECGKRFMRSDHLSKHTKTH
>Xenopus_tropicalis_Sp8_transcription_factor_(sp8)_mRNA Concatenation of 2 sequences
-------------CD-CPNC-----------CHIPGCGKVYGKTSHLKAHLRWHTGERPFVCNWLFCGKRFTRSDELQRHLRTH---TGEKRFAC--PVCNKRFMRSDHLSKHVKTH
>Xenopus_tropicalis_Sp9_transcription_factor_(sp9)_mRNA Concatenation of 2 sequences
-------------CD-CPNC-----------CHIPGCGKVYGKTSHLKAHLRWHTGERPFVCNWLFCGKRFTRSDELQRHLRTH---TGEKRFAC--PVCNKRFMRSDHLSKHIKTH
>Acropora_digitifera_SP1-4 Concatenation of 2 sequences
SPLALLAATCSKICT-CPNC-----------CHIPGCGKVYGKTSHLRAHLRWHTGERPFVCNWLFCGKRFTRSDELQRHRRTH---TGEKRFAC--KECGKRFMRSDHLSKHVRTH
>Acropora_digitifera_SP5 Concatenation of 2 sequences
SPLALLAATCSRICR-CPNC-----------CHIPGCGKVYGKTSHLKAHLRWHTGERPFVCNWLFCGKSFTRSDELQRHLRTH---TGEKRFQC--AECGKRFMRSDHLRKHQKTH
>Acropora_digitifera_SP6-9 Concatenation of 2 sequences
TPLAMLAATCSRICD-CPNC-----------CHIPGCGKVYGKTSHLKAHLRWHTGERPFVCNWLFCGKRFTRSDELQRHLRTH---TGEKRFTC--PICNKRFMRSDHLAKHVKTH
>Aplysia_californica_Sp3-like_XP_005093867.1 Concatenation of 2 sequences
SPLAMLAATCSKICT-CPNC-----------CHIQGCGKVYGKTSHLRAHLRWHSGDRPFVCSWLFCGKRFTRSDELQRHKRTH---TGDKKFQC--PECSKRFMRSDHLSKHIRTH
>Aplysia_californica_Sp9-like_XP_005093574.1 Concatenation of 2 sequences
TPLAMLAAQCSKICD-CPNC-----------CHIPGCGKVYNKTSHLKAHLRWHTGERPFVCNWLFCAKRFTRSDELQRHLRTH---TGEKRFAC--PKCNKRFMRSDHLSKHVKTH
>Branchiostoma_floridae_Sp1-4b Concatenation of 2 sequences
SPLALLAATCSKICS-CPNC-----------CHIAGCGKVYGKTSHLRAHLRWHTGERPFVCNWLFCGKRFTRSDELQRHRRTH---TGEKRFTC--PDCSKKFMRSDHLSKHIKTH
>Branchiostoma_floridae_Sp5 Concatenation of 2 sequences
SPLAMLAATCSRICR-CPNC-----------CHIPGCGKVYGKTSHLKAHLRWHTGERPFVCNWLFCGKSFTRSDELQRHLRTH---TGEKRFAC--PDCGKRFMRSDHLAKHVKTH
>Branchiostoma_floridae_Sp6-9 Concatenation of 2 sequences
TPLAMLAATCDKICD-CPNC-----------CHIPGCGKVYGKTSHLKAHLRWHTGERPFVCNWLFCGKRFTRSDELQRHLRTH---TGEKRFAC--PVCNKRFMRSDHLAKHTKTH
>Capitella_jgi|Capca1|39158_Sp6-9b Concatenation of 2 sequences
NPLSMLSAQCNKLCD-CPNC-----------CHIPGCGKIYNKTSHLKAHLRWHTGERPFVCNWLFCGKRFTRSDELQRHIRTH---TGEKRFVC--PICSKRFMRSDHLSKHVKTH
>Capitella_jgi|Capca1|224157_6-9c Concatenation of 2 sequences
TPLAMLAAACNRICD-CPNC-----------CHVPGCGKVYNKTSHLKAHLRWHTGERPFVCNWLFCGKRFTRSDELQRHLRTH---TGEKRFAC--PVCNKRFMRSDHLSKHVKTH
>Ciona_intestinalis_SP1-4_NP_001123324.1 Concatenation of 2 sequences
SPLELLARTCSKICD-CPNC-----------CRYTNCGRQYTKTSHLRAHLRSHTGERPYVCSKLGCDRRFSRSDDLLRHSRTH---TGEKRFKC--AECPRTFSRRDHHEKHARVH
>Crassostrea_gigas_SP4_EKC19755 Concatenation of 2 sequences
SPLALLAATCSKICR-CPNC-----------CHIAGCGKVYGKTSHLKAHLRWHSGERPFVCNWLFCGKSFTRSDELQRHLRTH---TGEKRFAC--KECGKRFMRSDHLSKHIKTH
>Crassostrea_gigas_SP8_EKC30539 Concatenation of 2 sequences
TPLAMLAAQCNKICE-CPNC-----------CHIPGCGKVYGKTSHLKAHLRWHTGERPFVCNWLFCGKRFTRSDELQRHLRTH---TGEKRFAC--PVCNKRFMRSDHLAKHVKTH
>Danio_rerio_sp1_transcription_factor_(sp1)_mRNA Concatenation of 2 sequences
SPLALLAATCSRICT-CPYC-----------CHIPGCGKVYGKTSHLRAHLRWHTGERPFVCSWSFCGKRFTRSDELQRHKRTH---TGEKKFSC--TECPKRFMRSDHLSKHIKTH
>Danio_rerio_sp2_transcription_factor_(sp2)_mRNA Concatenation of 2 sequences
SPLALLAATCSKICT-CPNC-----------CHIAGCEKTFRKTSLLRAHVRLHTGERPFVCNWVFCGKRFTRSDELQRHARTH---TGDKRFEC--NKCQKRFMRSDHLTKHYKTH
>Danio_rerio_Sp5_transcription_factor_a_(sp5a)_mRNA Concatenation of 2 sequences
SPLALLAATCNRICR-CPNC-----------CHIPGCGKVYGKTSHLKAHLRWHSGERPFVCNWLFCGKSFTRSDELQRHLRTH---TGEKRFVC--PDCCKRFMRSDHLAKHVKTH
>Danio_rerio_Sp5_transcription_factor_b_(sp5b)_mRNA Concatenation of 2 sequences
SPLMLLEDTCNRICM-CPNC-----------CHIPGCAKVYGKTSHLKAHLRWHAGERPFICSWMFCGKSFTRSDELQRHLRTH---TGEKRFTC--PDCSKRFMRSDHLAKHLKTH
>Danio_rerio_Sp7_transcription_factor_(sp7)_mRNA Concatenation of 2 sequences
SPLAMLTATCNKFCD-CPNC-----------CHIPGCGKVYGKASHLKAHLRWHTGERPFVCNWLFCGKRFTRSDELERHVRTH---TREKKFTC--LLCNKRFTRSDHLSKHQKTH
>Danio_rerio_sp8_transcription_factor_a_(sp8a)_mRNA Concatenation of 2 sequences
----MLAATCNKICD-CPNC-----------CHIPGCGKVYGKTSHLKAHLRWHTGERPFVCNWLFCGKRFTRSDELQRHLRTH---TGEKRFSC--PVCNKRFMRSDHLSKHVKTH
>Danio_rerio_SP4 Concatenation of 2 sequences
SPLALLAATCSKICS-CPNC-----------CHMEGCGKVYGKTSHLRAHLRWHTGERPFVCNWIFCGKRFTRSDELQRHRRTH---TGEKRFEC--PECSKRFMRSDHLSKHIKTH
>Daphnia_pulex_Sp6-9 Concatenation of 2 sequences
TPLAMLAAQCSKLCD-CPNC-----------CHIPGCGKVYGKTSHLKAHLRWHTGERPFVCNWLFCGKRFTRSDELQRHLRTH---TGEKRFAC--PVCNKRFMRSDHLSKHVKTH
>Drosophila_melanogaster_Sp1_NM_132351.3_translation Concatenation of 2 sequences
TPLAMLAAQCNKLCD-CPNC-----------CHIPGCGKVYGKTSHLKAHLRWHTGERPFVCNWLFCGKRFTRSDELQRHLRTH---TGEKRFAC--PVCNKRFMRSDHLAKHVKTH
>Hofstenia_miamia_SP1-4_HMIM013478-RA Concatenation of 2 sequences
SPLALLAATCSKICS-CPNC-----------CHLPGCGKTYGKTSHLRAHLRWHVGEKPFVCSWIFCGKRFTRSDELQRHQRIH---TGEKKFVC--NLCDRRFMRSDHLSKHIKTH
>Homo_sapiens_Sp1_transcription_factor_(SP1)_transcript_variant_1_mRNA Concatenation of 2 sequences
SPLALLAATCSRICT-CPYC-----------CHIQGCGKVYGKTSHLRAHLRWHTGERPFMCTWSYCGKRFTRSDELQRHKRTH---TGEKKFAC--PECPKRFMRSDHLSKHIKTH
>Homo_sapiens_Sp2_transcription_factor_(SP2)_mRNA Concatenation of 2 sequences
SPLALLAATCSKICT-CPNC-----------CHIPDCGKTFRKTSLLRAHVRLHTGERPFVCNWFFCGKRFTRSDELQRHARTH---TGDKRFEC--AQCQKRFMRSDHLTKHYKTH
>Homo_sapiens_Sp3_transcription_factor_(SP3)_transcript_variant_1_mRNA Concatenation of 2 sequences
SPLALLAATCSKICT-CPNC-----------CHIPGCGKVYGKTSHLRAHLRWHSGERPFVCNWMYCGKRFTRSDELQRHRRTH---TGEKKFVC--PECSKRFMRSDHLAKHIKTH
>Homo_sapiens_Sp4_transcription_factor_(SP4)_transcript_variant_1_mRNA Concatenation of 2 sequences
SPLALLAATCSKICS-CPNC-----------CHIEGCGKVYGKTSHLRAHLRWHTGERPFICNWMFCGKRFTRSDELQRHRRTH---TGEKRFEC--PECSKRFMRSDHLSKHVKTH
>Homo_sapiens_Sp5_transcription_factor_(SP5)_mRNA Concatenation of 2 sequences
APLALLAATCSRICR-CPNC-----------CHVPGCGKVYGKTSHLKAHLRWHTGERPFVCNWLFCGKSFTRSDELQRHLRTH---TGEKRFAC--PECGKRFMRSDHLAKHVKTH
>Homo_sapiens_Sp6_transcription_factor_(SP6)_transcript_variant_1_mRNA Concatenation of 2 sequences
----MLTAVCGSLCR-CPNC-----------CHIPGCGKAYAKTSHLKAHLRWHSGDRPFVCNWLFCGKRFTRSDELQRHLQTH---TGTKKFPC--AVCSRVFMRSDHLAKHMKTH
>Homo_sapiens_Sp7_transcription_factor_(SP7)_transcript_variant_1_mRNA Concatenation of 2 sequences
SPLAMLTAACSKFCD-CPNC-----------CHIPGCGKVYGKASHLKAHLRWHTGERPFVCNWLFCGKRFTRSDELERHVRTH---TREKKFTC--LLCSKRFTRSDHLSKHQRTH
>Homo_sapiens_Sp9_transcription_factor_(SP9)_mRNA Concatenation of 2 sequences
TPLAMLAATCNKICD-CPNC-----------CHIPGCGKVYGKTSHLKAHLRWHTGERPFVCNWLFCGKRFTRSDELQRHLRTH---TGEKRFAC--PVCNKRFMRSDHLSKHIKTH
>Latimeria_chalumnae_SP1 Concatenation of 2 sequences
SPLALLAATCSRICT-CPYC-----------CHVPGCGKVYGKTSHLRAHLRWHTGERPFVCTWMFCGKRFTRSDELQRHKRTH---TGEKKFVC--PECPKRFMRSDHLSKHIKTH
>Latimeria_chalumnae_SP2 Concatenation of 2 sequences
SPLALLAATCSKICT-CPNC-----------CHIPGCGKTFRKTSLLRAHVRLHTGERPFVCNWVFCGKRFTRSDELQRHARTH---TGDKRFEC--AQCLKRFMRSDHLTKHYKTH
>Latimeria_chalumnae_SP3 Concatenation of 2 sequences
SPLALLAATCSKICT-CPNC-----------CHIPGCGKVYGKTSHLRAHLRWHSGERPFVCTWMFCGKRFTRSDELQRHRRTH---TGEKKFVC--PECSKRFMRSDHLAKHIKTH
>Latimeria_chalumnae_SP5a Concatenation of 2 sequences
SPLALLAATCNRICR-CPNC-----------CHIPGCGKVYGKTSHLKAHLRWHSGERPFVCNWLFCGKSFTRSDELQRHLRTH---TGEKRFVC--PECGKRFMRSDHLAKHVKTH
>Latimeria_chalumnae_SP5b Concatenation of 2 sequences
PSLAFLATTCGQVCK-CPNC-----------CHIPGCGKVYGKTSHLKAHLRWHAGERPFVCSWYFCGKSFTRSDELQRHLRTH---TGEKRFCC--QECGKRFMRSDHLSKHVKTH
>Latimeria_chalumnae_SP7 Concatenation of 2 sequences
SPLAMLTAVYNKFCD-CPNC-----------CHIPGCGKVYGKASHLKAHLRWHTGERPFVCNWLFCGKRFTRADELERHLRTH---TREKKFTC--LLCNKRFTRSDHLSKHQKTH
>Limulus_polyphemus_Sp9_XP_013772918.1 Concatenation of 2 sequences
TPLAMLAAQCNKLCD-CPNC-----------CHIPGCGKVYGKTSHLKAHLRWHTGERPFVCNWLFCGKRFTRSDELQRHLRTH---TGEKRFAC--PICNKRFMRSDHLSKHVKTH
>Lingula_anatina_SP1-4_g9872.t1 Concatenation of 2 sequences
SPLALLAATCSKICT-CPNC-----------CHFEGCNKVYGKTSHLRAHLRWHSGERPFVCSWLFCGKRFTRSDELQRHRRTH---TGEKRFVC--PQCSKRFMRSDHLSKHIKTH
>Lingula_anatina_SP6-9_g2397.t1 Concatenation of 2 sequences
TPLAMLAAQCNKICD-CPNC-----------CHIPGCGKVYGKTSHLKAHLRWHTGERPFVCNWLFCGKRFTRSDELQRHLRTH---TGEKRFAC--PVCNKRFMRSDHLAKHVKTH
>Lottia_jgi|Lotgi1|126754_Sp6-9b Concatenation of 2 sequences
TPLAMLTAQYNKICN-CPNC-----------CHIAGCGKVYNKSSHLKAHLRWHTGERPFVCNWLFCGKRFTRSDELQRHLRTH---TGEKRFAC--PVCNKKFMRSDHLAKHTKTH
>Mus_musculus_trans-acting_transcription_factor_1_(Sp1)_mRNA Concatenation of 2 sequences
SPLALLAATCSRICT-CPYC-----------CHIQGCGKVYGKTSHLRAHLRWHTGERPFMCNWSYCGKRFTRSDELQRHKRTH---TGEKKFAC--PECPKRFMRSDHLSKHIKTH
>Mus_musculus_trans-acting_transcription_factor_3_(Sp3)_transcript_variant_1_mRNA Concatenation of 2 sequences
SPLALLAATCSKICT-CPNC-----------CHIPGCGKVYGKTSHLRAHLRWHSGERPFICNWMFCGKRFTRSDELQRHRRTH---TGEKKFVC--PECSKRFMRSDHLAKHIKTH
>Mus_musculus_trans-acting_transcription_factor_5_(Sp5)_mRNA Concatenation of 2 sequences
SPLALLAATCSRICR-CPNC-----------CHVPGCGKVYGKTSHLKAHLRWHTGERPFVCNWLFCGKSFTRSDELQRHLRTH---TGEKRFAC--PECGKRFMRSDHLAKHVKTH
>N_geniculatus_g11498_Sp6-9_translation_extraction Concatenation of 2 sequences
TPLAMLAAQCNKLCD-CPNC-----------CHIPGCGKVYNKTSHLKAHLRWHTGERPFVCNWLFCGKRFTRSDELQRHLRTH---TGEKRFAC--PVCNKRFMRSDHLSKHVKTH
>Nautilus_pompilius_Sp6-9_comp128620_ Concatenation of 2 sequences
TPLAMLAAQCNKICE-CPNC-----------CHVPGCGKVYNKTSHLKAHLRWHTGERPFVCNWLFCGKRFTRSDELQRHLRTH---TGEKRFAC--PVCNKRFMRSDHLSKHVKTH
>Nautilus_pompilius_Sp6-9_comp176165 Concatenation of 2 sequences
TPLAMLAAQCNKICD-CPNC-----------CHIPGCGKVYGKSSHLKAHLRWHTGERPFVCNWLFCGKRFTRSDELQRHFRTH---TGEKRFAC--PMCNKKFMRSDHLSKHMKIH
>Nautilus_pompilius_SP4_comp202750_c2_seq7_translation_frame_1 Concatenation of 2 sequences
SPLALLAATCSKICT-CPNC-----------CHIPGCNKVYGKTSHLRAHLRWHTGERPFVCTWLFCGKRFTRSDELQRHRRTH---TGEKRFQC--LECNKRFMRSDHLSKHIKTH
>Nematostella_vectensis_Sp1-4_XM_001634954 Concatenation of 2 sequences
SPLALLAATCSKICT-CPNC-----------CHVPGCGKVYGKTSHLRAHLRWHSGERPFVCNWLFCGKRFTRSDELQRHRRTH---TGEKRFTC--PECNKKFMRSDHLSKHVKTH
>Nematostella_vectensis_Sp5b_XM_001634952 Concatenation of 2 sequences
SPLALLAATCSRICR-CPNC-----------CHIPGCGKVYGKTSHLKAHLRWHTGERPFVCNWLFCGKSFTRSDELQRHLRTH---TGEKRFQC--DECGKRFMRSDHLRKHQKTH
>Octopus_bimaculoides_SP1-4_XP_014773247 Concatenation of 2 sequences
SPLALLAATCSKICT-CPNC-----------CHIPGCNKVYGKTSHLRAHLRWHTGERPFICNWLFCGKRFTRSDELQRHRRTH---TGEKRFVC--QECNKRFMRSDHLSKHLKTH
>Octopus_vulgaris_Sp6-9_comp180846 Concatenation of 2 sequences
TPLAMLAAQCNKLCE-CPNC-----------CHVPGCGKVYNKTSHLKAHLRWHTGERPFVCNWLFCGKRFTRSDELQRHLRTH---TGEKRFAC--TVCNKRFMRSDHLSKHLKTH
>Octopus_vulgaris_SP1-4_comp179600_c0_seq1_translation_frame_3_reverse Concatenation of 2 sequences
SPLALLAATCSKICT-CPNC-----------CHIPGCNKVYGKTSHLRAHLRWHTGERPFICDWLFCGKRFTRSDELQRHRRTH---TGEKRFVC--QECNKRFMRSDHLSKHLKTH
>Octopus_vulgaris_SP5_comp160956_c0_seq1_translation_frame_2_reverse Concatenation of 2 sequences
SPLTMLAATCSRLCR-CPNC-----------CHIPGCGKVYGKTSHLKAHLRWHTGERPFVCNWLFCGKSFTRSDELQRHLRTH---TGEKRFAC--SECGKRFMRSDHLSKHVKTH
>Oscarella_carmela_SP1-4 Concatenation of 2 sequences
SPLALLAQTCGRICT-CPYC-----------CHYPECGKVYGKTSHLRAHLRWHTGERPFLCTWMFCGKRFTRSDELQRHRRTH---TGEKRFQC--DECKKKFMRSDHLSKHVKTH
>Petromyzon_marinus_08877 Concatenation of 2 sequences
SPLALLAATCSRICM-CPNC-----------CHITGCSKVYGKTSHLRAHLRWHSGERPFVCTWLHCGKRFTRSDELQRHKRTH---TGEKKFIC--SECSKRFMRSDHLSKHMKTH
>Phoronis_australis_g10386_Sp6-9b_translation Concatenation of 2 sequences
SPLAMLAAQCSRICD-CPNC-----------CHIPGCGKVYNKTSHLKAHLRWHTGERPFVCNWLFCGKRFTRSDELQRHLRTH---TGEKRFAC--PVCNKRFMRSDHLSKHVKTH
>Phoronis_australis_SP1-4_g2645.t1 Concatenation of 2 sequences
SPLALLAATCSKICT-CPNC-----------CHMPGCGKVYGKTSHLRAHLRWHTGERPFVCNWIFCGKRFTRSDELQRHRRTH---TGEKRFVC--AQCNKKFMRSDHLSKHVKTH
>Pinctada_fucata_SP4_aug2.0_793.1_11188.t1 Concatenation of 2 sequences
SPLALLAATCSKICT-CPNC-----------CHVPGCNKVYGKTSHLRAHLRWHTGERPFVCNWLFCGKRFTRSDELQRHRRTH---TGEKKFEC--PDCHKRFMRSDHLTKHRKTH
>Platynereis_dumerilii_SP6-9_AMZ00045.1 Concatenation of 2 sequences
TPLAMLAAQCSKICD-CPNC-----------CHIPGCGKVYGKTSHLKAHLRWHTGERPFVCNWLFCGKRFTRSDELQCHLRTH---TGEKRFA-----------------------
>Pterygioteuthis_hoylei_comp25854_c3_seq1_translation_frame_1_reverse Concatenation of 2 sequences
SPLALLAATCSKICT-CPNC-----------CHIPGCNKVYGKTSHLRAHLRWHTGERPFVCNWLFCGKRFTRSDELQRHRRTH---TGEKRFAC--SECDKRFMRSDHLSKHYKTH
>Ptychodera_flava_SP5__40v0_9_20150316_1g16177.t1 Concatenation of 2 sequences
SPLALLAATCSRICR-CPNC-----------CHIPGCGKVYGKTSHLKAHLRWHTGERPFVCNWLFCGKSFTRSDELQRHLRTH---TGEKRFVC--ADCGKRFMRSDHLSKHVKTH
>Ptychodera_flava_SP6-9_40v0_9_20150316_1g16178.t1 Concatenation of 2 sequences
TPLAMLAATCNKICD-CPNC-----------CHIPGCGKVYGKTSHLKAHLRWHTGERPFVCNWLFC--------------------------------------------------
>Saccoglossus_kowalevskii_SP1-4_XP_006825847.1 Concatenation of 2 sequences
SPLALLAATCSKICS-CPNC-----------CHIPGCNKVYGKTSHLRAHLRWHTGERPFVCNWLFCGKRFTRSDELQRHRRTH---TGEKRFQC--SECSKRFMRSDHLSKHLKTH
>Saccoglossus_kowalevskii_buttonhead-like_NP_001158478 Concatenation of 2 sequences
SPLAMLAATCSKICR-CPNC-----------CHIPGCGKVYGKTSHLKAHLRWHTGERPFVCNWLFCGKSFTRSDELQRHLRTH---TGEKRFVC--TECGKRFMRSDHLSKHVKTH
>Saccoglossus_kowalevskii_SP8-9_NP_001161661.1 Concatenation of 2 sequences
TPLAMLAATCNKICD-CPNC-----------CHIPGCGKVYGKTSHLKAHLRWHTGERPFVCNWLFCGKRFTRSDELQRHLRTH---TGEKRFAC--PVCNKRFMRSDHLSKHVKTH
>Strongylocentrotus_purpuratus_Sp9-like_XM_011676836_ Concatenation of 2 sequences
-PLAMLAATCDRVCD-CPNC-----------CHIPGCGKIYGKTSHLKAHLRWHTGERPFVCNWLFCGKRFTRSDELQRHLRTH---TGEKRFSC--PTCNKRFMRSDHLSKHVKTH
>Strongylocentrotus_purpuratus_XM_003725866 Concatenation of 2 sequences
SPLALLAATCSKICT-CPNC-----------CHIADCGKIYGKTSHLRAHLRWHTGERPFVCDWLFCGKRFTRSDELQRHRRTH---TGEKKFVC--KSCGKKFMRSDHLAKHQRTH
>Strongylocentrotus_purpuratus_Sp5-like_XM_784017.4 Concatenation of 2 sequences
SPLAMLAATCRKICR-CPNC-----------CHIPGCGKVYGKTSHLKAHLRWHTGERPFVCNWLFCGKSFTRSDELQRHLRTH---TGEKRFVC--PECGKRFMRSDHLSKHSKTH
>Tribolium_castaneum_Btd_NM_001114320.1_translation Concatenation of 2 sequences
SPLNLLATTCTRMCQ-CPNC-----------CHYQGCDKVYGKTSHLQAHLRWHTGERPFVCNWLFCGKRFTRSDELQRHLRTH---TGEKRFAC--SVCTKRFMRSDHLAKHVKTH
>Tribolium_castaneum_Sp8_NM_001039420.2_translation Concatenation of 2 sequences
TPLAMLAAQCNKLCD-CPNC-----------CHIPGCGKVYGKTSHLKAHLRWHTGERPFVCNWLFCGKRFTRSDELQRHLRTH---TGEKRFAC--PICNKRFMRSDHLAKHVKTH
>Trichoplax_adhaerens_SP1-4_XP_002116392.1 hypothetical protein TRIADDRAFT_7637, partial [Trichoplax adhaerens]
SPLQLLAATCSKICC-CPNC-----------CHYQGCSKVYGKTSHLRAHLRWHTGERPFVCNWLFCGKRFTRSDELQRHRRTH---TGEKKFAC--QDCGKRFMRSDHLSKHVKTH
>Xenopus_(Silurana)_tropicalis_Sp6_transcription_factor_(sp6)_mRNA Concatenation of 2 sequences
----MLTAVCSSLCR-CPNC-----------CHIPGCGKAYAKTSHLKAHLRWHSGDRPFVCNWLFCGKRFTRSDELQRHLQTH---TGAKKYPC--PSCSRVFMRSDHLTKHMKTH
>Xenopus_tropicalis_Sp2_transcription_factor_(sp2)_mRNA Concatenation of 2 sequences
SPLALLAATCSKICT-CPNC-----------CHIPECGRTFRKTSLLRAHVRLHTGERPFVCNWGFCTKRFTRSDELQRHARTHTGVTGDKRFEC--PQCQKRFTRSDHVSKHFKTH
>Xenopus_tropicalis_Sp4_transcription_factor_(sp4)_mRNA Concatenation of 2 sequences
SPLALLAATCSKICS-CPNC-----------CHIENCGKVYGKTSHLRAHLRWHTGERPFVCNWIFCGKRFTRSDELQRHRRTH---TGEKRFEC--PECSKRFMRSDHLSKHVKTH
>Xenopus_tropicalis_Sp5_transcription_factor_(sp5)_mRNA Concatenation of 2 sequences
SPLALLAATCSRICR-CPNC-----------CHIPGCGKVYGKTSHLKAHLRWHSGERPFICNWLFCGKSFTRSDELQRHLRTH---TGEKRFVC--PECGKRFMRSDHLAKHVKTH
>Xenopus_tropicalis_Sp7_transcription_factor_(sp7)_mRNA Concatenation of 2 sequences
SPLAMLTAACNKFCD-CPNC-----------CHIPGCGKVYGKASHLKAHLRWHTGERPFVCNWLFCGKRFTRSDELERHVRTH---TREKKFTC--PLCAKRFTRSDHLSKHQRSH
>Xtr_27712 Concatenation of 2 sequences
SPLALLAATCSRICT-CPYC-----------CHIPGCGKVYGKTSHLRAHLRWHTGERPFVCTWVFCGKRFTRSDELQRHKRTH---TGEKKFIC--PECPKRFMRSDHLSKHIKTH
>Pinctada_fucata_SP8_aug2.0_2271.1_05469.t1 Concatenation of 2 sequences
TPLAMLAAQCNKICD-CPNC-----------CHIPGCGKVYGKTSHLKAHLRWHTGERPFVCNWLFCGKRFTRSDELQRHLRTH---TGEKRFAC--PTCNKRFMRSDHLAKHVKTH
>Nematostella_vectensis_Sp6-9_XM_001634898 Concatenation of 2 sequences
-STGMLAATCSRICD-CPNC-----------CHIPGCGKVYGKTSHLKAHLRWHTGERPFVCNWLFCGKRFTRSDELQRHLRTH---TGEKRFAC--PICSKRFMRSDHLSKHVKTH
>Euprymna_scolopes_TRINITY_DN25877_c0_g1_i1_translation Concatenation of 2 sequences
DPCLLAPSPLAMLCE-CPNC-----------CHVPGCGKVYNKTSHLKAHLRWHTGERPFICNWLFCGKRFTRSDELQRHLRTH---TGEKRFVC--TVCSKRFMRSDHLSKHLKTH
>Dp_isotig13574_Sp-like Concatenation of 2 sequences
DQCLLAPSPLAMLCE-CPNC-----------CHVPGCGKVYNKTSHLKAHLRWHTGERPFVCNWLFCGKRFTRSDELQRHLRTH---TGEKRFVC--SVCNKRFMRSDHLSKHLKTH
>Octopoteuthis_deletron_comp22317_c4_seq2_translation_frame_1 Concatenation of 2 sequences
DPCLLAPSPLAMLCE-CPNC-----------CHVPGCGKVYNKTSHLKAHLRWHTGERPFVCNWLFCGKRFTRSDELQRHLRTH---TGEKRFVC--SVCNKRFMRSDHLSKHLKTH
>Pterygioteuthis_hoylei_comp18100_c0_seq1_translation_frame_3 Concatenation of 2 sequences
DPCLLAPNPLAMLCE-CPNC-----------CHVPGCGKVYNKTSHLKAHLRWHTGERPFVCNWLFCGKRFTRSDELQRHLRTH---TGEKRFVC--SVCNKRFMRSDHLSKHLKTH
>Dp_isotig14876_KLF5_translation Concatenation of 2 sequences
-------------------------------CDFPNCRKAYTKSSHLKAHQRIHTGEKPYLCHFQNCQWRFARSDELTRHIRKH---TGAKPFKC--KVCERCFARSDHLALHMKRH
>Dp_isotig16541_KLF15 Concatenation of 2 sequences
-------------------------------CTFADCNKVYSKSSHLKAHLRRHTGEKPFECTWPGCGWRFSRSDELARHKRSH---SGIKPYQC--KLCEKRFSRSDHLSKHLKVH
>Saccharomyces_cerevisiae
-------------------------------CSFDGCEKVYNRPSLLQQHQNSHTNQKPYHCDEPGCGKKFIRPCHLRVHKWTH---SQIKPKAC--TLCQKRFVTNQQLRRHLNSH
>Dp_isotig07848_Sp8 Concatenation of 2 sequences
-------------CD-CPNC-----------CHVPGCGKVYNKTSHLKAHLRWHTGERPFICNWLFCGKRFTRSDELQRHQRTH---TGEKRFAC--PVCDKRFLRSDHLSKHVKTH
>Dp_isotig09688_Sp5H Concatenation of 2 sequences
-PSSGPPPPPPPPCR-CPNC-----------CHIPGCGKVYGKTSHLKAHLRWHTGERPFVCNWLFCGKSFTRSDELQRHLRTH---TGEKRFAC--TECGKRFMRSDHLSKHVKTH
