# Supplementary material for: Krüppel-like factor/specificity protein evolution in the Spiralia and the implications for cephalopod visual system novelties
Source: Proc Biol Sci. 2020 Oct 21;287(1937):20202055. doi: 10.1098/rspb.2020.2055 (PMC7661307; doi:10.1098/rspb.2020.2055)
Supplement: Data S3 [file rspb20202055supp7.txt]

#NEXUS
begin taxa;
	dimensions ntax=450;
	taxlabels
	Spizellomyces_punctatus_02853
	Fonticula_alba
	Saccharomyces_cerevisiae
	Ustilago_maydis_Uma_00264
	Allomyces_macrogyrus_Ama_05033
	Allomyces_macrogyrus_Ama_11867
	Mnemiopsis_leidyi_Kruppel_like_factor_X
	Sphaeroforma_arctica_00015
	Sphaeroforma_arctica_03191
	Ustilago_maydis_Uma_03172
	Sphaeroforma_arctica_05189
	Sphaeroforma_arctica_07699
	Sphaeroforma_arctica_09895
	Sphaeroforma_arctica_10788
	'Salpingoeca_rosetta_KLFa_XP_004998040.1'
	'Capsaspora_owczarzaki_KLFa_XP_004363336.1'
	'Monosiga_brevicollis_KLFa_XP_001745797.1'
	'Amphimedon_queenslandica_KLF15_XP_003384981.1'
	'Branchiostoma_floridae_KLF15_XP_002594969.1'
	Capitella_teleta_jgi_30437_KLF15
	'Ciona_intestinalis_KLF5b_NP_001122378.1'
	Crassostrea_gigas_KLF15_EKC35619
	'Daphnia_pulex__GL732543.1'
	Hofstenia_miamia_KLF15_HMIM021979_RA
	'Limulus_polyphemus_KLF7_XP_013793152.2'
	'Limulus_polyphemus_KLF15_XP_013780415.1'
	'Phoronis_australis_KLF15_g2299.t1'
	Acropora_digitifera_KLF15
	'Nematostella_vectensis_KLF15_XP_001640812.1'
	'Lingula_anatina_KLF15_g18064.t1'
	'N._geniculatus_KLF15_g9346.t1'
	'Saccoglossus_kowalevskii_KLF5_XP_002734068.1'
	'Strongylocentrotus_purpuratus_egr1_like_XM_003726219.2_'
	'Aplysia_californica_KLF8__XP_005094167.1'
	'Drosophila_melanogaster_Klf15_Bteb2__NM_131957.2'
	'Tribolium_castaneum_KLF15_XM_963164.3_translation'
	'LgGsHFWreduced.1975'
	Nautilus_pompilius_KLF15_comp75104_c0_seq1_translation
	Octopus_vulgaris_KLF15_comp174323_c0_seq1_translation
	Vampyroteuthis_infernalis_comp67803_c1_seq1_translation
	Pterygioteuthis_hoylei_comp22592_c1_seq1_translation_frame_2_reverse
	Dp_isotig16541_KLF15
	Latimeria_chalumnae_KLF15b
	'Danio_rerio_KLF15_like_XP_684045.1'
	'Xenopus_tropicalis_Kruppel_like_factor_15__klf15.2__transcript_variant_X1_mRNA'
	Latimeria_chalumnae_KLF15a
	Xenopus_tropicalis_Kruppel_like_factor_15__klf15__transcript_variant_X1_mRNA
	Danio_rerio_KLF15
	Homo_sapiens_Kruppel_like_factor_15__KLF15__mRNA
	'Capsaspora_owczarzaki_KLFb_XP_004344370.1'
	'Capsaspora_owczarzaki_KLFc_XP_004343677.1'
	Amphimedon_queenslandica_KLF1-2-4_PAX_15716625
	'Amphimedon_queenslandica_KLF5b_XP_003388314.1'
	'Amphimedon_quuenslandica_KLF5a_XP_003388315.1'
	'Aplysia_californica_KLF3_XP_012941468.1'
	'Aplysia_californica_KLF4_XP_005111373.1'
	'Branchiostoma_floridae_KLF1-2-4_XP_002601368.1'
	'C._elegans_KLF_like_NP_507995.2'
	'C._elegans_KLF_like_NP_001022204.1'
	Capitella_teleta_KLF1-2-4a_jgi_88086
	Capitella_teleta_KLF1-2-4b_jgi_98095
	'Capitella_teleta_KLF5b_137485-e_gw1.63.78.1'
	Chiroteuthis_calyx_comp12470_c0_seq1_translation
	'Ciona_intestinalis_KLF1-2-4_NP_001071865.1'
	'Ciona_intestinalis_KLF5a_NP_001071864.1'
	'Ciona_intestinalis_KLF6-7_NP_001071866.1'
	Danio_rerio_Kruppel_like_factor_1__erythroid___klf1__mRNA
	Danio_rerio_Kruppel_like_factor_17__klf17__mRNA
	Homo_sapiens_Kruppel_like_factor_2__KLF2__mRNA
	Latimeria_chalumnae_KLF1
	Latimeria_chalumnae_KLF2
	'Lingula_anatina_KLF2_g12965.t1'
	'Lingula_anatina_KLF6_g2162.t1'
	Lottia_gigantea_KLF5b_jgi_122963
	'Mnemiopsis_leidyi_Kruppel_like_Factor_5a_AJG42373.1'
	'Mnemiopsis_leidyi_Kruppel_like_Factor_5b_AJG42374.1'
	Mus_musculus_Kruppel_like_factor_2__lung___Klf2__mRNA
	'N._geniculatus_KLF2_g29608.t1'
	'N._geniculatus_KLF6_g15922.t1'
	Nautilus_pompilius_KLF6_comp73211_c0_seq1_translation
	'Octopus_bimaculoides_KLF2_XP_014774400.1'
	Oscaralla_carmela_KLF1-2-4
	Oscarella_carmela_KLF5
	Oscarella_carmela_KLF15
	Petromyzon_marinus_03002
	'Phoronis_australis_KLF2_g4009.t1'
	'Phoronis_australis_KLF12_g2444.t1'
	Pterygioteuthis_hoylei_comp26180_c0_seq1_translation_frame_3
	Pterygioteuthis_hoylei_comp38947_c0_seq1_translation
	'Strongylocentrotus_purpuratus_KLF3_XP_011668101.1'
	'Strongylocentrotus_purpuratus_KLF5_XP_011679429.1'
	'Strongylocentrotus_purpuratus_uncharacterized_XM_776508.3'
	'Trichoplax_adhaerens_KLF5a_XP_002112355.1'
	'Trichoplax_adhaerens_KLF5b_XP_002117714.1'
	Uroteuthis_edulis_TRINITY_DN49878_c0_g1_i1_translation
	Vampyroteuthis_infernalis_comp65000_c0_seq1_translation
	Xenopus_tropicalis_Kruppel_like_factor_2__klf2__mRNA
	Xenopus_tropicalis_Kruppel_like_factor_17__klf17__mRNA
	Drosophila_melanogaster_CG42741__CG42741__mRNA
	'Lingula_anatina_KLF3_g8283.t1'
	Nautilus_pompilius_KLF12_comp176063_c0_seq3_translation
	Sepia_pharaonis_TRINITY_DN5840_c0_g2_i1_translation
	'C._elegans_KLF_like_NP_497632.1'
	Dosidicus_gigas_DN25521_c0_g1_i1_KLF2
	Dp_isotig29377_KLF1
	'Saccoglossus_kowalevskii_KLF2_NP_001161575.1'
	'Saccoglossus_kowalevskii_KLF6_XP_002734231.2'
	Acropora_digitifera_KLF5a
	'Nematostella_vectensis_KLF5a_XP_001632546.1'
	Acropora_digitifera_KLF5b
	Nematostella_vectensis_predicted_protein__NEMVEDRAFT_v1g107193__partial_mRNA
	'Aplysia_californica_ZF_1_XP_005099170.1'
	Lottia_gigantea_KLF1-2-4b_jgi179180
	Crassostrea_gigas_KLF5_EKC18851
	'Pinctada_fucata_KLF6_aug2.0_190.1_00410.t1'
	'Daphnia_pulex_GL732523.1'
	'Tribolium_castaneum_KLF5_KQ971357.1_translation'
	Homo_sapiens_Kruppel_like_factor_1__KLF1__mRNA
	Mus_musculus_Kruppel_like_factor_1__erythroid___Klf1__mRNA
	'Octopus_bimaculoides_KLF3_8_12_XP_014778662.1'
	Vampyroteuthis_infernalis_comp68480_c4_seq6_translation
	Acropora_digitifera_KLF1-2-4
	'Nematostella_vectensis_KLF124a_XP_001620699.1'
	'Ciona_intestinalis_KLF15_NP_001071751.1'
	'Danio_rerio_KLF18_AGH06132.1'
	Latimeria_chalumnae_KLF5b
	Crassostrea_gigas_KLF1_EKC39171
	Lottia_gigantea_KLF1-2-4a_jgi_79321
	'Pinctada_fucata_KLF2_aug2.0_195.1_17103.t1'
	'Salpingoeca_rosetta_XP_004992015.1'
	Homo_sapiens_Kruppel_like_factor_17__KLF17__mRNA
	Mus_musculus_Kruppel_like_factor_17__Klf17__mRNA
	'Danio_rerio_KLF2a_NP_571931.2'
	'Danio_rerio_KLF2b_NP_571932.1'
	Hofstenia_miamia_KLF1_2_4_HMIM008326_RA_translation
	Hofstenia_miamia_KLF6_7_HMIM017307_RA
	'Danio_rerio_KLF4_NP_001106955.1'
	Mus_musculus_Kruppel_like_factor_4__gut___Klf4__mRNA
	Xenopus_tropicalis_Kruppel_like_factor_4__gut___klf4__mRNA
	Latimeria_chalumnae_KLF4
	Homo_sapiens_Kruppel_like_factor_5__KLF5__transcript_variant_1_mRNA
	Latimeria_chalumnae_KLF5a
	Mus_musculus_Kruppel_like_factor_5__Klf5__mRNA
	Xenopus_tropicalis_Kruppel_like_factor_5__intestinal___klf5__transcript_variant_X1_mRNA
	Danio_rerio_Kruppel_like_factor_5b__klf5b__mRNA
	'Danio_rerio_KLF5a_XP_001344916.5'
	Dp_isotig35522_KLF1_2_4
	Euprymna_scolopes_TRINITY_DN80474_c0_g1_i1_KLF6
	Loligo_vulgaris_TRINITY_DN9149_c0_g2_i1_translation_frame_1
	Octopoteuthis_deletron_comp62135_c0_seq1_translation
	Pterygioteuthis_hoylei_comp25527_c6_seq1_translation_frame_3
	Sepia_pharaonis_TRINITY_DN63021_c0_g1_i1_translation
	Uroteuthis_edulis_TRINITY_DN55486_c0_g2_i1_translation
	'Octopus_bimaculoides_KLF_KOG00182.1'
	Octopus_vulgaris_KLF6_comp317315_c0_seq1_translation
	'Octopus_bimaculoides_KLF6_XP_014770070.1'
	'Helobdella_robusta_KLF3_8_12_XP_009013290.1'
	'Limulus_polyphemus_KLF1_XP_013784122.1'
	'Limulus_polyphemus_KLF2_XP_013792741.2'
	'Limulus_polyphemus_KLF4_XP_013773090.2'
	'Limulus_polyphemus_KLF5_XP_013782918.1'
	'Limulus_polyphemus_KLF12_XP_013783296.2'
	'Limulus_polyphemus_KLF17_XP_013791872.1'
	'Ptychodera_flava_KLF2__40v0_9_20150316_1g6400.t1'
	'Daphnia_pulex_GL732538.1'
	'Daphnia_pulex_GL732548.1_1'
	Daphnia_pulex_KLF1-2-4a
	'_Branchiostoma_floridae_KLF6-7_XP_002588272.1'
	'Drosophila_melanogaster_luna_NM_206089.2'
	Hofstenia_miamia_KLF6_HMIM014314_RA
	Petromyzon_marinus_02537
	'Strongylocentrotus_purpuratus_KLF7_NP_001189420.1'
	'Trichoplax_adhaerens_KLF6-7_XP_002110975.1'
	Xenopus_tropicalis_Kruppel_like_factor_7__ubiquitous___klf7__mRNA
	Acropora_digitifera_KLF6-7
	Nematostella_vectensis_predicted_protein__NEMVEDRAFT_v1g236177__partial_mRNA
	'Daphnia_pulex_GL732525.1'
	'Limulus_polyphemus_KLF6_XP_013772769.2'
	Danio_rerio_Kruppel_like_factor_6b__klf6b__mRNA
	Latimeria_chalumnae_KLF6
	Mus_musculus_Kruppel_like_factor_6__Klf6__mRNA
	Mus_musculus_Kruppel_like_factor_12__Klf12__mRNA
	Danio_rerio_Kruppel_like_factor_12a__klf12a__mRNA
	Danio_rerio_Kruppel_like_factor_12b__klf12b__mRNA
	Homo_sapiens_Kruppel_like_factor_12__KLF12__mRNA
	Petromyzon_marinus_02027
	Xenopus_tropicalis_Kruppel_like_factor_12__klf12__mRNA
	Danio_rerio_Kruppel_like_factor_3__basic___klf3__mRNA
	Latimeria_chalumnae_KLF3
	Xenopus_tropicalis_Kruppel_like_factor_3__basic___klf3__mRNA
	Mus_musculus_Kruppel_like_factor_3__basic___Klf3__mRNA
	Homo_sapiens_Kruppel_like_factor_3__KLF3__mRNA
	Danio_rerio_Kruppel_like_factor_8__klf8__mRNA
	Latimeria_chalumnae_KLF8
	Xenopus_tropicalis_Kruppel_like_factor_8__klf8__mRNA
	Mus_musculus_Kruppel_like_factor_8__Klf8__mRNA
	Homo_sapiens_KLF8
	'Branchiostoma_floridae_KLF5_XP_002611724.1'
	'Ptychodera_flava_KLF5_40v0_9_20150316_1g7776.t1'
	'Drosophila_melanogaster_dar1_NM_001104023.2'
	'Aplysia_californica_Sp8_like_XP_005092935.1'
	Capitella_teleta_KLF5a_jgi_163104
	Crassostrea_gigas_KLF5_EKC17625
	Euprymna_scolopes_TRINITY_DN67172_KLF10
	'Helobdella_robusta_KLF5_XP_009011213.1'
	'Helobdella_robusta_KLF_XP_009032016.1'
	'Lottia_gigantea_hyp_protein_XP_009047136.1'
	'N._geniculatus_KLF5_g14061.t1'
	Nautilus_pompilius_KLF5_comp200594_c1_seq6_translation
	Octopus_vulgaris_KLF5_comp113783_c0_seq1_translation
	'Phoronis_australis_KLF5_g1421.t1'
	'Pinctada_fucata_KLF5_aug2.0_71.1_03558.t1'
	Pterygioteuthis_hoylei_comp25471_c0_seq4_translation
	Sepia_offcinalis_comp265329_c0_seq1_translation
	Vampyroteuthis_infernalis_comp69543_c3_seq2_translation
	'Lingula_anatina_KLF5_g15921.t1'
	Dp_isotig14876_KLF5_translation
	Capitella_teleta_jgi_131091_KLF9-13a
	Lottia_gigantea_Jgi_126249_KLF9-13
	'Aplysia_californica_KLF14_XP_005101124.1'
	Crassostrea_gigas_KLF13_EKC29149
	'Daphnia_pulex_GL732537.1'
	'N._geniculatus_KLF13_g22295.t1'
	'Amphimedon_queenslandica_KLF9-13a_XP_003387215.1'
	'Trichoplax_adhaerens_KLF9-13a_XP_002110994.1'
	Acropora_digitifera_KLF9-13a
	'Nematostella_vectensis_KLF9_13a_XP_001624390.1'
	Nautilus_pompilius_KLF13_comp71471_c0_seq1_translation
	'Lingula_anatina_KLF9_g1034.t1'
	'Limulus_polyphemus_KLF13_XP_013783816.1'
	'Phoronis_australis_KLF9_g708.t1'
	'Tribolium_castaneum_KLF13_XM_969276.3_translation'
	'Saccoglossus_kowalevskii_KLF13_XP_006815198.1_'
	'Danio_rerio_KLF16_NP_001070797.2'
	'Strongylocentrotus_purpuratus_KLF13_XP_782157.2'
	Homo_sapiens_Kruppel_like_factor_14__KLF14__mRNA
	Mus_musculus_Kruppel_like_factor_14__Klf14__mRNA
	Homo_sapiens_Kruppel_like_factor_16__KLF16__mRNA
	Mus_musculus_Kruppel_like_factor_16__Klf16__mRNA
	Danio_rerio_Kruppel_like_factor_9__klf9__mRNA
	Latimeria_chalumnae_KLF9
	Mus_musculus_Kruppel_like_factor_9__Klf9__mRNA
	Homo_sapiens_Kruppel_like_factor_9__KLF9__mRNA
	Xenopus_tropicalis_Kruppel_like_factor_9__klf9__mRNA
	Danio_rerio_Kruppel_like_factor_13__klf13__mRNA
	Latimeria_chalumnae_KLF13
	Homo_sapiens_Kruppel_like_factor_13__KLF13__transcript_variant_1_mRNA
	Mus_musculus_Kruppel_like_factor_13__Klf13__mRNA
	Xenopus_tropicalis_Kruppel_like_factor_13__klf13__mRNA
	'Aplysia_californica_KLF10_XP_005108180.1'
	Capitella_teleta_jgi_30011_KLF9-13b
	Crassostrea_gigas_KLF11_EKC40859
	'Tribolium_castaneum_KLF11_XM_966304.4_translation'
	'Amphimedon_queenslandica_KLF9-13b_XP_003387874.1'
	'Ciona_intestinalis_KLF9-13_XP_002119265.3'
	'Daphnia_pulex_GL732528.1'
	'N._geniculatus_KLF11_g10221.t1'
	Nautilus_pompilius_KLF10_comp180186_c0_seq1_translation
	'Phoronis_australis_KLF10_g11863.t1'
	'Pinctada_fucata_KLF11_aug2.0_195.1_17099.t1'
	'Lingula_anatina_KLF11_g12085.t1'
	'Lingula_anatina_KLF11_g23189.t1'
	'Limulus_polyphemus_KLF10_XP_013786933.1'
	'Limulus_polyphemus_KLF11_XP_013775609.1'
	Dp_isotig17210_cipem4
	Uroteuthis_edulis_TRINITY_DN55421_c0_g1_i1_frame_2
	'Octopus_bimaculoides_KLF10b_XP_014785505.1'
	Octopus_vulgaris_KLF10_comp161362_c0_seq1_translation
	'Trichoplax_adhaerens_KLF9-13b_XP_002114131.1'
	'Nematostella_vectensis_KLF9_13b_XP_001639597.1'
	Acropora_digitifera_KLF9-13b
	Oscarella_carmela_KLF9-13
	Branchiostoma_floridae_KLF9-13_131712
	'Strongylocentrotus_purpuratus_KLF10_XP_794951.3'
	'Ptychodera_flava_KLF10_fl_40v0_9_20150316_1g9887.t1'
	'Saccoglossus_kowalevskii_KLF11_XP_002731613.1'
	Drosophila_melanogaster_cabut__cbt__transcript_variant_A_mRNA
	'Helobdella_robusta_KLF10_XP_009026453.1'
	Octopus_vulgaris_KLF13_comp1502863_c0_seq1_translation
	Euprymna_scolopes_TRINITY_DN58381_KLF13
	Dp_isotig19100_KLF10
	Pterygioteuthis_hoylei_comp37108_c0_seq1_translation
	Octopoteuthis_deletron_comp41239_c0_seq1_translation
	Sepia_pharaonis_TRINITY_DN44126_c0_g1_i1_translation
	Latimeria_chalumnae_KLF10
	Xenopus_tropicalis_Kruppel_like_factor_10__klf10__mRNA
	Danio_rerio_Kruppel_like_factor_10__klf10__mRNA
	Petromyzon_marinus_01670
	Homo_sapiens_Kruppel_like_factor_10__KLF10__transcript_variant_1_mRNA
	Mus_musculus_Kruppel_like_factor_10__Klf10__transcript_variant_1_mRNA
	Latimeria_chalumnae_KLF11
	Danio_rerio_Kruppel_like_factor_11b__klf11b__transcript_variant_X1_mRNA
	'Danio_rerio_KLF11a_NP_001038406.1'
	Xenopus_tropicalis_Kruppel_like_factor_11__klf11__mRNA
	Homo_sapiens_Kruppel_like_factor_11__KLF11__transcript_variant_1_mRNA
	Mus_musculus_Kruppel_like_factor_11__Klf11__mRNA
	Oscarella_carmela_SP6_9
	'Amphimedon_queenslandica_Zf236_like_XP_019854283.1'
	Euprymna_scolopes_TRINITY_DN71047_c0_g1_i1_SP5
	'Helobdella_robusta_SP5_XP_009014502.1'
	Lottia_jgi-Lotgi1-58417_Sp5
	Nautilus_pompilius_SP5_comp185550_c1_seq1_translation_frame_2_reverse
	Uroteuthis_edulis_TRINITY_DN62905_c0_g1_i1_frame_1
	'Aplysia_californica_Sp8_like_XP_005100251.1'
	Capitella_jgi-Capca1-39149_Sp6_9a
	Capitella_jgi-Capca1-178994_Sp5
	Sepia_officinalis_SP5_comp2816669_c0_seq1_translation_frame_2
	Octopus_bimaculoides_Sp5H_Ocbimv22023102m
	Crassostrea_gigas_SP8_EKC30538
	'Helobdella_robusta_SP8_XP_009018444.1'
	'Helobdella_robusta_SP9_XP_009021251.1'
	Hofstenia_miamia_SP6_9_HMIM004584_RA_translation
	'Limulus_polyphemus_Sp5_XP_013776003.1'
	'Limulus_polyphemus_Sp9_like_XP_013779432.1'
	Nematostella_vectensis_Sp5a_XM_001634132
	'Notospermus_geniculatus_SP5_g19621.t1'
	Octopus_bimaculoides_CDS_Sp_like_Ocbimv22028516m_
	'Phoronis_australis_SP5_g3155.t1'
	'Pinctada_fucata_SP5_aug2.0_515.1_17511.t1'
	'Pinctada_fucata_SP9_aug2.0_1983.1_11973.t1'
	Sepia_pharaonis_TRINITY_DN9185_c0_g1_i1_frame_2
	Sepia_pharaonis_TRINITY_DN79717_c0_g1_i1_frame_3
	'Trichoplax_adhaerens_SP6_9_XP_002116485.1'
	Vampyroteuthis_infernalis_comp5370_c0_seq1_frame_2_reverse
	Xenopus_tropicalis_Sp8_transcription_factor__sp8__mRNA
	Acropora_digitifera_SP6_9
	'Aplysia_californica_Sp9_like_XP_005093574.1'
	Branchiostoma_floridae_Sp5
	Branchiostoma_floridae_Sp6_9
	Capitella_jgi-Capca1-39158_Sp6_9b
	Capitella_jgi-Capca1-224157_6_9c
	Crassostrea_gigas_SP4_EKC19755
	Crassostrea_gigas_SP8_EKC30539
	Danio_rerio_sp8_transcription_factor_a__sp8a__mRNA
	Daphnia_pulex_Sp6_9
	'Drosophila_melanogaster_Sp1_NM_132351.3_translation'
	Latimeria_chalumnae_SP5b
	'Limulus_polyphemus_Sp9_XP_013772918.1'
	'Lingula_anatina_SP6_9_g2397.t1'
	N_geniculatus_g11498_Sp6_9_translation_extraction
	Nautilus_pompilius_Sp6_9_comp128620_
	Octopus_vulgaris_Sp6_9_comp180846
	Octopus_vulgaris_SP5_comp160956_c0_seq1_translation_frame_2_reverse
	Phoronis_australis_g10386_Sp6_9b_translation
	'Platynereis_dumerilii_SP6_9_AMZ00045.1'
	'Ptychodera_flava_SP6_9_40v0_9_20150316_1g16178.t1'
	Saccoglossus_kowalevskii_buttonhead_like_NP_001158478
	'Saccoglossus_kowalevskii_SP8_9_NP_001161661.1'
	Strongylocentrotus_purpuratus_Sp9_like_XM_011676836_
	'Tribolium_castaneum_Btd_NM_001114320.1_translation'
	'Tribolium_castaneum_Sp8_NM_001039420.2_translation'
	'Pinctada_fucata_SP8_aug2.0_2271.1_05469.t1'
	Nematostella_vectensis_Sp6_9_XM_001634898
	Euprymna_scolopes_TRINITY_DN25877_c0_g1_i1_translation
	Dp_isotig13574_Sp_like
	Octopoteuthis_deletron_comp22317_c4_seq2_translation_frame_1
	Pterygioteuthis_hoylei_comp18100_c0_seq1_translation_frame_3
	Dp_isotig09688_Sp5H
	Uroteuthis_edulis_TRINITY_DN37905_c0_g1_i1_translation
	Dp_isotig07848_Sp8
	Danio_rerio_Sp5_transcription_factor_like__sp5l__mRNA
	Xenopus_tropicalis_Sp5_transcription_factor_like__sp5l__mRNA
	'Aplysia_californica_btd_like_XP_012944360.1'
	'Lingula_anatina_SP5_g2398.t1'
	Xenopus_tropicalis_Sp9_transcription_factor__sp9__mRNA
	Homo_sapiens_Sp9_transcription_factor__SP9__mRNA
	Homo_sapiens_Sp5_transcription_factor__SP5__mRNA
	Mus_musculus_trans_acting_transcription_factor_5__Sp5__mRNA
	'Strongylocentrotus_purpuratus_Sp5_like_XM_784017.4'
	Daphnia_pulex_Sp5
	Hofstenia_miamia_SP5_HMIM013903_RA
	Lottia_jgi-Lotgi1-58476_Sp6_9a
	Phoronis_australis_g10387_Sp6_9_translation
	Lottia_jgi-Lotgi1-126754_Sp6_9b
	'Ptychodera_flava_SP5__40v0_9_20150316_1g16177.t1'
	Acropora_digitifera_SP5
	Nematostella_vectensis_Sp5b_XM_001634952
	Euprymna_scolopes_TRINITY_DN77193_SP8
	Nautilus_pompilius_Sp6_9_comp176165
	Sepia_officinalis_comp3788631_c0_seq1_translation
	Octopus_vulgaris_Sp6_9_comp164576
	Xenopus_tropicalis_Sp5_transcription_factor__sp5__mRNA
	Latimeria_chalumnae_SP5a
	Danio_rerio_Sp5_transcription_factor_a__sp5a__mRNA
	Danio_rerio_Sp5_transcription_factor_b__sp5b__mRNA
	Danio_rerio_Sp6_transcription_factor__sp6__mRNA
	Homo_sapiens_Sp6_transcription_factor__SP6__transcript_variant_1_mRNA
	Xenopus__Silurana__tropicalis_Sp6_transcription_factor__sp6__mRNA
	'Helobdella_robusta_SP7_XP_009009118.1'
	Latimeria_chalumnae_SP6
	'Drosophila_melanogaster_buttonhead__btd__NM_078545.3_translation'
	Danio_rerio_Sp7_transcription_factor__sp7__mRNA
	Latimeria_chalumnae_SP7
	Mus_musculus_Sp7_transcription_factor_7__Sp7__transcript_variant_1_mRNA
	Homo_sapiens_Sp7_transcription_factor__SP7__transcript_variant_1_mRNA
	Xenopus_tropicalis_Sp7_transcription_factor__sp7__mRNA
	'Helobdella_robusta_SP3_XP_009017361.1'
	Lottia_jgi-Lotgi1-126809_Sp1_4
	Capitella_jgi-Capca1-112714_Sp1_4
	Petromyzon_marinus_00431
	Danio_rerio_Sp3b_transcription_factor__sp3b__transcript_variant_X2_mRNA
	Petromyzon_marinus_01731
	'Tribolium_castaneum_Sp4_like_XM_967159.2_translation_frame_3'
	Xenopus_tropicalis_Sp3_transcription_factor__sp3__transcript_variant_X3_mRNA
	Acropora_digitifera_SP1_4
	Branchiostoma_floridae_Sp1_4b
	Hofstenia_miamia_SP1_4_HMIM013478_RA
	Homo_sapiens_Sp3_transcription_factor__SP3__transcript_variant_1_mRNA
	Latimeria_chalumnae_SP3
	Mus_musculus_trans_acting_transcription_factor_3__Sp3__transcript_variant_1_mRNA
	Petromyzon_marinus_08877
	'Saccoglossus_kowalevskii_SP1_4_XP_006825847.1'
	Strongylocentrotus_purpuratus_XM_003725866
	'C._elegans_SP_like_NP_495833.1'
	'Ciona_intestinalis_SP1_4_NP_001123324.1'
	Amphimedon_queenslandica_SP1_4
	'Trichoplax_adhaerens_SP1_4_XP_002116392.1'
	'Drosophila_melanogaster_Spps_transcript_variant_A__mRNA_NM_142975.3_translation'
	Nautilus_pompilius_SP4_comp202750_c2_seq7_translation_frame_1
	Nematostella_vectensis_Sp1_4_XM_001634954
	'Phoronis_australis_SP1_4_g2645.t1'
	'Lingula_anatina_SP1_4_g9872.t1'
	Daphnia_pulex_Sp1_4
	'Aplysia_californica_Sp3_like_XP_005093867.1'
	Danio_rerio_SP4
	Xenopus_tropicalis_Sp4_transcription_factor__sp4__mRNA
	Mus_musculus_trans_acting_transcription_factor_4__Sp4__transcript_variant_1_mRNA
	Homo_sapiens_Sp4_transcription_factor__SP4__transcript_variant_1_mRNA
	'Octopus_bimaculoides_KLF_KOF87318.1'
	Vampyroteuthis_infernalis_comp69522_c1_seq1_frame_3
	Octopus_bimaculoides_SP1_4_XP_014773247
	Octopus_vulgaris_SP1_4_comp179600_c0_seq1_translation_frame_3_reverse
	Sepia_pharaonis_TRINITY_DN14540_c0_g1_i1_frame_2_reverse
	Pterygioteuthis_hoylei_comp25854_c3_seq1_translation_frame_1_reverse
	Uroteuthis_edulis_TRINITY_DN42178_c0_g1_i1_frame_2
	Dp_isotig05454_Sp4a
	Dp_isotig25763_Sp4b
	Latimeria_chalumnae_SP1
	Oscarella_carmela_SP1_4
	Xtr_27712
	Danio_rerio_sp1_transcription_factor__sp1__mRNA
	Homo_sapiens_Sp1_transcription_factor__SP1__transcript_variant_1_mRNA
	Mus_musculus_trans_acting_transcription_factor_1__Sp1__mRNA
	Crassostrea_gigas_SP4_EKC38194
	'Pinctada_fucata_SP4_aug2.0_793.1_11188.t1'
	Danio_rerio_sp2_transcription_factor__sp2__mRNA
	Latimeria_chalumnae_SP2
	Xenopus_tropicalis_Sp2_transcription_factor__sp2__mRNA
	Mus_musculus_Sp2_transcription_factor__Sp2__transcript_variant_1_mRNA
	Homo_sapiens_Sp2_transcription_factor__SP2__mRNA
;
end;
begin trees;
	tree tree_1 = [&R] (((Spizellomyces_punctatus_02853[&length_mean=1.06307877,prob=1.0,prob_range={1.0,1.0},prob+-sd="100+-0",length_95%HPD={0.6489382,1.547488},length_median=1.05095,prob_stddev=0.0,prob(percent)="100"]:1.05095,(Fonticula_alba[&length_mean=0.974698665,prob=1.0,prob_range={1.0,1.0},prob+-sd="100+-0",length_95%HPD={0.5063618,1.460902},length_median=0.9552051,prob_stddev=0.0,prob(perc…
end;
