# Supplementary material for: Krüppel-like factor/specificity protein evolution in the Spiralia and the implications for cephalopod visual system novelties
Source: Proc Biol Sci. 2020 Oct 21;287(1937):20202055. doi: 10.1098/rspb.2020.2055 (PMC7661307; doi:10.1098/rspb.2020.2055)
Supplement: Data S4 [file rspb20202055supp8.txt]

>Mus_musculus_SP2_BAA04230.1
-------------------------------------------------------------------------------------------------------------------------------------------------------------------------------------------------------MASRQTAIPEK-LSRKQYKAAMKK----------------------------------------EKRKKRRQ---------------------------------------------------------------------------------------------------------------------------------------------------------------KMARLRALEAPPEEDDDVSAN-EELAERLLEIERQRLHEEWLLREEKAQEEFRIKKK---------------KEEAARKQKEEQ------------------------------------------------ERQIKAEWEEQ---QKKQREEEEQKLQEK--------------------------------------------------REREEA-----VQKMLDQAEN--------------------ERIWQNPEPPKDLRLEKYRPS--------------------------------------------------------------------CPF-------Y----------------------------------NKTGACRF-----------GNRCS-----RKHDFPTSSPTL------------------------------------------LVKSMFTTFGMEQCRRDDYDSDANLEYS--------------------------------EEE---TYQQFLDFYHDVLPEFKN--VGKVIQFK---VSCN-----------LEPH---------------LRGNVYVQYQSEE-ECQA--------------------------------------ALS------------LFN----------G----RWYAGR-QLQCEFC-----------P-------------------VTRWKVAICGLFEMQKCPK--GKHCNFLHVFRNPNNEFRE----------ANRDIYMSPPAWTGSSGKNSDRRERKDHHEEYY---SKSRSYHSGSYHSSKRNRESERKSPHRW-KKSH--------------------------------------------------------------------------------------KQTTKS--------HERHS------------SRRGREEDSSPGPQSQSHRT-----------------------------------------------------------------------------------------------------------------------------------------------------
>Membranipora_membranacea_SP6_9.tri.1761.1|m.1680
-------------------------------------------------------------------------------------------------------------------------------------------------------------------------------------------------------------------------------------------------------------------------------------------------------------------------------------------------------------------------------------------------------------------------------------------------------------------------------------MMSYSTHYNPAEINYA-------------------------------------------------------------------------------------------QLTSSTHSNPVLSET----------------------------------------------------------------------------------------------------------------------------------------------------------------------------------------------------------------------------------------------------GYLQS-----------------------------------------------------------------------------------------------------------------------MPE---IFKKYS---------------VTPSTNY---SSTA-----------INSN------------------------TTTRTTPTN--------------------------------------PPS------------RSK---------------RN-KGRSVCAYPNCQEID--KL-G-P--SA------------AH-LKAKGPHSC---HFPGCGEVYNRSSHLQAHIR-----WHA----------RDRQFADN---WLFCGKR-FTSNDELQKHLRSH---PDEKRFTYPTCNK--QFVKKDHLSKH---IETH--------------------------------------------------------------------------------------EDGTLEPPTPSPPCTPSPS------------AADVANNNIDSSFISRQKMMVTYAYNNPTANNINNHF------------------------------------------------------------------------------------------------------------------------------------
>NP_511100.1_buttonhead__Drosophila_melanogaster_
-----------------------------------------------------------------------------------------------------------------------------------------------------------------------MIDAACNYLNPYAQQHQAQQQQHAQHQQHAQQQQHHLHMQQAQHHLHLSHQQAQQQ-----------------------------------HMQHLTQQQQQQQ---------------------------------------------------------------------------------------------------------------------------------------------------------------QQQQQQQQQQQQQQQPQQQQHDFLSAAALLSAPPSLSGSSSGSSSGSSPLYGKPPMK---------------LELPYPQASSTG----------------------------------------------TASPNSSIQSAPS---SASVSPSIFPSPAQS--------------------------------------------------FASISA-----SPSTPTT-------------------------TLAPPTTAAAGALAGSPTS------------------------------------------------------------------------------------------------------SSPSSSAASAAAAAAAA-------------AAAAA-----DLGAAAVASAAYGW-----------------------------------NTAYSGLGPARSQFPYAQYASDYYGNAVGMSSSAAW-----------------------------FSHQERLYQPWS----------------------------------------SQSY-------------------------PGFNFDDI-----------------------------------------------------AFQ----------T----QLQRRSVRCTCPNCTN----EMSGLPPIVG------------PD-ERGRKQHIC---HIPGCERLYGKASHLKTHLR-----WHT----------GERPFLC-----LTCGKR-FSRSDELQRHGRTH---TNYRPYACPICSK--KFSRSDHLSKH---KKTHFKDKKSKKVLAAEAKEQAAAAIKLEKKEKKS-------------------------------------------------------GKPLTPPVEFKQEQPDTTPLVNYAPYANLYQHSTSAGSSVNPPPPPPPLFQQQMTTTTSSAAASFVEQPWSSSSSRAIQPATTSASSSSSSSASSPAAAVVSAIGSASSPAASATALAQHHYAALAMQSESQLAAEYGLTMSGLASGASQDSSSSCHMKSEYAASYPADFGAGTASYGYPHPHPHHHNAWAAAYHPHATA
>Rotaria_macrura_SP6_9b_OENT01001595.1_partial_top_hit_final_(2)
-------------------------------------------------------------------------------------------------------------------------------------------------------------------------------------------------------NVNPLAMLAAQ-CNKFQSSNPSPP--------------------------------------LSPAKANLYP--------------WKR----------------------------------------------------------------------------------------------------------------------------------------------PIVNNPSIHSNSQITSPFA-------------------RINHYEHSLLNGNGHLKEN-----------------------------------------------------------------------------------------SSIATTTTASSSSST--------------------------------------------------WMDIHH-----HHHHPHQ-------------------------PWFTTNQTPPILNHNEQQT---------------------------------------------------------------------------------------------------------SSPPSLFSTTANVQ-------------YPTHI------------------------------------------------------QSAHYNDFLSV--------------NNPYNTDSY-------------------------------RHEFRLFYPPIV------------SSHTPSPPTIQATTSST-----------TATS------------------------SSSIAKSSL------------------------------------------------------------------K----KTKTSRAQCDCPNCREAD--RL-GYI--AG------------ST-VRKRNIHNC---HIPGCGKEYHKTSHLKAHLR-----WHT----------GERPFVCN---WLFCGKR-FTRSDELQRHSRTH---TGEKRFACQICGK--RFMRSDHLNKHV--VKTH----------------------------------------------------------------------------------------------------VNHNS------------INDEHQSRNVESTTQENHNHPTYYHMHHQRFLSTDIKTEPRMRD-----------------------------------------------------------------------------------------------------------------------------
>Adineta_ricciae_SP6_9b_OEQJ01000155.1_contigARIC00155_(2)
-----------------------------------------------------------------------------------------------------------------------------------------------------------------------------------------------------MTNINPLAMLAAQ-CNKIQSSNSSPP--------------------------------------LSPTKTSFYA--------------WKK-------------------------------------------------------------------------------------------------------------------------------------------------------------------------------------SIPSPSIYPDPDIASSFT--------------------------------------------------------------------------RINPYDHSFLTA---NGHLKENSSTSVSSP------------------------------------------------------------------------------------------------------------------------------------------------------------------------------------PTW-------------------------------MDIHHHHSWFTAGQTP--------------PILNH-----NDQQAPPSPSLFST-----------------------------------PANVQYPSHVQATH-----------YNDFLSAS-------------------------HP-----YND---SYRSEF----------------------------------------RLFY---------------------------------------------------------------------------------------------------K----KPKTSRAQCDCPNCREAD--RL-GYI--SG------------SN-VRKRNIHSC---HIPGCGKEYNKTSHLKAHLR-----WHT----------GERPFVCT---WLFCGKR-FTRSDELQRHARTH---TGEKRFACQICGK--RFMRSDHLSKH---VRIS----------------------------------------------------------------------------------------------------FVGNF-------------------------------------------------------------------------------------------------------------------------------------------------------------------------------------
>Adineta_vaga_SP6_9b_GSADVT00054283001_(2)
-----------------------------------------------------------------------------------------------------------------------------------------------------------------------------------------------------MTNVNPLAMLAAQ-CNKIQSINSSPP--------------------------------------LSPSKTGFYA--------------WKK-----------------------------------------------------------------------------------------------------------------------------------------------TISSPSIYPDPELTSSFT----------------------------------------------------------------------------------------------------------------RINPYDHSLLNG---NGHLKENSSTTLSSQ------------------------------------------------------------------------------------------------------------------------------------------------------------------------------------SAW------------------------------MDIHHHHHSWFTASQTP--------------PILNH-----NEQQTPPPPSLFST-----------------------------------PTNGQYPPHIQSTH-----------YNDFLSVG-------------------------HPYNDSYRPEFRLFYPSIV--------------SSHTSSPS---ATTQ-----------SSTT---------------NNNNNNSNNNNNNNANNT--------------------------------------NSN------------SSI----------K----KPKTSRAQCDCPNCREAD--RL-GYI--TG------------SN-ARKRNIHSC---HIPGCGKEYNKTSHLKAHLR-----WHT----------GERPFVCT---WLFCGKR-FTRSDELQRHSRTH---TGEKRFACQICGK--RFMRSDHLSKH---IKTH--------------------------------------------------------------------------------------NNNNSI-------------------------NEDHQSRNIESDIQENHHHHQIYHHMNQERFLSTDIKTEPRMRD-----------------------------------------------------------------------------------------------------------------------------
>Eisenia_fetida_DN346112_translation_frame_1_reverse_(2)
-----------------------------------------------------------------------------------------------------------------------------------------------------------------------ATTTMNSVRFQQTPTVGEFVPSLFAQTDYVGSGSDPLAMLAAH-CNNINSRSSPPS--------------------------------IGADSCILPPAKGFHP--------------WRSSLYGM-----------------------------------------------------------------------------------------------------------------------------------------QLTPSGQLPSNLDTSSAVQRIQTNGCSSPSVGDPGALSFWPPSHPHGIPHSGGCFEY-------------EPRDFYYSSIPGVP--------------------------------GIGHQATSNGSGELTRSLMLEMDWPPV---PSSSSSSCPSSSCAS------------------------------------------PASSKIASYSRLHA-----SVNAASIRQP--------------------YEPWTFNMATGSGSAAGQSGSNRQSPRTSLPPPPPSGFSSCRTAFSPVKVSGDVSLA--------------------------------SPW-----INW--------------------DHGGGSVSAGNWLREIPGVS-------------AASDK-----FYPTTHHVASRF-------------------------------------NGMDYLPMGFKTAE-----------ETGFRSTTF-------------------------------LQD---PHKSVH------HSSTSNVSDLKTGFVV---GSVS-----------SPPC------------------------FTCTGIPPL--------------------------------------ASR------------LSHTVAPLRGRAGA----APVPTRATCECPNCQEAN--RIGG-V--AG------------EQ-IRKLNQHSC---HIPGCGKIYSKTSHLKAHLH-----WHT----------GERPFVCN---WLLCGKR-FTRSDELQRHMRTH---TGDKRFTCSVCDK--KFARSDHLNKH---IRTHSEDGSMDNANGSADGC----------------------------------------------------------------------SDDSDTLLLALGQVHPKGIVEAEIKGKADSKLADEDEERRCPTGDVKGSLVNHGVRAKTESTDEDSKTTSADQRPKQDTVGRAKSRENT---------------------------------------------------------------------------------------------------------------
>NP_998028.1_(2)
-------------------------------------------------------------------------------------------------------------------------------------------------------------------------------------------MAASILEEETRYGSSPLAMLTAT-CNKFGSTSPVRD-------------------------------------SATPGKPGSTI---------------------------------------------------------------------------------------------------------------------------------------------------------------PIKKAYSMTSELQSAKNGR-----------------------NESVADSYTGSFSSS---------------GGLLTPTGSPPP----------------------------------------------APTGAYGSEYNPF---STFQTSSVSQDPSLL---------------------------------------------GSKATADCLTS-----VNTYLDMTHP--------------------YGSWYKGIHPGITASPANAT---------------------------------------------------------------------SSW-------W------------------------DVHTNANWLSPGQAQP-------------DSLQA-----PLQPVAPQASLN-------------------------------------PQMPSYTPDFTPLNPAPYPSVGLSSSSHLLQSSQ------------------------HML----PQD---MYKPKP--------------VPTSGILD---NSMG-----------LKSA-----------------------------------------------------------------------RGS------------GYA----------A----GSTTGRSSCDCPNCQELE--RL-G----AS------------AASLRKKPVHSC---HIPGCGKVYGKASHLKAHLR-----WHT----------GERPFVCN---WLFCGKR-FTRSDELERHVRTH---TREKKFTCLLCNK--RFTRSDHLSKH---QKTH-----------SEASLQ---------------------------------------------------------------------GKEEPE--------TRAEE------------SSADKVAPAGSEIGIQEPAVGGEEKSSTGNGVDSGSGLLEI--------------------------------------------------------------------------------------------------------------------------------
>EFX68602.1_putative_Sp5_related_transcription_factor__Daphnia_pulex_
-------------------------------------------------------------------------------------------------------------------------MEMSGPKVIKRPSGEYTSKRRGRWWRDLDRRADIEAGAIDKFLPAEQLFQKIHRSEPVTMTSILPNTIGFAHHHHQYPTSAPLPMMQHHPCNRFGFGLNPHH-----------------------------------QVQSYPMQHHHYP---------------------------------------------------------------------------------------------------------------------------------------------------------------AANYHQNVSHHQSVVSNYS---ISESSMVHHHHHHKPTNPWPTVPVSMPVNVSLPAH---------------QQQFPISINNNN-------------------------------------NNNSDEVINGPSVPAIRDLPLT---PPADREASSSAVPSV--------------------------------------------------SSSSPS-----SYYMLPSNNSNLMMGNYSQSPVDKSMTPPQDHAASMHQHQHNLHHHLHQQQQQQQQQQHQQQTESTL----------------------------------------------------GSW-------W--------------------------SPASSAIPAAASVA-------------TGQCS-----S------------------------------------------------TDYAFHHHHQMLAAHQQHTASGSLHQSPVATA---------------------------------------TTPSLV----------------LDSSRS---SCAA-----------STPH---------------HQNPSEFQQRVAAALLKT--------------------------------------HAT------------LAS----------R----RC----RRCRCPNCQD----PTTGASITGH------------SNSQHKKKQHLC---HVPGCGKVYGKTSHLKAHLR-----WHA----------GERPFSCQ---WLFCGKS-FTRSDELQRHLRTH---TGEKRFACPVCNK--RFMRSDHLSKH---SKTH-----------ELKRS----------------------------------------------------------------------GKRSKD--------GAANS------------SELENEHDDVDIEDVESDDLASPKWEMPNHS------------------------------------------------------------------------------------------------------------------------------------------
>FCFB01131405.1_4857_5699_Lymnaea_stagnalis_genome_assembly__contig__gLs.1.0.scaf09999_contig_6
----------------------------------------------------------------------------------------------------------------------------------------------------------------------------------------------------QPFGGTPLAMLAAQ-CNKITTKASPHD----------------------------------------TAGKSFLP--------------WKK----------------------------------------------------------------------------------------------------------------------------------------------QPPGAPPAGHLHHHIASQR-------MCGLNTPALSMPNNLSYPPVTSSAVSSYPNE-----------------LFYSGAGGPS----------------------------------------------QCSELAQSALLHK-----MHSENGHPSFGAV--------------------------------------------------YSRVPS-----AAYDP---------------------------SWHFTNIPSTHPGASHALKHNGITHMAGGGGG-------------------------------------------------------APW-------W-----------------EVHPASNVHSTGSNWLSES-----------------SALHG-----------QIASPY-------------------------------------PAPDYHIGHPLAS------------NPALLSSQQH------------------------------LQD---TYKSML---------------QPAQTDL---GNNT-------------TY------------------------LPRPSLPGL--------------------------------------SSP------------RNS----------R----RY-TGRATCDCPNCHEID--RL-G------------------------------------------------------------------------------------------------------------------------------------------------------------------------------------------------------------------------------------------------------------------------------------------------------------------------------------------------------------------------------------------------------------------------------------------
>MUZC01000504.1_215483_216349_Radix_auricularia_isolate_pool_of_3_individuals_scaffold1245
---------------------------------------------------------------------------------------------------------------------------------------------------------------------------------------------LSIFQEHQPFGGTPLAMLAAQ-CNKITNKSSHHD----------------------------------------SGGKSFMP--------------WKK----------------------------------------------------------------------------------------------------------------------------------------------HQSPGAPSTGHLHHHIASQ------RMGALNTPSLSMTNNLSYPPVSSSAVSSYPNE-----------------LFYAGAGGPQ----------------------------------------------QCTELAQSALLHK-----MHSENGHPSFGAV--------------------------------------------------YSRVPP-----AAYDP---------------------------SWHFTNIPSTHPGASHALKHNGITHMAGAGGG-------------------------------------------------------APW-------W-----------------EVHPTSNVHTSASNWLSDS-----------------SALHG-----------QIATPY-------------------------------------PTPDYHIGHPLAS------------NPALLSSQQH------------------------------LQD---TYKSML---------------QPAQTDL-----SN-----------NSPY------------------------LPRTSLPGL--------------------------------------SSP------------RNS----------R----RY-TGRATCDCPNCHEID--RL-GGP--AG------------EH-LRKRNIHSC---HIPGCGKVYNKTSHLKAHLR-----WHT----------GERPFVCN---WLFCAKRRFTRSDELQRHLRTH---TGEKRFACPKCNKRYRFMRSDHLSKH---VKTH---------------------------------------------------------------------------------------------------------------------TQTEKKDGDHSSDDSNDKKLET---------------------------------------------------------------------------------------------------------------------------------------------------
>XP_013779432.1_transcription_factor_Sp9_like__Limulus_polyphemus_
---------------------------------------------------------------------------------------------------------------------------------------------------------------------------------------------------------MPPAILAAR-CNKLPSNSSSLL-------------------------------------MDATVGKSFHP--------------WEN----------------------------------------------------------------------------------------------------------------------------------------------ISQTTPNPFVARFSESRHS----------------RQDFNHQRSTVTSPCNQLCRGG---------------RVTSSPVDTGQI----------------------------------------------PFTSKVHTELTHL---DTTYSQNGIGSSPNK---------------------------------------------------------------------------------------------SWVFNMGKSRFPYGGVKREVSS-----------------------------------------------------------------TSW------------------------------ADMQTPSGSWFEISGTS--------------PLLQG-----------QISTNY-------------------------------------TGGGYSYTPPLVAATI---------TGHLLTTGQ------------------------HP-----HQD---TRRPII----------------TTAQEL---GALP-----------FGPS--------------------------QPILSQI--------------------------------------LSH------------RYE----------R----QY-TRRVTCHCPNCQGVE--RL-G-P--AG------------TH-LKKKT-HTC---NIPGCGKMYGKTSHLKAHLR-----WHT----------GERPFVCN---WLFCGKR-FTRSDELHRHLRTH---TGEKRFACSICGK--RFMRSDHLSKH---AKTH-----------NGR------------------------------------------------------------------------GTKKKG--------SSKET------------CSDSENSGRKPPRICSPSSINIQNLTHPHPDREMIKTCRGQYTQTCETSDFT---------------------------------------------------------------------------------------------------------------------
>NM_130458_Mus_musculus_Sp7_translation_(2)
-------------------------------------------------------------------------------------------------------------------------------------------------------------------------------------------MASSLLEEEAHYGSSPLAMLTAA-CSKFGGSSPLRD--------------------------------------STTLGKGGTK-----------------------------------------------------------------------------------------------------------------------------------------------------------------KPYADLSAPKTMGDAYP------------APFSSTNGLLSPAGSPPAPASGYAND-------------------YPPFPHSF------------------------------------------------PGPTGAQDPGL---LVPKGHSSSDCLPSV--------------------------------------------------YTSLDM-------THPYG-------------------------SWYKAGIHAGISPGPGNTP--------------------------------------------------------------------TPW-------W------------------------DMHPGGNWLGGGQGQG-------------DGLQG-----------TLSTGP-------------------------------------AQPPLNPQLPTYPSDFAPLNPAPYPAPHLLQPGPQHVL---------------------------PQD---VYKPKA--------------VGNSGQLE---GSGA---------------------------------------AKPPRGAGT--------------------------------------GGS------------GGY----------A----GSGAGRSTCDCPNCQELE--RL-G----AA------------AAGLRKKPIHSC---HIPGCGKVYGKASHLKAHLR-----WHT----------GERPFVCN---WLFCGKR-FTRSDELERHVRTH---TREKKFTCLLCSK--RFTRSDHLSKH---QRTH--------------------------------------------------------------------------------------GEPGPGPPPSGPKELGEGR------------SVGEEEANQPPRSSTSPAPPEKAHGGSPEQSNLLEI-------------------------------------------------------------------------------------------------------------------------------------
>NM_001173467_Homo_sapiens_Sp7_translation_(2)
-------------------------------------------------------------------------------------------------------------------------------------------------------------------------------------------MASSLLEEEVHYGSSPLAMLTAA-CSKFGGSSPLRD-------------------------------------STTLGKAGTKK---------------------------------------------------------------------------------------------------------------------------------------------------------------PYSVGSDLSASKTMGDAYP------------APFTSTNGLLSPAGSPPAPTSGYAND-------------------YPPFSHSF------------------------------------------------PGPTGTQDPGL---LVPKGHSSSDCLPSV--------------------------------------------------YTSLDM-------THPYG-------------------------SWYKAGIHAGISPGPGNTP--------------------------------------------------------------------TPW-------W------------------------DMHPGGNWLGGGQGQG-------------DGLQG-----------TLPTGP-------------------------------------AQPPLNPQLPTYPSDFAPLNPAPYPAPHLLQPGPQHVL---------------------------PQD---VYKPKA--------------VGNSGQLE---GSGG---------------------------------------AKPPRGAST--------------------------------------GGS------------GGY----------G----GSGAGRSSCDCPNCQELE--RL-G----AA------------AAGLRKKPIHSC---HIPGCGKVYGKASHLKAHLR-----WHT----------GERPFVCN---WLFCGKR-FTRSDELERHVRTH---TREKKFTCLLCSK--RFTRSDHLSKH---QRTH--------------------------------------------------------------------------------------GEPGPGPPPSGPKELGEGR------------STGEEEASQTPRPSASPATPEKAPGGSPEQSNLLEI-------------------------------------------------------------------------------------------------------------------------------------
>comp176165_N_pompilius_Sp6_9_3__translation_(2)
-----------------------------------------------------------------------------------------------------------------------------------------------------------------------------------------KRMAATIIGNYHSLGRTPLAMLAAQ-CNKIEGKTSPSP-----------------------------------------PQKAIHS--------------WTQNSL-------------------------------------------------------------------------------------------------------------------------------------------QPSDLGAMTFQSHVPSTSG---------------ISSPGLVANNSNTSTSCSNYDNV-------------------------------------------------------------------FGSVLLSGSNNQLKASDSI---GKLADNVHGKQTRHL--------------------------------------------------YARALA-----GHGCE---------------------------SWSLGMLGNPTQTLKPHLDPNTEMC--------------------------------------------------------------QPW------------------------------LQFHKSAENWFVNNAT---------------NNFCA-----Q------FSESH-------------------------------------SNRNYSLDPIISSA-----------PKSYFATSQ------------------------HF-----LQN---SYQTML----------------SAQGRI---GNAS-----------YGTF------------------------LAPSSESQPI-------------------------------------QAA------------RSQ----------R----RY-VGRSSCDCPNCTEVD--KL-G-P--AG------------EY-LKKRNLHNC---HIPGCGKVYGKSSHLKAHLR-----WHT----------GERPFVCN---WLFCGKR-FTRSDELQRHFRTH---TGEKRFACPMCNK--KFMRSDHLSKH---MKIH--------------------------------------------------------------------------------------SSKEEK--------GGGAG------------ESSDSDHGPSTPPANSENPESKEKIFYQ---------------------------------------------------------------------------------------------------------------------------------------------
>NM_182700_Homo_sapiens_Sp8_translation_(2)
-------------------------------------------------------------------------------------------------------------------------------------------------------------------------------------------MATSLLGEEPRLGSTPLAMLAAT-CNKIGSPSPSPS---------------------------------SLSDSSSSFGKGFHP--------------WKR----------------------------------------------------------------------------------------------------------------------------------------------SSSSSSASCNVVGSSLSSFGVSGASRNGGSSSAAAAAAAAAAAAAALVSDSFSCGGS--------------PGSSAFSLTSSSAAAAAAAAAAAASSSPFANDYSVFQAPGVSGGSGGGGGGGGGGSSAHSQDGSHQPVFISK-------VHTSVDGLQGI--------------------------------------------------YPRVGM-------AHPYE-------------------------SWFKPSHPGLGAAGEVGSAGA------------------------------------------------------------------SSW-------W--------------------------DVGAGWIDVQNPNSAAALP--------GSLHPAAGGLQTSLHSPLG-GY-------------------------------------NSDYSGLSHSAFSSGA---------SSHLLSPA--------------------------------GQHLMDGFKPVL----------PGSYPDSAPSPL---AGAG-----------GSML------------------------SAGPSAPLG--------------------------------------GSP------------RSSA---------R----RY-SGRATCDCPNCQEAE--RL-G-P--AG------------AS-LRRKGLHSC---HIPGCGKVYGKTSHLKAHLR-----WHT----------GERPFVCN---WLFCGKR-FTRSDELQRHLRTH---TGEKRFACPVCNK--RFMRSDHLSKH---VKTH--------------------------------------------------------------------------------------SGGGGGGGSAGSGSGGKKG------------SDTDSEHSAAGSPPCHSPELLQPPEPGHRNGLE----------------------------------------------------------------------------------------------------------------------------------------
>NP_796056.2_(2)
-------------------------------------------------------------------------------------------------------------------------------------------------------------------------------------------------------------MLAAT-CNKIGSPSPSPS---------------------------------SLSDSSSSFGKGFHP--------------WKR----------------------------------------------------------------------------------------------------------------------------------------------SSSSSSGSCNVVGSSLSSFGVSGASRNGGSSSAAAAAAAAAAAAAALVSDSFSCGGS--------------------PGSSAFSLTSSSAAAAAAAAAAAASSSPFANDYSVFQAPGVSGGSGGGGGGGGGGSGAHSQDSSHQPV-FISKVHTSVDGLQGI--------------------------------------------------YPRVGM-------AHPYE-------------------------SWFKPSHPGLGAAADVGSAGA------------------------------------------------------------------SSW-------W--------------------------DVGAGWIDVQNPNGAAALP--------GSLHPAAGGLQTSLHSPLG-GY-------------------------------------NSDYSGLSHSAFSSGA---------SSHLLSPA--------------------------------GQHLMDGFKPVL----------PGSYPDSAPSPL---AGAG-----------SSML------------------------SAGPAAQLG--------------------------------------GSP------------RSSA---------R----RY-SGRATCDCPNCQEAE--RL-G-P--AG------------AS-LRRKGLHSC---HIPGCGKVYGKTSHLKAHLR-----WHT----------GERPFVCN---WLFCGKR-FTRSDELQRHLRTH---TGEKRFACPVCNK--RFMRSDHLSKH---VKTH-----------SGGG-----------------------------------------------------------------------GSAGSG--------GGKKG------------SDTDSEHSAAGSPPCHSPELLQPPEPGHRNGLE----------------------------------------------------------------------------------------------------------------------------------------
>Eisenia_fetida_DN114496_translation_frame_1_reverse_(2)
---------------------------------------------------------------------------------------------------------------------------------------------------------------------------------------------------PCSHTTDSYQTQTTN-CSTSSSSSSSSS-------------------------------------YHVDYSRESHD---------------------------------------------------------------------------------------------------------------------------------------------------------------PPTKNLGLQCPPPSPYPAV------------------------------------------------------------------------------------------------------------------------------------------------------------------------------------------------YSRIAA-----GHLYE---------------------------TWPFHLAAGTSGYASGSPSLKKEAVAPNQAP--------------------------------------------------------SLW-----------------------------DMYPTTCNGGWLSDISALS-------------GSFAA-----PIGLEHSMFGNL-------------------------------------QSSNISPLLQVSSA-----------ASSTDPTG-------------------------SD-----SGD---RYKTIL--------------STRGRSEL---GYLM-------DSQIHTPY----------------------PSRLSTGGSNQ--------------------------------------PST------------RAQ----------R----RYSTGRPNCDCPNCQEID--RL-G-P--AG------------EY-LRKTIQHCC---HVPGCGKVYGKTSHLQAHLR-----WHT----------GERSFVCN---WLFCGKR-FTRSDELQRHLRTH---TGEKRFQCSVCNK--RFTRSDHLNKH---VKTH-----------CGGE-----------------------------------------------------------------------GELIKE--------EEQDQHHSAIAAGPHGMTYGKDHAGNVSLQCASEHHLKAIQPPLQASARFPTSRPI----------------------------------------------------------------------------------------------------------------------------------
>Mizuhopecten_yessoensis_XP_021341107.1_SP9_(2)
-------------------------------------------------------------------------------------------------------------------------------------------------------------------------------------------MAASVIGDSYHIGGAPLAMLAAQ-CSKLTDRCPSPL-------------------------------------TESYIAKGFHP--------------WKR-----------------------------------------------------------------QLTAVTAPDAVAL----------------------------------------------------------------SSQRLSGLNGTVPFPSAGL--------------------SYGRTGGIASYPTTSSSD-----------------WLHPSQYNND--------------------------------------------------TPSPTYPSK---VHHSDCMSASVLGNV--------------------------------------------------YSRLPH-----VNSHAAYE------------------------SWSLNMNITHTSLKGDSSQSSNPT---------------------------------------------------------------SPW-------W-----------------------DVHSSPSNWYSEYPGAS-------------SSLPP-----Q------ISSGY-------------------------------------SSPEYPLTHGLGSP-----------SGSYIGGNQ------------------------QL-----LQD---TYKSML----------------SSQTDI---GASS-----------GNPF------------------------LSRPVLSNV--------------------------------------PQT------------KSQ----------R----RL-SGRATCDCPNCQEAE--RL-G-P--AG------------AH-IRKKNVHSC---HIPGCGKVYGKTSHLKAHLR-----WHT----------GERPFVCN---WLFCGKR-FTRSDELQRHLRTH---TGEKRFACPICNK--RFMRSDHLSKH---TKTH-----------SCTD-----------------------------------------------------------------------AKKDTG-------------------------NDSGSDKVNSPAECKSRGCSEG---------------------------------------------------------------------------------------------------------------------------------------------------
>NP_991113.1_(2)
-------------------------------------------------------------------------------------------------------------------------------------------------------------------------------------------------------------MLAAT-CNKIGSPSPSPS---------------------------------SISDNSSSFGKGFHP--------------WKR----------------------------------------------------------------------------------------------------------------------------------------------ATASSCSLGSSLSSFTRNG-----GGLSDSFGTNTSTGSSAFSLTSGTSSNSHFGND---------------YSVFQTSVSNNS-----------------------------------------------QEPSHQPMFISK-------VHTSVDSLQSI--------------------------------------------------YPRMSV-------AHPYE-------------------------SWFKSSHPGIPTGDVGTTGA-------------------------------------------------------------------SAW-------W--------------------------DVGAGWIDVQNPNG-------------AALQT-----SLHSGGLQTSLHS------------------------------------PLGGYNSDYSSLSHSAFSTSA----SPHLLTTGQH------------------------------LMD---GFKPVL-----------SSYPDSSPSPL---GGAG-----------GSML------------------------TGGPTASLA--------------------------------------GSP------------RSSA---------R----RY-SGRATCDCPNCQEAE--RL-G-P--AG------------AS-LRRKGLHSC---HIPGCGKVYGKTSHLKAHLR-----WHT----------GERPFVCN---WLFCGKR-FTRSDELQRHLRTH---TGEKRFACPVCNK--RFMRSDHLSKH---VKTH-----------SAGG-----------------------------------------------------------------------SSGSGSGASGGKRGSDTDS------------EHSVPGSPSCHSPDLLQAPESVPTTGMNGRASSLD--------------------------------------------------------------------------------------------------------------------------------------
>Mizuhopecten_yessoensis_XP_021341108.1_Sp9_like_(2)
-------------------------------------------------------------------------------------------------------------------------------------------------------------------------------------------MTATLLGDAHPFGGTPLAMLAAQ-CNKINDKSPPPL-------------------------------------ADAAVGKGFHP--------------WKR-----------------------------------------------------------------------------------------------------------------------------------------------SPPIMSAPCPITLNSQRM------SALTSSPNCSSSGYSYARGTTSSSCTGTGYGS----------------DVLYPVPSTHA-----------------------------------------------QTDNTQSSLLHK---MHCDSGLNGSSLSSM--------------------------------------------------YSRVPG-----VTAHPYE-------------------------SWPFNVAGGNTHGIKTEMTSSVNHA--------------------------------------------------------------SSW-------W-----------------------DMHSNPSNWLTDMTGTA-------------SGLHS-----------QISANY-------------------------------------SGSEYPLNHPLSSG-----------SGPFLSSGQ------------------------HL-----LQD---SYKSML----------------PTQGDI---GAST-----------VPNF------------------------LSRPAISGV--------------------------------------PGS------------RSS----------R----RY-SGRPSCDCPNCQEAE--RL-G-P--AG------------AH-LRKKNVHSC---HIPGCGKVYGKSSHLKAHLR-----WHT----------GERPFVCN---WLFCGKR-FTRSDELQRHLRTH---TGEKRFACPVCNK--RFMRSDHLAKH---AKTH--------------------------------------------------------------------------------------AEGKSG-------------------------SGSDSENSKDSSSLKTAKPPIVPGSTNQGMNSLQIKNVAMK--------------------------------------------------------------------------------------------------------------------------------
>Phoronopsis_harmeri_SP6_9_cds.c126965_g1_i1|m.6536_(2)
----------------------------------------------------------------------------------------------------------------------------------------------------------------------------------------------------------------MS-CTWF------------------------------------------------DPGKGFHP--------------WKK----------------------------------------------------------------------------------------------------------------------------------------------TQSPTAISFGGLSTSSMST-------------------------VTSPSTGATYTSD-----------------LVYPQPIQSV----------------------------------------------SSDSPQSSFLQKM---DQVNGGLYSRHVGYD---------------------------------------------------------------------------------------------SWPYMTAPSYPLKPEVNTSSG------------------------------------------------------------------GLW-------------------------------DVHAPSSNWIPEVPTT-------------------------------------------------------------------------SYSGYTYGSDPLA------------PTPFVGSG-------------------------QP-----FQDTY-NYKSML----------------PTKSDL---FSAT------------NPF------------------------YSPSPI-----------------------------------------SSP------------RNQ----------R----RY-TGRATCACPNCQEAE--RL-G-P--AG------------AH-LRRKPLHNC---HIPGCGKVYNKTSHLKAHLR-----WHT----------GERPFVCN---WLFCGKR-FTRSDELQRHLRTH---TGEKRFACPVCNK--GFMRSDHLAKH---VKTH----------------------------------------------------------------------------------------------------SEEGG------------DESSENSQDTLKPNSEPVKVGAA--------------------------------------------------------------------------------------------------------------------------------------------------
>Helobdella_robusta_jgi_126349_Sp6_9_translation_(2)
----------------------------------------------------------------------------------------------------------------------------------------------------------------------------------------------------------------------------------------------------------------------------------------------------------------------------------------------------------------------------------------------------------------------------------------------------------------------------------------------------------------------------------------------------------------------------------------------------------------------------------------------------------------------------------------------------------------------------------------------------------------------------------------------------------------------------------------------------------------------------------------------------------------------------------------------------------------------------------------------------------------------------------------------------------------------------------------------------------------------------------------------------------R----RYPAGRPNCDCPNCQEID--KL-G-P--AA------------EY-LRKSIQHCC---HVPGCGKIYNKTSHLKAHLR-----WHT----------GERSFVCN---WLFCGKR-FTRSDELQRHLRSH---TGDKRFVCNFCNK--RFTRSDHLTKH---VKTH--------------------------------------------------------------------------------------CEGSNA-------------------------ASANEGDNNENLE------------------------------------------------------------------------------------------------------------------------------------------------------------
>Lottia_gigantea_SP6_9a.2648_(2)
-------------------------------------------------------------------------------------------------------------------------------------------------------------------------------------------------------------MLAAQ-CSKINNRTPPPL-------------------------------------AEATVGKGFMP--------------WKK-------------------------------------------------------------------------------------------------------------------------------------------------PGCGATSPIHLSAQRM--------TGFNTSLTTSSLTYPRSAPNTTSPTSYNND-----------------LFYPPVGTNS---------------------------------------------YTQCDISQAAFLQK----MGETGLNNTGLGSM--------------------------------------------------YSRVPS-------NHPYE-------------------------SWPFTGIASTQAATSHGIKTEMTNGVNSG----------------------------------------------------------ASW-------W-----------------DSHSSTSIHNSSGNWLSDMQGSTN------------TGLQS-----------QISANY-------------------------------------PPSDYVLNHSLSSN-----------ASSLLPSAASQ----------------------HL-----LQD---TYKSML----------------PSQGDL---GAAS----------AMTSF------------------------LSRPGLTSL--------------------------------------ASP------------RSQ----------R----RY-TGRATCDCPNCHEAD--RL-G-P--AG------------DH-LRKRNVHSC---HIPGCGKVYNKTSHLKAHLR-----WHT----------GERPFVCN---WLFCGKR-FTRSDELQRHLRTH---TGEKRFACPVCNK--RFMRSDHLAKH---VKTH--------------------------------------------------------------------------------------NTNKNK-------------------------NENNSDNENTNNSTGSPANSVSPNTTLSPTDKKLH--------------------------------------------------------------------------------------------------------------------------------------
>XP_013780755.2_transcription_factor_Sp9_like__Limulus_polyphemus_
---------------------------------------------------------------------------------------------------------------------------------------------------MVQEVWWCSGASPWTEGTNIEFCGTSDPPSQCEQQSYSIMASTINFGEHTRLGGSPLAMLAAQ-CNKLASKTPPPL-------------------------------------ADAAVGKGFHP--------------WKK----------------------------------------------------------------------------------------------------------------------------------------------GPQTTGSPAAGLTLGSQRV---------STIANSNSPALNYQRPVVTSSCSTASYGG---------------DSLFYPGNCMTS----------------------------------------------SQGDPGQTTLLSK-------VHGDSAHLGTM--------------------------------------------------YSRIG------MGAHPYE-------------------------SWPFNMNVAGAAHGGIKPEVSSVNS--------------------------------------------------------------TTW-------W--------------------DMHAASAGAGSWFEMSGAS--------------PALHG-----------QIPANY-------------------------------------AGGDYTFAPTLAAASS---------PAHLLTPGQ------------------------HL-----LQD---TYKSML----------------PTAQGM---GSSM-----------TSPF-----------------------GLSQPTLPQV--------------------------------------PSP------------RSQ----------R----RY-TGRATCDCPNCQEAE--RL-G-P--AG------------AH-LRKKNIHSC---HIPGCGKVYGKTSHLKAHLR-----WHT----------GERPFVCN---WLFCGKR-FTRSDELQRHLRTH---TGEKRFACPICNK--RFMRSDHLSKH---VKTH-------------------------------------------------------------------------------------NGHTTEKKGSSSENCSDSEN------------SQSEPPSVNSPASINTPPLPPQTAAMTTNRSSLVDTK------------------------------------------------------------------------------------------------------------------------------------
>Sp1__isoform_E__Drosophila_melanogaster__NP_572579.3
------------------------------------------------------------------------------------------------------------------------------------------------------------MLTDMTPTAGQLYGSQIPAMGMNISNIATHLQKPQVNPDHPSLRGTPLAMLAAQ-CNKLSNKSPPPL-------------------------------------ADAAVGKGFHP--------------WKK----------------------------------------------------------------SPNSPAAGSSGSSGGGGGGGGSSAGQH---------------------------------------------------SPCAISAASSSSSSGSSGGQSSRSLSSSASTMVNITASIYPYSRPLASSCAAVGGGS---------------TGSSSSASGSQS--------------------------SSTASAVAAAYGGDLYFPNTSTSNMDNHHMHQG---LLGKVEAGAAAFGGV--------------------------------------------------YSRHPY-------------------------------------DWPFNAVTHKEAASVN-----------------------------------------------------------------------SGW-------W-----------------------DMHSAAGSWLDMGG----------------AGMHS-----T-------MANY-------------------------------------ASENYSSAL----------------SHSLLGSGQ------------------------HL-----LQD---TYKSMLPGQGVGVGVGVGMGGFSLPHSS---PSAA-----------AAAA---------------ATAAAAAGGSPQGGSPST--------------------------------------PSP------------RSQ----------R----RY-AGRATCDCPNCQEAE--RL-G-P--AG------------VH-LRKKNIHSC---HIPGCGKVYGKTSHLKAHLR-----WHT----------GERPFVCN---WLFCGKR-FTRSDELQRHLRTH---TGEKRFACPVCNK--RFMRSDHLAKH---VKTHNGTANHQANGHNGGL----------------KKGSSESCSDSEEAANQSGESNGLGGVGSGPQTGGAGGGGGGSSSGNGAGTLAVSGSVTTGAGAGSGTGSSNSNSNSGGSSGSVSGSVSGSGSHPGTPTSLHAHSANGTSSSLLGGGLHLATPHQMVAAGGSPVMLHQQQQQQQHQQQQQQQQQQQHQQQQQQQHQQQQQQHQQQQQQHHQQQQQHHHQQFGQQQHPHAHHLHHHAHHAHHLATGGSPGLDPSSLVDIKPPMV----------------------
>jgi|Lotgi1|126754_Sp6_9b_translation_(2)
------------------------------------------------------------------------------------------------------------------------------------------------------------------------------------------------------MGGTPLAMLTAQ-YNKINSKSPQPL-------------------------------------LDTNLPKGFHP--------------WKK----------------------------------------------------------------------------------------------------------------------------------------------EPGTSPGAIGLTSQKTNYL--------------------SYGRTSNTTVASSNTLNN----------------DLFYSNSSANY-------------------------------------------PPSEGSPTSLSQKLPT---PPSEGTISSPGLGSV--------------------------------------------------YTRMHG-----LAGHPYD-------------------------TWPFSGSHTSGIKSEVNTLNGT-----------------------------------------------------------------SAW-------W--------------------------DVTNDFVRSQ----------------------------------ITTNY-------------------------------------PSTEYSLSHALGSN-----------PNNIYSSGQ------------------------HL-----LQDTYNTYKSML----------------TNQTEL---SPNT-----------VSPF------------------------LTRPGMPTI--------------------------------------STS------------RTQ----------R----RY-PGRSNCNCPNCHEAD--RL-G-P--AG------------EH-LRKRNIHSC---HIAGCGKVYNKSSHLKAHLR-----WHT----------GERPFVCN---WLFCGKR-FTRSDELQRHLRTH---TGEKRFACPVCNK--KFMRSDHLAKH---TKTH--------------------------------------------------------------------------------------TEGGKD--------GEECG------------SDSENGQLSEERKLANIDSRKLL--------------------------------------------------------------------------------------------------------------------------------------------------
>QKMX01054176.1_c4693_3500_Venustaconcha_ellipsiformis_isolate_H3412_40611979
------------------------------------------------------------------------------------------------------------------------------------------------------------------------------------------------------FCGTPLAMLAAQ-CSKITNKSSPQL-------------------------------------ADAAVVKGFYP--------------WKK-----------------------------------------------------------------------------------------------------------------------------------------------PMPGVSAPSPISLSSQRM------PHMNPQISMTTSSLSYSRNNALSSCAGAYGSD-----------------LFYPQGGGSS---------------------------------------------YAQSNSCQSAINQK---MHEDTGLGSSNFGNM--------------------------------------------------YSRVAS-----VTGHLYD-------------------------SWSLNMPSTHGLKPEVPGSVSSA----------------------------------------------------------------SSW-------W-----------------------DMHSNPSNWLSDVSNAP-------------SSFHS-----------QITTSY-------------------------------------PSSDYSLSHALSSN-----------PSAFLPANQ------------------------HF-----MQD---SYKSML----------------PTQTDL---NVSA-----------VSPF------------------------LPRSAMSPL--------------------------------------TGS------------RSQ----------R----RY-TGRATCDCPNCQEAE--RL-G-P--AG------------SH-LRRKNIHSC---HVPGCGKVYGKTSHLKAHLR-----WHT----------GERPFVCN---WLFCGKR-FTRSDELQRHLRTH---TGEKRFGCPTCNK--RFMRSDHLSKH---LKTH---------------------------------------------------------------------------------------------------------------------TSPDGKKIGNGSDSENSQEPQALSP------------------------------------------------------------------------------------------------------------------------------------------------
>Villosa_lienosa_SP6_9_371686029_JR508941.1_(2)
-------------------------------------------------------------------------------------------------------------------------------------------------------------------------------------------------------------------------------------------------------------------------------------------------------------------------------------------------------------------------------------------------------------------------------------------------------------------------------------------------------------------------------------------------------------------------------------------------------------------------------------------------------------------------------------------------------------------------------------------------------------------------------------------------------------------------------------DVSNAPSSFHSQITASY------------------------------------------------------------------------PSSDYSLSHALSSN-----------PSAFLPANQ------------------------HF-----MQD---SYKSML----------------PTQTDL---NVSA-----------VSPF------------------------LPRSAMSPL--------------------------------------TGS------------RSQ----------R----RY-TGRATCDCPNCQEAE--RL-G-P--AG------------SH-LRRKNIHSC---HVPGCGKVYGKTSHLKAHLR-----WHT----------GERPFVCN---WLFCGKR-FTRSDELQRHLRTH---TGEKRFGCPTCNK--RFMRSDHLSKH---LKTH-----------TSP------------------------------------------------------------------------DGKKTG-------------------------NGSDSENSQEPQALSPSSRSFSQEKLLSVKEER----------------------------------------------------------------------------------------------------------------------------------------
>pinctada_fucata_aug2.0_2271.1_05469.t1_SP8_translation_(2)
MYCIEFESFRIITTISANEPVTYAEAEEEEEEEEEDDDDDDDDDDGEEEEDEDEDDDDDDDDDDDDDDDDDDDDDDDDEQEEYASWIIQFILNGFHISHVYFLLHVQDLSIDTKIFELVTFDLEXDDDDDDDDDDDDDDDDDDDDDDDDDDDDDDDDDDDDDDDYFQLNLLILHPVIFYQICHRLKRHILVILWEPFTLGGTPLAMLAAQ-CNKITNKSPPPL-------------------------------------ADAAVGKGFHP--------------WKK----------------------------------------------------------------------------------------------------------------------------------------------SPPSLQAPSAISLSSAGLK--------INQGSSITSSSFGYARSTPNTTCSTGYGND-----------------LFYSTSGSHS--------------------------------------------------EQQQVNLLH---KMQSGSELNSSLSSV--------------------------------------------------YARVPA-----VCSHPYD-------------------------SWPFASGSHGIKSEMASSVNSA-----------------------------------------------------------------SPW-------W-----------------------EMQVAQSSWLTDIATGAA------------TGLHS-----Q------IPANY-------------------------------------SSSDYPFSSPLNSA-----------PSSFLATGQ------------------------NI-----LPD---SYKPML----------------TSQNEL---AGSG-----------VSSI------------------------LSRSSLTGL--------------------------------------PSA------------RSQ----------K----RY-TGRVTCDCPNCQEAE--RL-G-P--AA------------AH-LRKKNIHSC---HIPGCGKVYGKTSHLKAHLR-----WHT----------GERPFVCN---WLFCGKR-FTRSDELQRHLRTH---TGEKRFACPTCNK--RFMRSDHLAKH---VKTH-----------TEE------------------------------------------------------------------------KKNENG--------SDTET------------TQETGTQEQVPLQSQAANLSFRDNRAMK---------------------------------------------------------------------------------------------------------------------------------------------
>Cephalthrix_linearis_14_26205_translation_frame_2_reverse_(2)
------------------------------------------------------------------------------------------------------------------------------------------LLIKMDNQQISIAFQMCYLIISGRNGVDGSIRIGTCYFEKKEPCKMVFTYCFLDLKEHPPFGGTPLAMLAAQ-CNKLSDKPSTEN--------------------------------------GMSMSKGFHP--------------WKK-----------------------------------------------------------------------------------------------------------------------------------------------TSPTVGSSAPLSLTAQRV---------SLPSSLPSNPLAYGKSPATTTCSSSYNSD-----------------LLYPATTSSY---------------------------------------------------GQADLMQK----VHDSALVNSNLGSM--------------------------------------------------YGRVPS-----VGTHPYE-------------------------SWPFNVANPASSIKAGEVGNSA-----------------------------------------------------------------QAW-------W-----------------------DIHSSPASWLSDVSQAA-------------QGLHS--------SMSQIQNSY-------------------------------------PTSEYSSLSSLGS------------NPSFLSSGQ------------------------HL-----LQD---TYKSML----------------PSQAEL---TASA-----------VNSA----------------------FLPRPGSLTSV--------------------------------------PSP------------RSQ----------R----RY-TGRATCDCPNCHEAD--RL-G-P--AG------------IH-LRKRNIHSC---HVPGCGKVYNKTSHLKAHLR-----WHS----------GERPFVCN---WLFCGKR-FTRSDELQRHLRTH---TGEKRFACPVCNK--RFMRSDHLSKH---VKTH----------------------------------------------------------------------------------------------------SEGKK------------SDCSSDSENLNDGHLTPSVSPVNSLVKDEIK------------------------------------------------------------------------------------------------------------------------------------------
>Ennucula_tenius_Locus_23820_(2)
------------------------------------------------------------------------------------------------------------------------------------------------------------LVKETTLILGTPYSSILLHVLEIPGSIVGLGMAATIIGEPHPFGGTPLAMLAAQ-CNKISNKSPPPL-------------------------------------ADAAVGKGFYP--------------WKK-----------------------------------------------------------------------------------------------------------------------------------------------PGNGMNAPSPIPLGSQRM------SALNSSIALSSSGLGYSRTNPTSSCSGAYSND-----------------LFYPTSATNS---------------------------------------------HSQSDSCNVSLMQK---MHGESGLGNSGFSSM--------------------------------------------------YSRVPA-----VTGHPYE-------------------------SWPFSVTSAHPHSLKPDVTSAVNAA--------------------------------------------------------------SSW-------W-----------------------DMHSNPSSWLSDMSNPA-------------SGLHS-----------QIPSNY-------------------------------------PTSDYALGHTLGSN-----------TSPYLSSNQ------------------------HL-----LQD---PYKSML----------------PSQTDY---GASA-----------ASPF------------------------FTRSGLTSI--------------------------------------PSP------------RSQ----------R----RY-TGRATCDCPNCQEAE--RL-G-P--AG------------AH-LRKKNIHSC---HIPGCGKVYGKTSHLKAHLR-----WHT----------GGRPFVCN---WLFCGKR-FTRSDELQRHLRTH---TGEKRFACPVCNK--RFMRSDHLSKH---VKTH-----------NSPD-----------------------------------------------------------------------GKKSGD--------SGSDS------------ENSQGAGTASPGQVSPNGPMGTLKDELMTSHGPLGSMKEEPLK------------------------------------------------------------------------------------------------------------------------------
>N_geniculatus_g11498_Sp6_9_translation_(2)
------------------------------------------------------------------------------------------------------------------------------------------------------------------------------MNFACALQSGFYQYPSISNNEHPSFGGTPLAMLAAQ-CNKLQDKSPMAD---------------------------------------TSVGKGFHP--------------WKK----------------------------------------------------------------------------------------------------------------------------------------------STPSATTPSGLPLASQRVP---------GLSTTISSASLPYPNTSVTSSCSSPYKGD-----------------IFYPTSSANS-------------------------------------------------HVQTDSIIQK---VHGDSGLGNSGFGSV--------------------------------------------------YSRVAG-----VTGHPYE-------------------------SWPFNVPTASHTIKAEAPGVNSA----------------------------------------------------------------SSW-------W-----------------------DMHSNHSNWFADVSNAA-------------SGLHS-----------QISANY-------------------------------------PSSDYPLGALGSN------------GSPFLSSSQ------------------------HL-----LQD---TYKSML----------------PSQNDL---STTT----------VSNPF------------------------LPRPGLPSL--------------------------------------PSP------------RSQ----------R----RY-TGRATCDCPNCQEAE--RL-G-P--AG------------AH-LKRKNIHSC---HIPGCGKVYNKTSHLKAHLR-----WHT----------GERPFVCN---WLFCGKR-FTRSDELQRHLRTH---TGEKRFACPVCNK--RFMRSDHLSKH---VKTH-----------NGG------------------------------------------------------------------------KKSGSS--------SDSEC------------SQGDGGLSPPNTPVNPTSPLNHQGLKQEVDVKHIHRE------------------------------------------------------------------------------------------------------------------------------------
>FXXH010291578.1_c1383_493_translation
------------------------------------------------------------------------------------------------------------------------------------------------------------------------------------------------------SYPTVYSRLAA--AGHLYETWPFHL---------------------------------------HSTGGGYAG---------------------------------------------------------------------------------------------------------------------------------------------------------------TTPPAATLKKEANQSS-----------------------LWEMYPTTCSGGGGCAGG-------------------------------------------------------------------------------SGGWLSD---ISALSGGFPAAIGLD---------------------------------------------------------------------------------------------HSMFGNLQTSLLQQGQSDVVSGGGS------------------------------------------------------------------------------------------------DASTAGDRYKTVLAAAAA------------ARARP------------------------------------------------------GELGYLIDSPIHT----------------------------------------------------------PYPSRF----------------SSGGGG---GTNP--------------------------------------------------------------------------------------PGT------------RSA----------R----RYGTGRPNCDCPNCQEVD--RL-G-P--AG------------EY-LRKTIQHCC---HVPGCGKVYGKTSHLKAHLR-----WHT----------GERSFVCN---WLFCGKR-FTRSDELQRHLRTH---TGEKRFQCNVCNK--RFTRSDHLNKH---VKTH---------------------------------------------------------------------------------------------------------------------CEGGGEIKEEQDLI-----------------------------------------------------------------------------------------------------------------------------------------------------------
>Leptochiton_asellus_SP6_9_AMB26744.1_(2)
-------------------------------------------------------------------------------------------------------------------------------------------------------------------------------------------------------------MLAAQ-CNKINSKSPPPL-------------------------------------ADAAVGKGFHP--------------WRK-----------------------------------------------------------------------------------------------------------------------------------------------PGSAMNGPCPLSLSSQPL------SAFNTSEGLQNAGLTYSTINTNPACSPGYSSD-----------------IFRTTSVPTS--------------------------------------------GHTQTDPAQAAFFQK---VQGDGGISNAALGSM--------------------------------------------------YSRVAY------------------------------------ESWPFSSMAGPHLHTIKPEMAGSMNSAAAA----------------------------------------------------------SAW-------W----------------------DVRSAAAGNWLSEVPGATTA-----------GSLHS-----------QISSNY-------------------------------------PTSDYSLTH----------------ASPFLSTSQ------------------------HL-----LQD---TYKSML----------------PSQNDL----TGG-----------MNPF------------------------LSRSGIPSL--------------------------------------PSP------------RSQ----------R----RY-AGRANCDCPNCHEAE--KL-G-P--AG------------EH-LRKKNIHSC---HIPGCGKVYGKTSHLKAHLR-----WHT----------GERPFVCN---WLFCGKR-FTRSDELQRHLRTH---TGEKRFACPVCNK--RFMRSDHLAKH---TKTH-----------TCPN-----------------------------------------------------------------------GKGSDG--------SDSDN------------SQDAKSTSSTPPNPSNAPLLHGIHQISNSIKKES---------------------------------------------------------------------------------------------------------------------------------------
>NP_001034509.1_Sp_like_zinc_finger_transcription_factor__Tribolium_castaneum_
-----------------------------------------------------------------------------------------------------------------------------------------------------------------------MLTDMTPTAGQLYGAQIPAMSMNVKAAEHPSLRGTPLAMLAAQ-CNKLSNKSPPPL-------------------------------------ADAAVGKGFHP--------------WKK----------------------------------------------------------------------------------------------------------------------------------------------SPQGAPSPSSTPSSLPTQR--------------TSTSNPTYSSRSVMTSCSSVPTTA------------SYGSDLYFPGATSQP------------------------------------------------PTDNSHVHHHQ---TSLLGKVEGAATHHL-----------------------------------------------------GSV-----YSRHPYE-------------------------SWPFNTMSGATHHGGIKSDSVTS----------------------------------------------------------------NAW-------W------------------------DVHSTGSWLDMS-----------------GGMHQ-----M--------ANY-------------------------------------STDYSSLTHSLAA------------SNHLLSSGQ------------------------HL-----LQD---TYKSML-------PGAQTVGASFGLHAT---GSAP-----------SPTA------------------------GAGGLPPQV--------------------------------------PSP------------RSQ----------R----RY-TGRATCDCPNCQEAE--RL-G-P--AG------------VH-LRKKNIHSC---HIPGCGKVYGKTSHLKAHLR-----WHT----------GERPFVCN---WLFCGKR-FTRSDELQRHLRTH---TGEKRFACPICNK--RFMRSDHLAKH---VKTH-----------NGNGKK---------------------------------------------------------------------GSSDSC--------SDSEE------------NSQSDITNNVNSPASMNQTPPPTAQMGLDMVTGLDVKPPGLV-------------------------------------------------------------------------------------------------------------------------------
>Haliotis_rufescens_Contig14670_translation_frame_2_reverse_(2)
--------------------------------------------------------------------------------------------------------------------------------------------------------------------------------------------------DPQPFGGTPLAMLAAQ-CSKITNKSPPPL-------------------------------------AEATVGKSFVP--------------WKK-----------------------------------------------------------------------------------------------------------------------------------------------GVATSDNRNPLHLTSQRV------PTLNPSLSMTSSGLTYPRSTINSSCSGSYGSD-----------------MLYPTTTSAS-----------------------------------------------QSDISQAAFLQK---MHGDSGIGNSSFGGM--------------------------------------------------YSRVPS-----VTGHHYE-------------------------AWPFAAGMTSSHPPATHTLKTEMTTTVNGG---------------------------------------------------------SPW-------W------------------EMHSANMHSNPSNWLSDIPSSA-------------SGPHS-----------QISSGY-------------------------------------PSSEYPLGYSLPSA-----------PSSLLSSGQ------------------------HL-----LQD---TYKSML----------------PAQGEL---GASS-----------VTPF------------------------LTRPGLSGI--------------------------------------PSP------------RSQ----------R----RY-TGRATCDCPNCQEAD--RL-G-P--AG------------EH-LRKRNIHSC---HIPGCGKVYNKTSHLKAHLR-----WHT----------GERPFVCN---WLFCGKR-FTRSDELQRHLRTH---TGEKRFACPVCNK--RFMRSDHLSKH---VKTH--------------------------------------------------------------------------------------SQTGDK-------------------------KGSGSDTENSQEAVNVNTSPTNTATQISQVPIKEEQAMR----------------------------------------------------------------------------------------------------------------------------------
>VKKT01001450.1_c95607_94312_Haliotis_laevigata_isolate_GL20151002_HLAEV1_scaffold1450
--------------------------------------------------------------------------------------------------------------------------------------------------------------------------------------------------DPQPFGGTPLAMLAAQ-CSKITNKSPPPL-------------------------------------AEATVGKSFVP--------------WKK-----------------------------------------------------------------------------------------------------------------------------------------------GVATSDNRNPLHLTSQRV------PTLNPSLSMTSSGLTYPRSTINSSCSGSYGSD-----------------MLYPTTTSAS-----------------------------------------------QSDISQAAFLQK---MHGDSGIGNSGFGGM--------------------------------------------------YSRVPS-----VTGHHYE-------------------------AWPFAAGMTSSHPPATHTLKTEMTTTVNGG---------------------------------------------------------SPW-------W------------------EMHSANMHSNPSNWLSDIPSSA-------------SGPHS-----------QISSGY-------------------------------------PTSEYPLGYSLPSA-----------PSSLLSSGQ------------------------HL-----LQD---TYKSML----------------PAQGEL---GASS-----------VTPF------------------------LTRPGLSGI--------------------------------------PSP------------RSQ----------R----RY-TGRATCDCPNCQEAD--RL-G-P--AG------------EH-LRKRNIHSC---HIPGCGKVYNKTSHLKAHLR-----WHT----------GERPFVCN---WLFCGKR-FTRSDELQRHLRTH---TGEKRFACPVCNK--RFMRSDHLSKH---VKTH--------------------------------------------------------------------------------------SQTGDK-------------------------KGSGSDTENSQEAVNVNTSPANTATQISQVPIKEEQAMR----------------------------------------------------------------------------------------------------------------------------------
>EFX77217.1_putative_Sp8/dSp1_related_transcription_factor__Daphnia_pulex_
--------------------------------------------------------------------------------------------------------------------------------------------------------------------------------MSSHQRLNFLLLLYTCAKEHPGLRGTPLAMLAAQ-CSKLSSKSPPPL-------------------------------------ADAAVGKGFHP--------------WKK----------------------------------------------------------------------------------------------------------------------------------------------SGGGNNTSASSTTATATSGNNTLATSSASTGGLNNNNNNNNNNGQFNGVSQNGQSGQ---------------RQASATTTNTNT-------------------------------------SSVTSLGAATATGLGMAGYHQR---PGMGATAAGSYGGDL--------------------------------------------------YFSHPH-----QAPDMYSRTAHHPY----------------EQAWQFQQHVKQEAAAGVNG---------------------------------------------------------------------SSW-------W---------------------DMHQAAAAGGWLDMSGATVNM-----------PSAHH-----TASAMHAAAAAAAASA---------------------------------AYSASDYSASLAAAGS---------TAHLLTTGQ------------------------HL-----LQD---TYKSMQQHHTSVTASPFGVGLGSTGHQP---TAAS-----------VSSA--------------------------ATSAHQV--------------------------------------PSP------------RSS----------R----RY-TGRATCDCPNCQEAD--RL-G-P--AG------------AH-LRKRNIHSC---HIPGCGKVYGKTSHLKAHLR-----WHT----------GERPFVCN---WLFCGKR-FTRSDELQRHLRTH---TGEKRFACPVCNK--RFMRSDHLSKH---VKTH-----------SAGG-----------------------------------------------------------------------GGSGGGGNGSGGSGKGGSSSCGSCSESEEGADDRDCNSQSEPGNPGSVSSPGANSSVNSPTPIQQQQQQQQQQQQQQQQQQQQQQQQQQQQQHLHHAHHLPIVGHHPHHPHHHHHNMMMLQHHTDMHHHHQQVMHSLHHPVHHHMGIGGHHHAGHHHHLGVVDAVGDHIKSGH---------------------------
>XM_013540068_Lingula_anatina_Sp9_like_translation_(2)
------------------------------------------------------------------------------------------------------------------------------------------------------------------------------------------MQTAVMSQDHHPFGGTPLAMLAAQ-CNKISNKSPPPL-------------------------------------ADAAVGKGFHP--------------WKK----------------------------------------------------------------------------------------------------------------------------------------------TSPPTSPTSAGQSLSLGSP-----QRVTALSASMTTSSLNYPRTSVTTAGPTSYSSE-----------------LLYPSMTTST----------------------------------------------GQTDSNSAIIQKV---HADNAAMSNSGFSGM--------------------------------------------------YSRMP------VSSHPYE-------------------------SWPFNTSHPSIPKHPDVGSGVAST---------------------------------------------------------------SPW-------W-----------------------DVHSTPTSWFSEAPGAT-------------GALHT----------AISNTNY-------------------------------------PSSDYALGPFSSN------------PAPFLSSGQ------------------------HL-----LQD---TYKSML----------------PSQNDL---SSST----------MASSF------------------------LPRPSLSGM--------------------------------------PSP------------RSQ----------R----RY-SGRATCDCPNCQEAE--RL-G-P--AG------------AH--LKKNIHSC---HIPGCGKVYGKTSHLKAHLR-----WHT----------GERPFVCN---WLFCGKR-FTRSDELQRHLRTH---TGEKRFACPVCNK--RFMRSDHLAKH---VKTH--------------------------------------------------------------------------------------SEKKEG--------EDSENSQ----------DVSSPGGQNNANPSVSPQQPTSNSSSQGATTSEVKVEMKNSL-------------------------------------------------------------------------------------------------------------------------------
>Glottidia_pyramidata_comp7768_(2)
--------------------------------------------------------------------------------------------------------------------------------------------------------------------------------------------------------------------KKIPPPPSPAP-------------------------------------GAQPLSLGSPQ---------------------------------------------------------------------------------------------------------------------------------------------------------------RVTALGPSMTTSSLNYPRS------------------------SAVTTAGPTSYSGD-----------------LLYPSMTSSA----------------------------------------------GQTDTSSAIIQKV---HADNAAMSNSGFSGM--------------------------------------------------YSRMP------VSSHPYE-------------------------SWPFNASHPSIPKHPDVGSSVSST---------------------------------------------------------------SPW-------W----------DVHSTPTGHYGRGDVHSTPTSWFSEAPGAT-------------GALHT----------AISNTNY-------------------------------------PSSDYALGPFSSN------------PAPFLSTGQ------------------------HL-----LQD---TYKSML----------------PSQNDL--SGSTM-----------ASTF------------------------LPRPSLSGM--------------------------------------PSP------------RSQ----------R----RY-SGRATCDCPNCQEAE--RL-G-P--AG------------AH--LKKNIHSC---HIPGCGKVYGKTSHLKAHLR-----WHT----------GERPFVCN---WLFCGKR-FTRSDELQRHLRTH---TGEKRFACPVCNK--RFMRSDHLAKH---VKTH---------------------------------------------------------------------------------------------------------------------SEKKKVPT-----------------------------------------------------------------------------------------------------------------------------------------------------------------
>Pomacea_canaliculata_XP_025104858.1_Sp9_like_(2)
-------------------------------------------------------------------------------------------------------------------------------------------------------------------------------------------MAATLLGDTQAFGGTPLAMLAAQ-CSKITSKSPPPL-------------------------------------AEATVGKGFLP--------------WKK----------------------------------------------------------------------------------------------------------------------------------------------HPGGSSAAPGSTFHLSSQRASAALTSPLSMQSNGLTGHYSRSSGGSSTGCPTTYSSN---------------EHFLYPTTTTAS--------------------------------------------QNDYNISQAAFLQKMHGESSGLAANSPAGFGGM--------------------------------------------------YGRVPS-----VTGHYE--------------------------SWPFPGMSAAHPPGPQGLKTPAEMNVAMNGA--------------------------------------------------------SSW-------W--------------EVQTAAAAHNVHGASGNWLTESSPLH-------------PQINV--------------SSY--------------------------------------ADYSPLGHSLTSS-----------PGALLSQGH------------------------PL-----LQD---TYKGIL----------------PTQPDP--LSASS-----------VSPF------------------------LPRPALASP-----------------------------------------------------RSS----------R----RY-TGRATCDCPNCHEAD--RX-G-P--AG------------EH-LRKRNIHSC---HIPGCGKVYNKTSHLKAHLR-----WHT----------GERPFVCN---WXFCGKR-FTRSDELQRHLRTH---TGEKRFACPTCNK--RFMRSDHLSKH---VKTH-----------------------------------------------------------------------------------SQCGKKDNSSGSDSENSQDNTSLSSPPPSGGAGSGLGGGSRQGLSGSHGASSPPLVKEEPRIR--------------------------------------------------------------------------------------------------------------------------------------------
>SMGT01002693.1_211325_212593_Lanistes_nyassanus_isolate_A2010_Lan_Scaf_4833
--------------------------------------------------------------------------------------------------------------------------------------------------------------------------------------------ISVLWQDTQAFGGTPLAMLAAQ-CSKITSKSPPPL-------------------------------------AEATVGKGFLP--------------WKK----------------------------------------------------------------------------------------------------------------------------------------------HPAGSSGASATTFHLASQRASAALTSPLSMQSNGLTSHYSRSTGTSSSGCPTTYGSN---------------DHFLYPTTTTAS-----------------------------------------QNEYNISQAAFLQKMHSD---SSGLAANSPAGFGSM--------------------------------------------------YGRVPS-----VTGHYE--------------------------SWPFPGMSAAGHPPGPQGLKATVEMNVAMNGA-------------------------------------------------------SSW-------W-------------DVQTAAAAAHNVHGSSGNWLAEPSSMH-------------PQINV--------------SSY--------------------------------------ADYSPLGHSLTSS-----------PGALLSQGH------------------------PL-----LPD---TYKGIL----------------PTQPDP---LAAS-------------SF------------------------LPRPAL-----------------------------------------ASP------------RSS----------R----RY-TGRATCDCPNCHEAD--RL-G-P--AG------------EH-LRKRNIHSC---HIPGCGKVYNKTSHLKAHLR-----WHT----------GERPFVCN---WLFCGKR-FTRSDELQRHLRTH---TGEKRFACPTCNK--RFMRSDHLSKH---VKTH---------------------------------------------------------------------------------------------------------------------SQCGGKKDNSSGSDSENS-------------------------------------------------------------------------------------------------------------------------------------------------------
>Solemya_velum_Locus_10237
------------------------------------------------------------------------------------------------------------------------------------------------------------------------------------------------------------------------------------------------------------------------------------------------------------------------------------------------------------------------------------------------------------------------------------------------QRMAALNNPIAMTSAGF--------------------SYNRNNPTSSCSGSYNPE-----------------LFYPTSTSNS--------------------------------------------HTQVENSQSASLLQK---MHGESGLGNTSFPSM--------------------------------------------------YSRVPT-----VATHPYE-------------------------SWPFNVASAHSHGLKPDVTSSVNAA--------------------------------------------------------------SSW-------W-----------------------DMHSSPSNWLADISSTT-------------GGLHS-----------QLSANY-------------------------------------PSSDYSLSHALGSN-----------PSPFLSSNQ------------------------HL-----LQD---TFKSML----------------PSQNDL---GGSA-----------VSPF------------------------LTRPGLPSI--------------------------------------QSP------------RSQ----------R----RY-TGRATCDCPNCQEAE--RL-G-P--AG------------AH-LRKKNVHSC---HIPGCGKVYGKTSHLKAHLR-----WH-----------------------------------------------TGEKRFACPVCSK--KFMRSDHLSKH---VKTH-----------SEG------------------------------------------------------------------------KKSGSG--------SDSEN------------SQDGNDVNSSSSAPLSPNTPLVSITK-----------------------------------------------------------------------------------------------------------------------------------------------
>Solemya_velum_SP6_9_cds.Locus_8764.0_(2)
-------------------------------------------------------------------------------------------------------------------------------------------------------------------------------------------MAATILGEAHPFGGTPLAMLAAQ-CNKISNKSPPPL-------------------------------------ADAAVGKGFHP--------------WKK-----------------------------------------------------------------------------------------------------------------------------------------------ACNGMSAPSPLPLGAQRM------AALNNPIAMTSAGFSYNRNNPTSSCSGSYNPE-----------------LFYPTSTSNS--------------------------------------------HTQVENSQSASLLQK---MHGESGLGNTSFPSM--------------------------------------------------YSRVPT-----VATHPYE-------------------------SWPFNVASAHSHGLKPDVTSSVNAA--------------------------------------------------------------SSW-------W-----------------------DMHSSPSNWLADISSTT-------------GGLHS-----------QLSANY-------------------------------------PSSDYSLSHALGSN-----------PSPFLSSNQ------------------------HL-----LQD---TFKSML----------------PSQNDL---GGSA-----------VSPF------------------------LTRPGLPSI--------------------------------------QSP------------RSQ----------R----RY-TGRATCDCPNCQEAE--RL-G-P--AG------------AH-LRKKNVHSC---HIPGCGKVYGKTSHLKAHLR-----WHT----------GERPFVCN---WLFCGKR-FTRSDELQRHLRTH---TGEKRFACPVCSK--KFMRSDHLSKH---VKTH-----------SEG------------------------------------------------------------------------KKSGSG--------SDSEN------------SQDGNDVNSSSSAPLSPNTPLVSITKEEILK------------------------------------------------------------------------------------------------------------------------------------------
>SMGT01004012.1_c6077_4884_Lanistes_nyassanus_isolate_A2010_Lan_Scaf_7530
-----------------------------------------------------------------------------------------------------------------------------------------------------------------------------------------------------LGSGSPLAMLAAQ-CNKISSKSSFTD---------------------------------------STLPKVFYP--------------WKK-------------------------------------------------------------------------------------------------------------------------------------------------QEPGTASPCALNLNPPISKPVLQNVPASATSVQASYSRMHVASTSPSAITYAQD-----------------ILANQQMCNS-----------------------------------------------------NGSTGD---PPFANVTATSITSSV--------------------------------------------------YSRVHS-----LNGHPCD-------------------------SWPFNITSSHAAASALKADVAGSSVGVGMSVNNA-----------------------------------------------------GHW-------W--------------------DMHSGNPGVTSWLTDAGTIGRS---------------------------QIAPSY-------------------------------------PSSDFSLAHAALGSQ----------TNALLTSSQ------------------------HL-----LQDTYTTYKSMF---------------QPPEIAR---GSQS-----------MAFL-----------------------SRQSSGLHTL--------------------------------------PCS------------RNQ----------R----RY-TGRSNCDCPNCQEAD--RM-G-P--AG------------EH-LRKRNIHSC---HIPGCGKVYNKTSHLKAHLR-----WHT----------GERPFVCN---WLFCGKR-FTRSDELQRHLRTH---SGEKRFACPICNK--RFMRSDHLAKH---IRTH-----------TNPE-----------------------------------------------------------------------AKDCDG--------SDS---------------------------------------------------------------------------------------------------------------------------------------------------------------------------------------
>Pomacea_canaliculata_PVD38710.1_(2)
-------------------------------------------------------------------------------------------------------------------------------------------------------------------------MTNNGCFMDGLILAGVYKAQEEPREHQSLSSGSPLSMLAAQ-CNKITSKSSSPF-------------------------------------TDSTLLKGFYP--------------WKK-------------------------------------------------------------------------------------------------------------------------------------------------QEPGTASPCALNLNPSTNKSALQTMPTTATSGQLTYARSHAASVSPSSTTYVPD-----------------IFTNQQMSYN----------------------------------------------------PNGSTNE---PPFANVTATGIASSV--------------------------------------------------YSRMHS------LTNPYD-------------------------SWPFNITSSHATTSALKAEVAGNSVGVGIGVSSA-----------------------------------------------------GPW-------W--------------------DMHPANAGMSTWLADP-----------------GSISR----------SQITSSY-------------------------------------ASSDLSLTHAALGSQ----------TNALLTSGQ------------------------HL-----LQDSYTTYKSMF---------------SSHQAPELSHGPQP-----------MATL----------------------LSRPASGLPAL--------------------------------------SCG------------RNQ----------R----RY-TGRSNCDCPNCQEAD--RM-G-P--AG------------EH-LRKRNIHSC---HIPGCGKVYNKTSHLKAHLR-----WHT----------GERPFVCN---WLFCGKR-FTRSDELQRHLRTH---SGEKRFACPICNK--RFMRSDHLAKH---VKTH--------------------------------------------------------------------------------------TNPEAK-------------------------DCDGSDSNESDHIPQSPACCKTSGVEHLTVACCSSPPNSSASGRPPGDFRGVKTI------------------------------------------------------------------------------------------------------------------
>Pomacea_canaliculata_Sp9_like_XP_025076546.1
-------------------------------------------------------------------------------------------------------------------------------------------------------------------------------------------------------------MLAAQ-CNKITSKSSSPF-------------------------------------TDSTLLKGFYP--------------WKK-------------------------------------------------------------------------------------------------------------------------------------------------QEPGTASPCALNLNPSTNKSALQTMPTTATSGQLTYARSHAASVSPSSTTYVPD-----------------IFTNQQMSYN----------------------------------------------------PNGSTNE---PPFANVTATGIASSV--------------------------------------------------YSRMHS-----LTNPYD--------------------------SWPFNITSSHATTSALKAEVAGNSVGVGIGVSSA-----------------------------------------------------GPW-------W--------------------DMHPANAGMSTWLADP-----------------GSISR----------SQITSSY-------------------------------------ASSDLSLTHAALGSQ----------TNALLTSGQ------------------------HL-----LQDSYTTYKSMF---------------SSHQAPELSHGPQP-----------MATL----------------------LSRPASGLPAL--------------------------------------SCG------------RNQ----------R----RY-TGRSNCDCPNCQEAD--RM-G-P--AG------------EH-LRKRNIHSC---HIPGCGKVYNKTSHLKAHLR-----WHT----------GERPFVCN---WLFCGKR-FTRSDELQRHLRTH---SGEKRFACPICNK--RFMRSDHLAKH---VKTH-----------TNPE-----------------------------------------------------------------------AKDCDG--------SDSNE------------SDHIPQSPACCKTSGVEHLTVACCSSPPNSSASGRPPGDFRGVKTI---------------------------------------------------------------------------------------------------------------------------
>VKKT01000331.1_114183_115409_Haliotis_laevigata_isolate_GL20151002_HLAEV1_scaffold331
--------------------------------------------------------------------------------------------------------------------------------------------------------------------------------------------------ESHPLGGTPLAMLAAQ-CNKINNKSPPPF-------------------------------------AENPLAKGFHP--------------WRK-----------------------------------------------------------------------------------------------------------------------------------------------TEAGGATSGAITLASQKG-------AVLPSGAAVSTNYLNYSRSPSTNCSSAYTDS------------------------------------------------------------------------LFSSTNSSPAYAQS---DSAHKVAPETALSSV--------------------------------------------------YSRMHT-----LAGHPYD-------------------------SWPFNVTGAHPATAHTLKAAEVTGSVGGT----------------------------------------------------------SAW-------W-----------------------DVHANAGNWLQDVSGTAG------------AALRT-----------QLASNY-------------------------------------PTADYGLTHALGSG-----------TNSLLSPSQ------------------------QI-----LQDTY-TYKSML----------------SSQTEL---GATS-----------VTPF------------------------YSRSPLPNL--------------------------------------SNS------------RSQ----------R----RY-TGRSNCDCPNCQEAD--RL-G-P--AG------------EH-IRKRNLHNC---HIPGCGKIYNKSSHLKAHLR-----WHT----------GERPFVCN---WLFCGKR-FTRSDELQRHLRTH---TGEKRFACPVCNK--RFMRSDHLAKH---VKTH---------------------------------------------------------------------------------------------------------------------SEMDEDGLKECSDSELQDQSEENAQSVTCSMTSP---------------------------------------------------------------------------------------------------------------------------------------
>Ruditapes_philippinarum_SP6_9_DN136945_DN138942_DN592_(2)
---------------------------------------------------------------------------------------------------------------------------------------------------------------------------------------------------------------------------------------------------------------------------------------------------------------------------------------------------------------------------------------------------------------------------------------------------------------------------------------------QSCSGAYGSE-----------------LFYPSSTGSY--------------------------------------------THSQTESCQAALSQK---MYNDTGFSNSNLGNM--------------------------------------------------YSRVAN-------APIYD-------------------------SWSSYMPSANTHGLKSDLTSSMNSP--------------------------------------------------------------ASW-------W-----------------------DMHSNPSNWLSDITGSS-------------NSIHS-----------QISTNYPN-----------------------------------SDSLNAFGHALGS------------NSSTFPHL--------------------------------LQD---SYKSIM----------------PPNSDL---TASA-----------VNPF----------------------ALSRTAAMTSL--------------------------------------NPS------------RSQ----------R----RY-TGRATCDCPNCQEAE--RL-G-P--AG------------AH------------------GKVYGKTSHLKAHLR-----WHT----------GERPFICN---WLFCGKR-FTRSDELQRHLRTH---TGEKRFACPVCNK--KFMRSDHLSKH---VKTH--------------------------------------------------------------------------------------SEGSKK-------------------------GDSDSEEQSNVEDISSSKSMDNK--------------------------------------------------------------------------------------------------------------------------------------------------
>Alitta_succinea_comp36326_c0_seq1_translation_frame_2_(2)
---------------------------------------------------------------------------------------------------------------------------------------------------------------------------------------------------------------------------------------------------------------------------PLRP------------------------------------------------------------------------------------------------------------------------------------------------------------------------------------------------------------------------------------------------------------------------------------------------------------------------------------------------------------------------------------------------------------------------------------------------------------------------------------------------------------------------------------------------------------------------------------GSMTS---------------------------------------------------------------------------------------------------------------------------------------------------------------------------VGSM-----------------------------------------------------------------------GSP------------RSN----------R----RY-TGRATCDCPNCQEAD--RL-G-P--AG------------AH-LRKRNVHSC---HIPGCGKVYGKTSHLKAHLR-----WHT----------GERPFVCN---WLFCGKR-FTRSDELQRHLRTY---TGEKRFACPVCNK--RFMRSDHLAKH---VKTH---------------------------------------------------------------------------------------------------------------------SDSTTKKEKS---------------------------------------------------------------------------------------------------------------------------------------------------------------
>Conus_tribblei_isolate_0317_1_scaffold22731__whole_genome_shotgun_sequence_LFLW010020683.1_c964_47
-----------------------------------------------------------------------------------------------------------------------------------------------------------------------------------------------------------SDCLQAAFLQKME------------------------------------------------------------------------------------------------------------------------------------------------------------------------------------------------------------------------------------------------------------------------------------------------------------------------------------------------------------------------SSGLGHNTLPGFSSM--------------------------------------------------YSRVSS-----VASHYE--------------------------PWPFPSMPASHSSSHQGLKASGDMNVTAMAGA-------------------------------------------------------PSW-------W----------------DVHTAHNVHSAGASNWLTD------------------SSLHP----------QLSVSSY-------------------------------------GDYGSSLGHSLTSS-----------PGSLLSQGQ------------------------HL-----LQD---TYKSIL----------------PSQPDP-LAAASS-----------VTPF------------------------LTRTALSSS-----------------------------------------------------RSS----------R----RY-TGRATCDCPNCHEAD--RL-G-P--AG------------EH-LRKRNIHSC---HIPGCGKVYHKTSHLKAHLR-----WHT----------GERPFVCN---WLFCGKR-FTRSDELQRHLRTH---SGEKRFACPTCNK--RFMRSDHLAKH---TKTH---------------------------------------------------------------------------------------------------------------------AGCGGKKEESGSDTENSQDNSG---------------------------------------------------------------------------------------------------------------------------------------------------
>Nucella_lapillus_comp13938_(2)
----------------------------------------------------------------------------------------------------------------------------------------------------------------------------------------------------GGSSGSSDTFLHSA-ASSASSQSDGIS---------------------------------------------------------------------------------------------------------------------------------------------------------------------------------------------------------------QAAFLQKMESS-----------------------------------------------------------------------------------------------------------------------------------------GLGHNTLPGFSSM--------------------------------------------------YSRVSS-----VAGHYE--------------------------PWPFPTMSASHPTAHHQTLKTS--------------------------------SDMTAMTGT------------------------PTW-------W---------------DMHTAAHNVHGAGHGNWLTD------------------SSLHP-----Q-----LSVSSY-------------------------------------GDYGSSLGHSLTSS-----------PGSLLSQGG------------------------HL-----LQD---TYKSIL--------------PSQPDPLT---AASS-----------VTPF------------------------LTRPALSTS-----------------------------------------------------RSS----------R----RY-TGRATCDCPNCHEAD--RL-G-P--AG------------EH-LRKRNIHSC---HIPGCGKVYNKTSHLKAHLR-----WHT----------GERPFVCN---WLFCGKR-FTRSDELQRHLRTH---SGEKRFACPTCNK--RFMRSDHLAKH---NKTH----------GGCSG-----------------------------------------------------------------------KKDESG--------SDTEN------------SQDNSTFGSSPYPPPPSTARHGLGQGPHGPASPPIIKEEPRNR------------------------------------------------------------------------------------------------------------------------------
>Crepidula_astrasolea_DN111478_translation_frame_3_(2)
---------------------------------------------------------------------------------------------------------------------------------------------------------------------------------------------------------------------------------------------------------------------------------------------------------------------------------------------------------------------------------------------------------------------------------------------------------------------------------------------------------------------------------------------------------------------------------------------------------------------------------------------------------------------------------------------------------------------------------------------------------------------------------------------------------------------------------------------------------------------------------------------------------------------------------------------------------SLLSQGQ------------------------HL-----LPD---TYKTML----------------PSQSDP--LTPST-----------LAPF------------------------LPRPALSSS-----------------------------------------------------RSS----------R----RY-TGRATCDCPNCHEAD--RL-G-P--AG------------EH-LRKRNIHSC---HIPGCGKVYNKTSHLKAHLR-----WHT----------GERPFVCN---WLFCGKR-FTRSDELQRHLRTH---SGEKRFACPTCNK--RFMRSDHLAKH---SKTH----------AACGG-----------------------------------------------------------------------KKDESG-------------------------SDTENSQDNSFAPSPYPTLPTLPSLPSLSARHARTSPTQSATSPVIKEE------------------------------------------------------------------------------------------------------------------------
>A_californica_XP_005100251.1_SP6_9_(2)
--------------------------------------------------------------------------------------------------------------------------------------------------------------------------------------------MSVVGESHPLGSGAPLAMLAAQ-CNKITSKSPPPF-------------------------------------ADSPTNKGFHP--------------WRK----------------------------------------------------------------------------------------------------------------------------------------------AEPGSPSPCAVSGLSGQKT------PTLTSAQHSSASYLGYGRSMASATTAAGCPVY---------------ANELFATPSPGG------------------------------------------GGVYSSDGSQSPVHHKM---HSDSTALGTQALGSV--------------------------------------------------YSRMHS--------LTYD-------------------------PWPFNMTNPPSHPTIKTEVPTPPTVNGT-----------------------------------------------------------SAW-------W----------------------DVHAASAGSWLSDAAAV--------------STSSG-----AAALRSQISPAY-------------------------------------PSSDFSLSHALGSNAAA--------TNALLSSGQ------------------------HL-----LQDTYSTYKSML---------------SSQTADL---GAAA----------TMSPF----------------------LAATRSGISGL--------------------------------------PSS------------RTQ----------R----RY-TGRSNCDCPNCQEAD--RL-G-P--AG------------EH-LRKRNIHSC---HIPGCGKVYNKTSHLKAHLR-----WHT----------GERPFVCN---WLFCGKR-FTRSDELQRHLRTH---SGEKRFACPVCNK--RFMRSDHLSKH---VKTH-----------SEG------------------------------------------------------------------------GKDFDG--------SGSES------------ENAPGDVGGAPRDALSSHDPHGMGGVPTPHPADVKPL------------------------------------------------------------------------------------------------------------------------------------
>Paramphinome_jeffreysii_SP6_9_cds.c87105_c17218_g1_i2|m.5053_(2)
-----------------------------------------------------------------------------------------------------------------------------------------------------------------------------------------------------------------K-AALVSDSGPLSL---------------------------------------------------------------------------------------------------------------------------------------------------------------------------------------------------------------TTPRVSSLNSGVNMNM-----------------------GYSRPSAPSSCASSYAND-----------------IFYPSSCATT----------------------------------------------QADSAQQAYLQKMHGDSNLSNPISNPSFSSM--------------------------------------------------YGRVPG-----MAGHPYE-------------------------SWPFNMATASHPPTIKSEMPSSMNSA-------------------------------------------------------------SSW-------W-----------------------DMHSQATNWLSDVPSAA-------------SGLAL--------NHSQISANY-------------------------------------AQTEYTLSHSLGSN-----------PSSFLSSGQ------------------------HL-----LQD---TYKSML----------------PSQSDL---SASV-----------GSPF------------------------LHRTGLPPM--------------------------------------PGS------------RSQ----------R----RY-TGRATCDCPNCQEAD--RL-G-P--AG------------AH-LRKRNIHSC---HIPGCGKVYGKTSHLKAHLR-----WHT----------GERPFVCN---WLFCGKR-FTRSDELQRHLRTH---TGEKRFACPVCNK--RFMRSDHLSKH---VKTH-----------SQNGI----------------------------------------------------------------------KKEGEG--------SDSEN------------SQNESANINSPESSVSPSSPLLHHGG-----------------------------------------------------------------------------------------------------------------------------------------------
>Conus_tribblei_isolate_0317_1_scaffold307160__whole_genome_shotgun_sequence_LFLW010277186.1
----------------------------------------------------------------------------------------------------------------------------------------------------------------------------------------------------------------------------------------------------------------------------------------------------------------------------------------------------------------------------------------------------------------------------------------------QAAFLQKMHGE---------------------------------------------------------------------------------------------------------------------------------------GAGLGSNTAPGFSGM--------------------------------------------------YGRVPS-----VTGHYE--------------------------SWPFPGMSAAHPPAPQSLKTSAEMNVAAMNGA-------------------------------------------------------GSW-------W---------------DVHTAAHNVHSAGAGNWLTDSSSLH-------------PQLNV--------------SNY-------------------------------------ADYGSPLGHPLTSA-----------PGSLLSQGQ------------------------HL-----FQD---TYKGIL----------------PSQADP-LAAASS-----------VSHF------------------------LPRPSLASP-----------------------------------------------------RSS----------R----RY-TGRATCDCPNCQEAD--RL-G-P--AG------------EH-LRKRNIHSC---HIPGCGKVYNKTSHLKAHLR-----WHT----------GERPFVCN---WLFCGKR-FTRSDELQRHLRTH---TGEKRFACPTCNK--RFMRSDHLSKH---VKTH---------------------------------------------------------------------------------------------------------------------SACGKKDSSGSDTENS---------------------------------------------------------------------------------------------------------------------------------------------------------
>Crepidula_astrasolea_DN251340_translation_frame_1_(2)
------------------------------------------------------------------------------------------------------------------------------------------------------------------------------------------------------------NGLTSA-YSRSPAPAPTAN-------------------------------------HAAYGSNDHFL-------------------------------------------------------------------------------------------------------------------------------------------------------------------------------------------------------YPSTTVSSQSDNLSQAA------------------------------------------------------------------------------FLQKMHSD---GSGLSHNTTPGFSGM--------------------------------------------------YGRVPS-----VTGHYE--------------------------SWPFPGMSAAHPTAPQSLKTSA--------------------------------EMNVAAMNGA-----------------------GSW-------W----------------DVHTAHNMHGTGTGNWLTDS-----------------SSLHP-----Q-----LNVSSY-------------------------------------ADYSSPLGHSLTSA-----------PGALLSQGQ------------------------HL-----LQD---TYKGIL--------------PSQADPLS---AASS-----------VSHF------------------------LPRPSL-----------------------------------------ASP------------RSS----------R----RY-TGRATCDCPNCQEAD--RL-G-P--AG------------EH-LRKRNIHSC---HIPGCGKVYNKTSHLKAHLR-----WHT----------GERPFVCN---WLFCGKR-FTRSDELQRHLRTH---TGEKRFACPTCNK--RFMRSDHLSKH---VKTH-----------SACG-----------------------------------------------------------------------KKDSSG--------SDTEN------------SQDNTSLSSPPPPSSVGGRLGMGAGGPGAGSPPLVKEEPRLR-------------------------------------------------------------------------------------------------------------------------------
>MUZC01004635.1_c20290_19349_Radix_auricularia_isolate_pool_of_3_individuals_scaffold787
-------------------------------------------------------------------------------------------------------------------------------------------------------------------------------------------------EPHPLGPGTPLAMLAAQ-CNKITSKSPPPF------------------------------------SDSPTLKGGFHP--------------WRK----------------------------------------------------------------------------------------------------------------------------------------------AEPSSPSPCAVSGGSNNQK--------PNLTSSQANSYLGYGRSVTSMATSGGGSIY---------------ANDLFATSSPSG----------------------------------------------------GGSYGND---GSQSPVQHKVALGSM--------------------------------------------------YTRMHP--------LTYD-------------------------PWPFNPHATGHPTIKTEVSSPATVNGA------------------------------------------------------------STW-------W-----------------------DVHPGAGSWLSDAASS--------------SAAAG-----AAALRSQISPNY-------------------------------------PSSDFSLSHALGSNA----------TNALLSSGQ------------------------HL-----LQDTYSTYKSML----------------TSQSDL--GGSAS-----------MSPF----------------------LAATRSGISGL--------------------------------------PST------------RTQ----------R----RY-TGRSNCDCPNCQEAD--RL-G-P--AG------------EH-LRKRNIHSC---HIPGCGKVYNKTSHLKAHLR-----WHT----------GERPFVCN---WLFCGKR-FTRSDELQRHLRTH---SGEKRFACPVCNK--RFMRSDHLSKH---VKTH-----------SEGG-----------------------------------------------------------------------GGDGSG--------SESEN------------AGGDGGMSRDAMSPHDPHLHGMSVQTPHPADVKPL--------------------------------------------------------------------------------------------------------------------------------------
>FCFB01041091.1_2530_3333_Lymnaea_stagnalis_genome_assembly__contig__gLs.1.0.scaf01213_contig_21
----------------------------------------------------------------------------------------------------------------------------------------------------------------------------------------------------PLGPGTPLAMLAAQ-CNKITSKSPPPF------------------------------------SDSPTLKGGFHP--------------WRK----------------------------------------------------------------------------------------------------------------------------------------------AEPSSPSPCAVSGGSNNQK--------TNLTSSQANSYLGYGRSVTSMASSGGGSIY------------------------------------------------------------------------------------------ANDLFVHDSALGSM--------------------------------------------------YTRMHP--------LTYD-------------------------PWHFNPHATGHPTIKTEVSSPPTVNGA------------------------------------------------------------STW-------W-----------------------DVHPGAGSWLSDAASS--------------SAAAG-----AAALRSQISPNY-------------------------------------PSSDFSLSHALGSNA----------TNALLSSGQ------------------------HL-----LQDTYSTYKSML----------------TSQSDL--GGAAS-----------MSPF----------------------LAATRSGISGL--------------------------------------PST------------RTQ----------R----RY-TGRSNCDCPNCQEAD--RL-G-P--AG------------EH-LRKRNIHSC---HIPGCGKVYNKTSHLKAHLR-----WHT----------GERPFVCN---WLFCGKR-FTRSDELQRHLRTH---SGEKRFACPVCNK--RFMRSDHLSKH---VKTH----------------------------------------------------------------------------------------------------------------------------------------------------------------------------------------------------------------------------------------------------------------------------------------------
>Biomphalaria_glabrata_XP_013080730.1_Sp9_like_(2)
----------------------------------------------------------------------------------------------------------------------------------------------------------------------------------------------------------------------------------------------------------------------------------------------------------------------------------------------------------------------------------------------------------------------------------------------------------------------------------------------------------------------------------------------------------------------------------------------------------------------------------------------------------------MYSRMHP--------LTYD-------------------------PWPFNVGNPHTSGHPTIKTEVSSSPSVNNA---------------------------------------------------------SAW-------W-----------------------DVHAGAGSWLSDATSNSASAG---------AALRT-----------QISPNY-------------------------------------PGSDFALSHALGSN-----------ANALLTSGQ------------------------HL-----LQDTYSTYKTML----------------SSQPDL---GAAS-----------MSPF----------------------LAATRSSISGL--------------------------------------PSA------------RTQ----------R----RY-TGRSNCDCPNCQEAD--RL-G-P--AG------------EH-LRKRNIHSC---HIPGCGKVYNKTSHLKAHLR-----WHT----------GERPFVCN---WLFCGKR-FTRSDELQRHLRTH---SGEKRFACPVCNK--RFMRSDHLSKH---VKTH-----------NEGG-----------------------------------------------------------------------GGEGSG--------SESEN------------VVGEGGMVRDALSPHEHHVHGMTSHPADVKPL-----------------------------------------------------------------------------------------------------------------------------------------
>RDRX01061561.1_c1528_581_Physella_acuta_isolate_A_scaffold61596__whole_genome_shotgun_sequence
----------------------------------------------------------------------------------------------------------------------------------------------------------------------------------------------------------PCAVSGAS-IQKSNLSSAQTS----------------------------------------ASCLGYGR---------------------------------------------------------------------------------------------------------------------------------------------------------------SVTSMASSGGGSLYGNDIF-----------STASSGGGGAYGNDGSQSPVQHKVSFT----------------------------------------------------------------------FLQAFVSLFNSLVEKT---YTDYSSLGGPALGSM--------------------------------------------------YSRMHP--------LTYD-------------------------PWPFNVGSPHAAGHPTIKTEVSTPSSVNGA---------------------------------------------------------AAW-------W-----------------------DVHANPSSWLSDASGSGA------------AALRS-----------QISPSY-------------------------------------PSSEFSLSHALGSN-----------PNALLSSGQ------------------------HL-----LQDTYSTYKSML----------------TSPSDL---GAAS-----------MSPF----------------------LAATRSGISGL--------------------------------------PSS------------RTQ----------R----RY-TGRSNCDCPNCQEAD--RL-G-P--AG------------EH-LRKRNIHSC---HIPGCGKVYNKTSHLKAHLR-----WHT----------GERPFVCN---WLFCGKR-FTRSDELQRHLRTH---SGEKRFACPVCNK--RFMRSDHLSKH---VKTH-----------NEG------------------------------------------------------------------------GGDGSG--------SESEN------------ASGEGGLSRDDMSPHDPHVHGMSVPPPHPADVKSL--------------------------------------------------------------------------------------------------------------------------------------
>RQTK01001376.1_c96403_96053_translation_Elysia_chlorotica_isolate_EC2010_scaffold001376
---------------------------------------------------------------------------------------------------------------------------------------------------------------------------------------------VFLQEPHPLGPGTPLAMLAAQ-CNKISNKSPPPF--------------------------------SDSPTNKGGGAGGFHP--------------WRK----------------------------------------------------------------------------------------------------------------------------------------------------------------------------------------------------------------------------------------------------------------------------------------------------------------------------------------------------------------------------------------------------------------------------------------------------------------------------------------------------------------------------------------------------------------------------------------------------------------------------------------------------------------------------------------------------------------------------------------------------------------------------------------------------------------------------------------------------------R----RY-TGRSNCDCPNCQEAD--RL-G-P--AG------------EH-LRKRNIHSC---HIPGCGKVYNKTSHLKAHLR-----WHT----------GERPFVCN---WLFCGKR-FTRSDELQRHLRTH---SGEKRFACPVCNK--RFMRSDHLSKH---VKTH------------------------------------------------------------------------------------------TE--------------------------------------------------------------------------------------------------------------------------------------------------------------------------------------------------
>Membranipora_membranacea_SP6_9.rna.tri.5779.1|m.7275
------------------------------------------------------------------------------------------------------------------------------------------------------------------------------------------------------------MLVPQLTAEKLETPTTTMP--------------------------------------QTDSEKGFMP--------------WKR-----------------------------------------------------------------------------------------------------------------------------------------------------PDSPNKDQAPTI------------------------TTLTSPQDYLFPAT-----------------------------------------------------------------------------------------SDGSFLSKLHSADTM--------------------------------------------------YARSSY-------------------------------------EWPYTSGFKTTDT--------------------------------------------------------------------------SAW-------W-------------------DMHASAGAAAGSWFTDMTAPA-------------PAMSY------------------------------------------------------ATYSTPAEVDYAQLTSSMVVPSTHSTSVLAPTSY-------------------------------LPSVPETFKTSS--------------VIPSSNYT---STAT-----------SSTT------------------------TTAASTTTT--------------------------------------NPP------------ARS----------R----RY-TGRSVCACPNCQEID--KL-G-P--SA------------AH-LKVKGPHNC---HIPGCGKVYNKTSHLKAHLR-----WHT----------GERPFVCN---WLFCGKR-FTRSDELQRHLRTH---TGEKRFACPTCNK--KFMRSDHLTKH---IKTH--------------------------------------------------------------------------------------EDGTAEPPTPSPPCTPSAA------------DVDNNNIDPSFIPKQEMMMTCANVTSVANTMPQQTS-------------------------------------------------------------------------------------------------------------------------------------
>Adineta_vaga_SP6_9a_GSADVT00042883001_(2)
-----------------------------------------------------------------------------------------------------------------------------------------------------------------------------------------------------MTAVNPLAMLAAQ-CNKIPTSNTMMN--------------------------------------------NHTP---------------------------------------------------------------------------------------------------------------------------------------------------------------PLSSTTTTSSRPNSPPSSP----------------PKTSFYAWKKPISTSPPIYQTT----------------------------------------------------------------------------PMNNFNHHHH---PNSEIASSLARIGHY---------------------------------------------------------------------------------------------EHSLLNSNGHLKENTTIPSPGPTSAQ-------------------------------------------------------------TTW------------------------------LDIHHHHHSWFATTQTP--------------PIVNN----------EQQATPL-------------------------------------PPPLFPATSNVQYPPHGHHHIQPTHYNDFLSVG-------------------------QQYADSYRHEFRLLYPPVV---------------PPPPSSVSSQLPQS-----------NSSFPSHTPSPPSAQATTSSPTTTNHSNSSPKNITSN--------------------------------------NLT------------RNG----------K----QPKASRAQCDCPNCREAD--RL-GFV--AG------------AN-LRKRNIHSC---HIPGCGKEYNKTSHLKAHLR-----WHT----------GERPFVCN---WLFCGKR-FTRSDELQRHLRTH---TGEKRFACQVCGK--RFMRSDHLNKH---VKTH--------------------------------------------------------------------------------------SININGNLNEEHRMKTLDS------------DLDETNRDHHHHHQLQQHSHLPHQALLQMHHPRFMVADIKAEPRMSN--------------------------------------------------------------------------------------------------------------------------
>Adineta_ricciae_SP6_9a_OEQJ01000019.1_35238_36518_translation_(2)
-----------------------------------------------------------------------------------------------------------------------------------------------------------------------------------------------------MTAVNPLAMLAAQ-CNKIPSSNTTSN--------------------------------------------NHSP-------------------------------------------------------------------------------------------------------------------------------------------------------------PLSSTTSSRPDSPPSSPPKTS--------------------FYAWKKPMTTSPPIYQTN----------------------------------------------------------------------------PMNNINHHSH---PNSEIASSLARIGHY---------------------------------------------------------------------------------------------EHSLLNHNGHLKENTTIPSPPGPPSSQ------------------------------------------------------------ATW------------------------------LDIHHHHHSWFSTTPTP--------------PILHN---------EQQVTP---------------------------------------PPPLFPTTSNVQYAPHGHHHIQPAHYNDFLSVG-------------------------HHYADSYRHEFRLLYPPVV----------PPTLPPPVLSSQ---APQS-----------NSSFPSHTPSPPSAQATTSSPTTTNHPNSSPKNTISN--------------------------------------NLT------------RNG----------K----QPKASRAQCDCPNCREAD--RL-GFV--AG------------AN-IRKRNIHSC---HIPGCGKEYNKTSHLKAHLR-----WHT----------GERPFVCN---WLFCGKR-FTRSDELQRHIRFV---LGEKRFACQVCGK--RFMRSDHLNKHVCTVKTH------------------------------------------------------------------------------------SIGINGNLNDEHRMRIVDSDP------------DETNREHQHLQQHSHLPHQALLQMHHQRFMVADIKAEPRMSN-------------------------------------------------------------------------------------------------------------------------------
>Adineta_ricciae_SP6_9a_recentdup_OEQJ01000107.1_1241_2272
-----------------------------------------------------------------------------------------------------------------------------------------------------------------------------------------------------MTAVNPLAMLAAQ-CNKIPSSNTTIN--------------------------------------------NHSP-------------------------------------------------------------------------------------------------------------------------------------------------------------PLSSTTSSRPDSPPSSSPKTS--------------------FYAWKKPMTTSPPIYQTN----------------------------------------------------------------------------SMNNINHHSH---PNSEIASSLARIGHY---------------------------------------------------------------------------------------------EHSLLNHNGHLKENTTIPSPPGPPSSQ------------------------------------------------------------ATW------------------------------LDIHHHHHSWFSTTPTP--------------PILHN---------EQQVTP---------------------------------------PPPLFSTTANVQYAPHGHHHIQPAHYNDFLSVG-------------------------HHYADSYRHEFRLLYPPVV-------PPPPPTLPPPALSSQ---APQS-----------NSSFPSHTPSPPSAQATTSSPTTTNHPNSSPKNTISN--------------------------------------NLT------------RNG----------K----QPKASRAQCDCPNCREAD--RL-GFV--AG------------AN-IRKRNIHSC---HIPGCGKEYNKTSHLKAHLR-----WHT----------GKN--------WLFCGKR-FTRSDELQRHLRTH---TGEKRFACQVCGK--RFMRSDHLNKHVCTVKTH------------------------------------------------------------------------------------SIGINGNLNDEHRMRIVDSDP------------DETNREHQHVQQHSHLPHQALLQMHHQRFMVADIKSEPRMSN-------------------------------------------------------------------------------------------------------------------------------
>LQRL01070106.1_c1250_294_Hydroides_elegans_strain_CA01_H_elegans_070130
----------------------------------------------------------------------------------------------------------------------------------------------------------------------------------------------------SVFTGTPLALLTAQ-CNKITKSPPPVH---------------------------------------DVAGKGFQP--------------FRK----------------------------------------------------------------------------------------------------------------------------------------------SNSPGAAEKASPNALSHAT----------------------------KSLYAGYPTD-----------------PYYPGAAALT-----------------------------------------------------------------APSDTRHDPSAY--------------------------------------------------YPRLPP-----LGAHLYD-------------------------TWPYIAPPTTAPPPPLTSASLKPMTSS------------------------------------------------------------ASW------------------------------LDAHPTTSSWMSEVQNA--------------AALTS------------------------------------------------------APTSFPSAAELPPLPS---------TQSFLSP---------------------------------LQD---TYKSIY--------------GGSAHTDA---LASA----------VPSAF------------------------LSRPTLPTG-----------------------------------------------------KSS----------K----RY-PGRSTCDCPNCQEAD--RL-G-P--AG------------EA-LRKRSLHSC---HIPGCGKVYNKTSHLKAHLR-----WHT----------GERPFVCN---WLFCGKR-FTRSDELQRHLRTH---TGEKKFECPKCNK--KFMRSDHLAKH---MKTH---------------------------------------------------------------------------------------------------------------------DDREKGSGSDCEGASRD--------------------------------------------------------------------------------------------------------------------------------------------------------
>NP_001278991.1_(2)
-------------------------------------------------------------------------------------------------------------------------------------------------------------------------------------------MATSLLGEEPRLGSTPLAMLAAT-CNKIGSPSPSPS---------------------------------SLSDSSASFGKGFHP--------------WKR------------------------------------------------------------SSSTSSSCTLASGSLSGFSVGGSSRGGNGSSSAAAAA---------------------------------------------AAAAAAAAAAALVSDSFSCGGSPGSSAFSLTSGVSGGGGGGGGSSGSVSAASPFANE---------------YSVFPVSGGSQE-------------------------------------AAAAAAAAAAAAAAAASHHQPV---FLSKVHASVDGLQSI--------------------------------------------------YPRVGM-----AHPYE---------------------------SWFKPSHPGEVSAAAAGGA--------------------------------------------------------------------SSW-------W--------------------------EVGAGWIDVQSPGAGAALHPGALQ---GSLHS-----PLGGYGTDYSAAGLGHF--------------------------------SAGGGGGAGSGGGAAGAGNGGGGGPGSHLLSSG--------------------------------GQHIMDGFKPVI---------GPGSYPDPSSSPL---SAGS---------------------------------------MLAPTGPLG--------------------------------------GSP------------RSSA---------R----RY-SGRATCDCPNCQEAE--RL-G-P--AG------------AS-LRRKGLHSC---HIPGCGKVYGKTSHLKAHLR-----WHT----------GERPFVCN---WLFCGKR-FTRSDELQRHLRTH---TGEKRFACPVCNK--RFMRSDHLSKH---VKTH-----------SAGGAG---------------------------------------------------------------------GGAGST--------GPGSG------------SKKGSDTDSEHSPSTSPPCHSPDLLHPPDRNGLE---------------------------------------------------------------------------------------------------------------------------------------
>P_australis_g10387_Sp6_9_translation_(2)
---------------------------------------------------------------------------------------------------------------------------------------------------------------------------------------------MTSAIPESRLAGAPVSVITS--LYKPVVGTPPSL-------------------------------------TTHESSKGFYP--------------WKK----------------------------------------------------------------------------------------------------------------------------------------------TSSPVSLVGMATSSVSTVS---------------------------SPTAASTYSSD------------------------------------------------------------------------LTYSQFTHPCTETG---QPSLQHKMDQVNGGF--------------------------------------------------YGRHVA-----------------------------------YDSWPYVPQVTHPLKPEMSTAPN------------------------------------------------------------------ALW-------------------------------DVHSPSSNWLPEVPSSVG------------SPYCT----------------Y-------------------------------------PYTSDPLSASFLGS-----------SPPFQDSY--------------------------------------NYKAML----------------STKNDI---VSTP------------SPF------------------------YSPPPIGSP-----------------------------------------------------RNQ----------R----RY-PGRATCSCPNCQEAE--RL-G-P--AG------------AH-LRRKPLHNC---HIPGCGKIYNKTSHLKAHLR-----WHT----------GERPFVCN---WLFCGKR-FTRSDELQRHLRTH---TGEKRFACPVCNK--KFMRSDHLAKH---VKTH---------------------------------------------------------------------------------------------------------------------SEEGADEESSHDHVKEIPEPAKTAV------------------------------------------------------------------------------------------------------------------------------------------------
>Rotaria_macrura_SP6_9a_OENT01000140.1_mostly_complete_final_(2)
-----------------------------------------------------------------------------------------------------------------------------------------------------------------------------------------------------MTSVNPLAMLAAQ-CNKIQSSNTTIN----------------------------------NNNNNNISTSVLLP--------------------------------------------------------------------------------------------------------------------------------------------------------------SATTTFGRAKSPPSSPPKTS--------------------FYAWKKSLTTSPPIYYSS------------------------------------------------------------------------------SMNNTNHH---HNSEIASSLARFSHY--------------------------------------------------EHSLLN-----GNGHLKENS-----------------------TLPTPPQPPPPPPPSSSSSQ-------------------------------------------------------------------TAW-------F-----------------------DIHHHHHSWFAATQTP--------------PLLNN-----NNEQHPPPPP---------------------------------------PPPLFSTTANVQYSPHGHHHVQPTHYNDFLSVG-------------------------HQYADSYRHEFRLLYPPVVPQPSSVPSSVSQSALTFSSHTP---SPPSIQATTSSPTTTATTT-------------------ANNSNSSLKNTPST--------------------------------------NST------------RNG----------K----QPKASRAQCDCPNCREAD--RL-GFV--AG------------AN-LRKRNIHNC---HIPGCGKEYNKTSHLKAHLR-----WHT----------GERPFVCN---WLFCGKR-FTRSDELQRHLRTH---TGEKRFACQVCGK--RFMRSDHLNKHVFSSKVK-----------THSL-----------------------------------------------------------------------NINGTINEEHRMKSLDSDT------------EDNHRDHNQHQHLPHLHPHQTLINMHHQRFMVADIKAEPRMTD------------------------------------------------------------------------------------------------------------------------------
>Aplysia_californica_Sp9_like_isoform_X1_XP_005093574.1_(2)
-------------------------------------------------------------------------------------------------------------------------------------------------------------------------------------------MATTLIGEHQAFGGTPLAMLAAQ-CSKITSKSPPPL-------------------------------------AEATVGKSFIP--------------WKKH---------------------------------------------------------------------------------------------------------------------------------------------TTTGHSPGPFHHHIASQRM------GSLNTAPLSMSSNLSYPRSTVVSSNPPSSYPN----------------ELFYSSSAGSA--------------------------------HHSHHHHHHHAASHQSSELSQSTLLQK---MHGENSIGQSGFGSV--------------------------------------------------YPRVPS-----MPGAYES-------------------------AWPFSNIPTTHPGATHGLKPNDVPHSVNAST--------------------------------------------------------TPW-------W-----------------DVHPAANMHSAGANWLSDS-----------------SALHG-----------QITASYPS-----------------------------------PATDYHIGHSLAS------------NPALLSSQQ------------------------HL-----LQD---TYKSML--------------QPPQGTDL---GLNN---------SPVPPF------------------------LSRPTLPGL--------------------------------------TAP------------RNS----------R----RY-TGRATCDCPNCHEID--RL-G-P--AG------------EH-LRKRNIHSC---HIPGCGKVYNKTSHLKAHLR-----WHT----------GERPFVCN---WLFCAKR-FTRSDELQRHLRTH---TGEKRFACPKCNK--RFMRSDHLSKH---VKTH--------------------------------------------------------------------------------------AQAEKK-------------------------DGEERDSEDDRKQET----------------------------------------------------------------------------------------------------------------------------------------------------------
>Elysia_chlorotica_RUS77170.1_(2)
-------------------------------------------------------------------------------------------------------------------------------------------------------------------------------------------SVISLPQEHQAFGGTPLAMLAAQ-CSKITSKSPPPL-------------------------------------AEATVGKSFMA--------------WKK----------------------------------------------------------------FSPPAAPSPAPIHPHIAA------------------------------------------------------------AAAASQRMSGGLGGHRQHHPHHVHHHHPHAHSMSNNLAYPRAAGVVSSTSPTPYAAA---------------NELFYASGGHIA--------------------------------GGGAGGAGTNHIHGHHSSSSSPAGTQP---SMMGTDFSCQSPASL----------------------------------LHKMHSENALAASGSFYSRVPS-----SMSAYEP-------------------------GWPFSNLAAPSGAAPGFKHSVSDAAAGMNGGSGCAT---------------------------------------------------GAW-------W------------ADMHPHHPHYPGAGGGHPNWLTADT----------------PTLHG-----Q------IAASY-------------------------------------PSPDYHLGHPLSSTNS---------AAALLSTS-------------HPHHPHHHPHHPHHHHALSLQD---TYKSML------QPTSASVAHAHAAELG---TGSP-----------VSPF------------------------LPRPPLPGL--------------------------------------PNS------------RGS----------R----RY-TGRATCDCPNCHEID--RL-G-P--AG------------EH-LRKRNIHSC---HIPGCGKVYNKTSHLKAHLR-----WHT----------GERPFVCN---WLFCAKR-FTRSDELQRHLRTH---TGEKRFECPKCNK--RFMRSDHLSKH---VKTH---------------------------------------------------------------------------------------------------------------------AQNEKKEDSDDNDNRKIEK------------------------------------------------------------------------------------------------------------------------------------------------------
>Capitella_39149_SP6_9a_(2)
-------------------------------------------------------------------------------------------------------------------------------------------------------------------------------------------------LGVFSLTEIPRMLSPTT-VVKTENKLSDSL------------------------------------SESCSEGRGFQP--------------WHKPVTT------------------------------------------------------------------------------------------------------------------------------------------SHTGRQRMASPHCSTPTNT---------------MTDNNIFKYASSTAPSTTGYNAN---------------FFPNHPPSGNTY--------------------------------------------------AELGKSLGE---SGLNTASALSGMAGM--------------------------------------------------YARVSG-----FAAHPYE-------------------------SWPLNMAPCAGAPNGSAFNTKTEVSTTP-----------------------------------------------------------PSL-------------------------------LELHGPNAWLRDVPGSQ------------------------------LPSAV-------------------------------------STADYATLGALGA------------APSFLSN---------------------------------NRD---PYKSMV---------------PSTQSDI---PSSL-----------PAPF--------------------------LSGIPPI--------------------------------------TSR------------SSS----------R----RY-PGRSNCGCPNCQEAD--RM-G-P--AG------------EA-LRKRNIHSC---HIPGCGKVYNKTSHLKAHLR-----WHT----------GERPFVCN---WLFCGKR-FTRSDELQRHLRTH---TGEKRFACPVCNK--RFMRSDHLSKH---VKSH--------------------------------------------------------------------------------------HEEGGN-------------------------KTPDKEEDEDTLPEGTVT-------------------------------------------------------------------------------------------------------------------------------------------------------
>Biomphalaria_glabrata_XP_013083374.1_Sp9_like_(2)
-------------------------------------------------------------------------------------------------------------------------------------------------------------------------------------------------------------MLAAQ-CSKLSNKTAQTL-------------------------------------TETNSGKSFLP--------------WSK-------------------------------------------------------------------------------------------------------------------------------------------------HLSSASIHQHMAPQRC------LNHSSLGMSNAVSCPTSSSIVSTSPQVSYSND-----------------LFYSGATSHG--------------------------------------------TTHSSELAQSALFHK---MHSDNG-HPTGFTPI--------------------------------------------------YPRVPS-----VSNAYDT-------------------------SWPFAATHAGSTHGIKSSGLSHSSSGGA-----------------------------------------------------------ASW-------W------------------DIHSTTMHTSGSNWLTDSHSQL----------------------------PYSSTDY-------------------------------------------LGHTLSP------------NTGLLP----------------------------------------TQHGLI---------------QASHQDI---SNST-----------VTTF------------------------LHRPGLNSP-----------------------------------------------------RSS----------R----RY-TGRATCDCPNCHEID--RL-G-P--AG------------EH-LRKRNIHSC---HIPGCGKVYNKTSHLKAHLR-----WHT----------GERPFVCN---WLFCAKR-FTRSDELQRHLRTH---TGEKRFACPKCNK--RFMRSDHLSKH---LKTH---------------------------------------------------------------------------------------------------------------------TQSEKKDDDFSDEVNDKRS------------------------------------------------------------------------------------------------------------------------------------------------------
>Urechis_unicinctus_DN185482_c0_g1_(2)
----------------------------------------------------------------------------------------------------------------------------------------------------------------------MSLPSVHCAQQPVGGAVHRYLPFSPHCVEPAALAGTPLAMLAAQ-CNKIRSKTPPPL-------------------------------------AEITVGKGFQP--------------FKK----------------------------------------------------------------------------------------------------------------------------------------------SPAEFGVLESIPSHLQAPS--GPTVHSTERTHSTQHSPSPTPSLPSTHHRHNAYSHD-----------------MFYTPSTTSN-----------------------------------------VSSNGPNETMMHKTLPPN---DPSSYTHPTSAYPGM--------------------------------------------------YPRMHP-------GHLYE-------------------------SWAFNMASSAPSGSAPSPIKASASSDIHGSHG-------------------------------------------------------ASW-------W-----------------------DMHSSPGSWLADMPAPTA------------AGLHH--------HHHQLPSNY-------------------------------------PPMDYSTLGALSSSG----------GSPFLPSTQ------------------------HL-----LAD---SYKSML--------------PGSCQADI---SSTM-----------TSSL------------------------LARAPPHNAISSSS---------------------------------ATS------------KSA----------R----RY-PGRSNCDCPNCQEAD--RL-G-P--AG------------EA-LRKSNIHSC---HIPGCGKVYNKTSHLKAHLR-----WHT----------GERPFVCN---WLFCGKR-FTRSDELQRHLRTH---TGEKRFACPVCNK--RFMRSDHLSKH---VKTH-----------TEG------------------------------------------------------------------------GTKSDG--------SDTDN------------TPSDEAISPEHPARSESPLPSSNPKSKKRKVAEIQNN------------------------------------------------------------------------------------------------------------------------------------
>Capca1|224157_6_9c_translation_(2)
-----------------------------------------------------------------------------------------------------------------------------------------------------------MESSSALWVVYELAYERSQHYVFTMKQSMELLPDKRRIILTAKEQHTPLAMLAAA-CNRIRSKTPPPL-------------------------------------ADVTVGKGFQP--------------WRK----------------------------------------------------------------SPDCEQS-----------------------------------------------------------------------SHQHHTTVHSPPCSSTSPP--------------SAAAQHPVPRAPSSEAPAHSYPSD-----------------MFYHGGTPAG-------------------------------------------IHPGMPQAELTKSLPD---PVGFNPSTAPYPSMY--------------------------------------------------SARVPG-----HHLYE---------------------------SWPFGVHSNANPPSSVAPPASPLKAPSASADAASA----------------------------------------------------VPW-------W---------------------DPVGHASSGNWLSEAAPPS------------------------------------------------------------------------ALPAYPDYSAIGSLGSC--------SAPYLPGQ-------------------------HL-----LQD---TYKSML----------QPTSTSHTDAYM---SASL-----------PSAF------------------------LQRPTALTA--------------------------------------PAPSRS---------ASS----------R----RY-PGRSNCDCPNCQEAD--RM-G-P--AG------------EA-LRKRNIHSC---HVPGCGKVYNKTSHLKAHLR-----WHT----------GERPFVCN---WLFCGKR-FTRSDELQRHLRTH---TGEKRFACPVCNK--RFMRSDHLSKH---VKTH-----------SEGGGT---------------------------------------------------------------------SSKSDG--------SDSDN------------ACNSEGASPHHTPPTIKKEK-----------------------------------------------------------------------------------------------------------------------------------------------------
>Urechis_unicinctus_DN185482_c0_g2_(2)
-------------------------------------------------------------------------------------------------------------------------------------------------------------------------------------------------------------MLANQ-LVKTEAKVTPPQ--------------------------------------SCLEGRGFQP--------------WQK----------------------------------------------------------------------------------------------------------------------------------------------QLTSSNSVQTTPSRAVSSG-MTCNAVHGGLISSAEATLLKYATTTQAQTTSSPYKTE-----------------FFQTPPQTTA---------------------------------------------------NYSDFTKSFGETGLNSASALSGMAGM--------------------------------------------------YARVSA----GFTGSPYE-------------------------SWPLSMAPPCPVSNTPTGMMTTKSDLPGSSGP-------------------------------------------------------GTL------------------------------LDFHSTPNAWLRDVPSVSG------------GSLNP----------SPLSTG--------------------------------------PSPDYATFGALGA------------TQSLLAVG--------------------------------RDS---AYKTMI----------------PNTQSD---MSTS-----------ISPF--------------------------LTGIPPI---------------------------------------SS------------RAS----------R----RY-PGRSNCGCPNCQEAD--RL-G-P--AG------------EA-LRKRNIHSC---HIPGCGKVYNKTSHLKAHLR-----WHT----------GERPFVCN---WLFCGKR-FTRSDELQRHLRTH---TGEKRFACPVCNK--RFMRSDHLSKH---MKTH--------------------------------------------------------------------------------------HEGVAF-------------------------DIQLAECEASDTETSPPATTDTK--------------------------------------------------------------------------------------------------------------------------------------------------
>comp128620_N_pompilius_Sp6_9_translation_(2)
--------------------------------------------------------------------------------------------------------------------------------------------------------------------------------------------FDYGAADHHPFGPTPLAMLAAQ-CNKINSKVPPPL-------------------------------------ADATVGKGFHP--------------WKK-----------------------------------------------------------------GSSCVNGPS--------------------------------------------------------------------PLTFSPHLTSGIPMSQSGI--------------------GYPRNGSMTSCSGSFNAD-----------------IFCAGAVPNS---------------------------------------------HTQADCSNTALLQK---VHGDACSAIGNSNIG------------------------------------------------SVYQRMSS-----VSGNPYE-------------------------PWPFNVGPTHPHAIKSEVSGTVNPA--------------------------------------------------------------PPW-------W------------------------EMHSTGNWLSDVSNAT-------------TSLHS-----Q------MPGNY-------------------------------------SSAEFSLSHSLGSS-----------PSPFFTTGQ------------------------HF-----LQD---TYKSML----------------PSQNDL---APNG-----------VTSF------------------------LSRPSLPAGI-------------------------------------ASP------------RSQ----------R----RY-TGRSTCECPNCQEAE--RL-G-P--AA------------AQ-LRKKNIHSC---HVPGCGKVYNKTSHLKAHLR-----WHT----------GERPFVCN---WLFCGKR-FTRSDELQRHLRTH---TGEKRFACPVCNK--RFMRSDHLSKH---VKTH-----------NCPGS----------------------------------------------------------------------KKSGSS--------SCSDS------------ENSQESTNLGPLPQTTPSGPAQLTMGKEAPTIK----------------------------------------------------------------------------------------------------------------------------------------
>Gadila_tolmiei_Locus_14728_translation_frame_2_reverse_(2)
------------------------------------------------------------------------------------------------------------------------------------------------------------------------------------------------------------------------------------------------------------------------------------------------------------------------------------------------------------------------------------------------------------------------------------------------------------------------------------------------------D------------------------------------------------------------------------------------------------------------------------------------------------------------------------------------------------------------------------------------------------------------------------------------------------------------------------------------------------------------GQLSS---------------------------------------------------------------------------------------------------------------------------------------------------------------------------MSSI------------------------LNRSGLQNF--------------------------------------LNQ------------NAS----------K----RY-AGRSTCDCPNCAEAD--RL-G-P--AG------------AH-LRKRNIHSC---HIPGCGKVYNKTSHLKAHLR-----WHT----------GERPFVCN---WLFCGKR-FTRSDELQRHLRTH---TGDKRFSCPVCDK--RFMRSDHLSKH---IKTH---------------------------------------------------------------------------------------------------------------------TSEEDKKKIDAAALLEESLNKDKPPSEEDTTN-----------------------------------------------------------------------------------------------------------------------------------------
>Gadila_tolmiei_Locus_95227_translation_frame_2_reverse
--------------------------------------------------------------------------------------------------------------------------------------------------------------------------------------------------------------------------------------------------------------------------------------------------------------------------------------------------------------------------------------------------------------------------------------------------------------------------------------------------------------------------------------------------------------------------------------------------------RSGLQNF--------------------------------------------------------------------------------------------------------------------------------------------------------------------------------------------------------------------------------------------------------------------------------------------------------------------------------------------------------------------------------LNQ-------------------------------------------------------------------------------------------------------------------------------------------NAS----------K----RY-AGRSTCDCPNCAEAD--RL-G-P--AG------------GP-LRKRNIHSC---HIPGCGKVYNKTSHLKAHLR-----WHT----------GERPFVCN---WLFCGKR-FTRSDELQRHLRTH---TGDKRFSCPVCDK--RFMRSDHLSKH---LKTH---------------------------------------------------------------------------------------------------------------------TSEEDKKKIDAAALLEESQNKDKSPSPQSPDV-----------------------------------------------------------------------------------------------------------------------------------------
>Euprymna_scolopes_TRINITY_DN25877_c0_g1_i1_translation_frame_2_(2)
-------------------------------------------------------------------------------------------------------------------------------------------------------------------------------------MFDYGGSNNTGVSDPCLLAPSPLAMLAAQ-CNQIARMPPTSL-------------------------------------ADPTLDKNFHS--------------WTK-----------ARFGFGLGSGHLGFATNGLADGSMGIRSSSGNERPASKSETLYHPGFAPPFHLAPVLNAQHHSNQHPNTYSTNHFPY------------------------------------------------------LNSHPTYGTATDCATLPACITSTNAETAGTYIVSNSCARNFDDGDINLFCQSKSPAT-----------------ELLHSAETRNRENRETCYMDTISQNTNSNNSNSNAISDSMTRGHETEPRNTVRVDTSNDTDHCSTLRKL---SNEGTLMETGAMNDI--------------------KELPSLCNENNSSPAMFSSHSSPYFQHPTLRPATAT-----PNIDLYRLASSSSSPSPPSSTSSSISLPSTGKSWHLSTRSAMSSPQLQPQSALTHFKSEIPNS-----------------------SKAHPLVGSP-----------------------SAI-------------------------------DTHTAANSWLPEMPTV--------------SSSSG-----VMQIPPMLPNGYCGVNNQTGVTKIEQSN---------------------GSMGNGFEYGGSGLGMTEFSLAHHANPLTMPSSNQYP---------------------TTPSMIQPRFHMQEHKSIF--------------QARTTSEL---TRLNHLSHSINPRMMINSF---------------FNQPPSIGPMAPSSAVEMKRNIYGARTVG---------------------------SAP------------SSQ----------R----RY-VGRSTCECPNCMEAE--KL-G-P--AV------------AQ-LRKKNIHSC---HVPGCGKVYNKTSHLKAHLR-----WHT----------GERPFICN---WLFCGKR-FTRSDELQRHLRTH---TGEKRFVCTVCSK--RFMRSDHLSKH---LKTH-----------NCPP-----------------------------------------------------------------------ANDNDC--------SEENS------------NSARSPTNTTSSNNSSNNSKNNNNNNNNNNNNNNNNN------------------------------------------------------------------------------------------------------------------------------------
>comp180846_O_vulgaris_Sp6_9_translation_(2)
-------------------------------------------------------------------------------------------------------------------------------------------------------------MCEKTIKRYERKKHTESEKTREEITRMKMKTQPQVSKDQYSFDPTPLAMLAAQ-CNKLSNKNSPPL-------------------------------------VEHSIAKSFHP--------------WKKTNLSHGLTFSAGGYGSGFSSSFNSSPLSGSCFTGIGEGVGNGGTEIISIGDSSVSSSSGSSSGEGSGIISGCTSI-------------------------------------------------------------------SSMNGTSTPLPFQVLNPLGTLNHQHGYNGTGLPATAMSTGFSRAPTVTGGASNYGNG---------------EIFCRSTTPTSS---------------------------------------SNVAHAQADCGGNGAIIGDT---ATCLGTGGLQKLHTT-------------------------------------ATIMDVCTGVTSPTNSTSN-----IYTHHPRVGASVAPSPYDS-----------ATTWHFNMTGGGHHHAHHIKA------------------------------------EIPSSVNPVVS---------------------PPW-------W----------------------ELHSVAANSWLSEVSNVAAANS---------NQLHS-----QLSAGYMGGAGANNIN---------------------SVANCGGGGVGVGVGVGSGGFGVENFTLGHHPLTASNPSPFFAAS------------------PTGQHHFHL-----PEH---SCKTML-----------P--THAQNTEL---SHLN-----------VNQQ---------------VAVNTFFNRPPSFGTPGSSLSSQRTGSTT---------------------------AST------------GSQ----------R----RY-ASRSTCECPNCQEAE--RL-G-P--AA------------AQ-LRKKNIHSC---HVPGCGKVYNKTSHLKAHLR-----WHT----------GERPFVCN---WLFCGKR-FTRSDELQRHLRTH---TGEKRFACTVCNK--RFMRSDHLSKH---LKTH-----------NCPS-----------------------------------------------------------------------GSNGST--------GNSGSVGSGTGTGASTVGGAGSGTNGANSGNGLSSGGTGSGRGRGGVNGRTTAGGGTGVINTVSNGTRNGKRTIAGSSCSDSENSQEDARSLSSPPSTPVTPVTLTPVPILHHQHHQTHQQTQQQQQQQX--------------------------------------------------------
>Ocbimv22028516m_translation_(2)
-------------------------------------------------------------------------------------------------------------------------------------------------------------------------------------------------------------MLAAQ-CNKLSNKNSPPL-------------------------------------VEHSIAKSFHP--------------WKKTNLSHGLTFSAGGYGSGFSSSFNSSPLSGSYFTGIGEGVGNGGTEIISIGDSSVSSSSGSSSGEGSGIISGCTSI-------------------------------------------------------------------SSMNGTGTPLPFQVLNPLGTLNHQHGYNGTGLPATAMSTGFSRAPTVTGGASNYGNG----------------EIFCRSTTPTS--------------------------------------------SSNVAHAQTDCGGNGAIIGDTATCLGTGGLQKL--------------------------------------------------HTTATIMDVCTGVTSPTNSTSNIYTHHPRVGASVAPSPYDSATTWHFNMTGGGHHHTHHIKAEIPSSVNPVVS---------------------------------------------------------PPW-------W----------------------ELHSVAANSWLSEVSNVAAANS---------NQLHS-----------QLSAGY---------------MGGAGANNINSVANCGGGGVGVGVGVGSGGFGVENFTLGHHPLTASNPSPFFAASP------------------------TGQHHFHLPEH--SCKTML----------PTHAQNPELSHLNVNQQVA-----------VNTF------------------------FNRPPSFGTPGSSLSSQRTGSTT------------------------AST------------GSQ----------R----RY-ASRSTCECPNCQEAE--RL-G-P--AA------------AQ-LRKKNIHSC---HVPGCGKVYNKTSHLKAHLR-----WHT----------GERPFVCN---WLFCGKR-FTRSDELQRHLRTH---TGEKRFACTVCNK--RFMRSDHLSKH---LKTH-----------NCPSGSNSSTGNSGSVGSGTGTGASAVGGAGSGTNGANSGNGLSSGGTGSGRGRGGVNGRTTADGGTGVINTVSNGTRNGKRTIAGSSCSDSEN------------SQEDARSLSSPPSTPVTPVTLTPVPILHHQHHQTHQQTQQQQQQQQSQQLRQQRHPLHHNQQQQQQQQQQQQQHQPQQQHLHHHHTQQTVQRHILPHHLVIGKKEPQVIS-----------------------------------------------------------
>Urechis_unicinctus_DN182637_(2)
-------------------------------------------------------------------------------------------------------------------------------------------------------------------------------------------MAATLIGEPAHLAGNPLSMLSAQ-CSKLSGRSPPPH-------------------------------------PDHSLPKSFHP--------------WKK----------------------------------------------------------------------------------------------------------------------------------------------ISEGMLPLGSTNQGRSGAC-----------LGSSVPTGNDFAMRGSMPSCAMACGNG-----------------IIHPGSASNP------------------------------------------------ATGHVTMSGKA---MAETSGWNGSVINAP-----------------------------------------------SSVYSRWSG-----VSGATYD-------------------------SWAMPLPPTAATAPPTSHGAQV--------------------------------KQEMPSHGQP-----------------------STW-------W----------------------DVSASNSSNWISGDAT---------------SGLHP-----Q------IPSSFP------------------------------------PHSDYSTLSSLAASSNT--------SSAFVSPAGQ-----------------------PL-----LAE---TYKTML--------------PGSVMATL---GRNG-----------LLSH--------------------------HQGLGNLT-------------------------------------CSP------------RAQ----------R----RY-TGRSTCDCPNCQEAD--RL-G-P--AG------------AH-LRKRNVHNC---HIPGCGKIYNKTSHLKAHLR-----WHT----------GERPFVCN---WLFCGKR-FTRSDELQRHIRTH---TGEKRFVCPICSK--RFMRSDHLSKH---VKTH-----------SNKT-------------------------------------------------------------------------------------RDHGN------------STSSESESSSPKTSTKSRSLN----------------------------------------------------------------------------------------------------------------------------------------------------
>Capitella_39158_Sp6_9b_(2)
-------------------------------------------------------------------------------------------------------------------------------------------------------------------------------------------LSLFFLCQETTHHINPLSMLSAQ-CNKLNSRSPPPL-------------------------------------PEATLGKSFHP--------------WKKP---------------------------------------------------------------------------------------------------------------------------------------------DMASTGSLHLTPAQTRTAD------------------PSLTFQRSSMNSCAVACGNS-----------------LLQVPPAPAP-------------------------------------------------GGQLSANPQGLKTDWNSSMLSPVASSTV--------------------------------------------------YSRWPS----SVSGTGYD-------------------------SWACLPNSHGTVPSGHVKQETNVQAAPAP----------------------------------------------------------SSW-------W------------------------DVPPSSTWMQDSGS---------------NHLHA--------PSAQMSSSFHG-----------------------------------GCSEYPSLTTLGTN-----------SSAFAAPSQ------------------------PL-----LQD---SYRSLP---------------GSVVASL---GRSG---------------------------------------FLPQSLSNLA-------------------------------------CSP------------RAQ----------R----RY-TGRSTCDCPNCQEVD--RL-G-P--AG------------AH-LRKRNIHSC---HIPGCGKIYNKTSHLKAHLR-----WHT----------GERPFVCN---WLFCGKR-FTRSDELQRHIRTH---TGEKRFVCPICSK--RFMRSDHLSKH---VKTH---------------------------------------------------------------------------------------------------------------------SNKKTENSTSSESDTSPKQRGKLIS------------------------------------------------------------------------------------------------------------------------------------------------
>LQRL01140395.1_12057_13139_Hydroides_elegans_strain_CA01_H_elegans_140422
-------------------------------------------------------------------------------------------------------------------------------------------------------------------------------------------------------------MMSPQ-SVKLEKSGMLSD---------------------------------------PALAKGFHP--------------WKR----------------------------------------------------------------------------------------------------------------------------------------------SDISPSSLSLATQQFSGYN-------------------GRFQDTTGYGTLPKTTLAN---------------YGNMNPYAAQSH-------------------------------------------------FNQCEFQNKM---AVAEQNAAWSNANSF--------------------------------------------------YAKIQG-----SIPTQTPYVE----------------------AGPPPISSPSYNPINIKPETTN--------------------------------SSTAGTTNGL-----------------------TSW-----------------------------DMPPQGSNMPWLTELPGQT-------------NTQHI-----P-----TNNTDY-------------------------------------------SSISAATPNTA--------SSAFLPHS--------------------------------QSTIADPYKNLF--------------PSSMTSLT---SAMP-----------SALF--------------------------HPGMGFL--------------------------------------ANP------------RAT----------R----RY-AGRSTCDCPNCQEAD--RL-G-P--TG------------MG-TRKRNIHTC---HIPGCGKVYNKTSHLKAHLR-----WHT----------GERPFVCN---WLFCGKR-FTRSDELQRHIRTH---TGEKRFQCTTCGK--RFMRSDHLNKH---KKTH----------------------------------------------------------------------------------------------------------------------------------------------------------------------------------------------------------------------------------------------------------------------------------------------
>Baseodiscus_unicolor_SP6_9_cds.comp39100_99642_c0_seq1|m.10026_(2)
---------------------------------------------------------------------------------------------------------------------------------------------KKMIGALFAILHSFLSSSWNGYHYNWAPDVDFAMNFACLQSGFYQYPTAISNNEHPSFGGTPLAMLAAQ-CNKLNEKNPMAD---------------------------------------SSMGKGFHP--------------WKK-----------------------------------------------------------------------------------------------------------------------------------------------SSSPATSPSGLQLPSQRV--------PGLPTTITSASLAYANTSVTSSCASPYKGE-----------------IFYPPTSTNT-------------------------------------------------HGQTDSIIQK---VHGDSGLGNSGFGSV--------------------------------------------------YSRVAG-----VAGHPYE-------------------------SWPFNVPSASHSIKAEVPSGVNSA---------------------------------------------------------------SSW-------W------------------------DVHSNHNWLTDVSNAAA------------SGLHS-----------QISANY--------------------------------------------------------------PSS-------------------------------------------DYEKTF-------------------------------------------------------------------------------------------------------------------------------------------------------------------------------------------------SAVKNIHSC---HIPGCGKVYNKTSHLKAHLR-----WHT----------GERPFVCN---WLFCGKR-FTRSDELQRHLRTH---TGEKRFACPVCNK--RFMRSDHLSKH---VKTH-------------------------------------------------------------------------------------NGGKKSG------SSSDSEC------------SQGDGGMSPPTTPGMNPSSPLTHPGLSSKDVDVK---------------------------------------------------------------------------------------------------------------------------------------
>Eisenia_fetida_DN302458_translation_frame_1_reverse_(2)
--------------------------------------------------------------------------------------------------------------------------------------------------ARTLSLSVRKLQEQAIPTEKLFYPLQPGRGGGGGGGAGGGMAATIIGDHLSSFGSSPMSMLSAQ-CSKLSSLPPTLP---------------------------------------SSVRKSFHP--------------WKKMMDVS-----------------------------------------------------------------------------------------------------------------------------------------TPFHSQFHGIPQSVGGAPIAGTGHSNTGSMGPTDHVGLRHPKGVGPMSSCAVACANT-----------------LIHPGNAMVT---------------------------------------------------KDAYWPSP---VHPGSVYTRWAPAPN--------------------------------------------------APGTAS-----YDSWTGMHHL----------------------PVTSASGSCGNVKQEVGSNSGSS----------------------------------------------------------------PSW-------W----------------NVHHHHHHHPSNASAWTQDLTPMA-------------GSGTT-----LSHYMSSNLNDY-------------------------------------PSALDSFGSNSAFVSPV--------PPSAAAQH-------------------------FM-----TPDA--CYKSVL----------------PSPATM---PGFP-----------TNGF-----------------------LHPPTGFGGIGP------------------------------------TTS------------RSQ----------R----RY-TGRSTCDCPNCQEAD--RL-G-P--AG------------AH-LRKRNIHTC---HMPGCGKIYNKTSHLKAHLR-----WHT----------GERPFVCN---WLFCGKR-FTRSDELQRHIRTH---TGEKRFSCSVCGK--RFMRSDHLSKH---IKTH-----------QNKK-----------------------------------------------------------------------TPADSQ--------TDTAS------------NPGGGHSSDDSEASLTGDCLKRFDDGKETNALHKQRGRTDNTRITSGLKLQ----------------------------------------------------------------------------------------------------------------------
>Anadara_trapezia_SP6_9a_DN12930_DN38348_c0_g1_i1_translation_frame_2_(2)
------------------------------------------------------------------------------------------------------------------------------------------------------------------------------AVLSSSQWNGVYNMAAALIGEPHHFGGTPLAMLAAQ-CNKISNRSPPPL-------------------------------------ADAAVGKGFHP--------------WKK----------------------------------------------------------------------------------------------------------------------------------------------PLPTLTSTPSPISFSAHKD------GNSINSANMTSSGLGYSRGSATSNCVSNYNSD-----------------IFYPMSTHAQ------------------------------------------------SESTQSSLLQK---MHSESGITAPTLSNM--------------------------------------------------YSRVPT-----VTAHPY-----------------------------------------------------------------------------------------------------------------ESW----------------------------------------------------------------------------------------------------------------------------------------------------------------------------------------------------------------------------------------------------------------------------------------------------------------------------------------------------P------------------------RL-G-P--AA------------AH-LRKKITHNC---HIPGCGKIYNKSSHLKAHLR-----WHT----------GERPFVCN---WLFCGKR-FTRSDELQRHLRTH---TGEKRFACPVCNK--RFMRSDHLSKH---TKIH--------------------------------------------------------------------------------------SSEKKT--------SGSDS------------EDSQEQNNISSPQTASGNVRQLPNRNNE---------------------------------------------------------------------------------------------------------------------------------------------
>Helobdella_robusta_jgi_136424_Sp6_9_translation_(2)
----------------------------------------------------------------------------------------------------------------------------------------------------------------------------------------------------------------------------------------------------------------------------------------------------------------------------------------------------------------------------------------------------------------------------------------------------------------------------------------------------------------------------------------------------------------------------------------------------------------------------------------------------------------------------------------------------------------------------------------------------------------------------------------------------------------------------------------------------------------------------------------------------------------------------------------------------------------------------------------------------------------------------------------------------------------------------------------------------------------------------------------------------------R----RY-AGRSTCDCPNCQELD--RL-G-PISGS------------AQ-YRKRNIHTC---HMPGCGKIYNKTSHLKAHLR-----WHT----------GERPFVCN---WLFCGKR-FTRSDELQRHIRTH---TGEKRFVCTVCSK--RFMRSDHLNKH---LKTH----------------------------------------------------------------------------------------------------------------------------------------------------------------------------------------------------------------------------------------------------------------------------------------------
>Vampyroteuthis_infernalis_comp5370_c0_seq1_SpL_3__translation_(2)
-----------------------------------------------------------------------------------------------------------------------------------------------------------------------------------------------------XGQGAELNHLNMN--------------------------------------------------QQGAVNSFFNR-----------------------------------------------------------------------------------------------------------------------------------------------------------------------------------------------------------------------------------------------------------------------------------------------------------------PSAIGGNQRPGSTGA----------------------------------------------------------------------------------------------------------------------------------------------------------------------------------------------------------------------------------------------------GTTTT---------------------------------------------------------------------------------------------------------------------------------------------------------------------------------------------------------------------------------------------------------------------VAQ----------R----RY-AGRSTCECPNCQEAE--RL-G-P--AA------------AQ-LRKKNIHSC---HVPGCGKVYNKTSHLKAHLR-----WHT----------GERPFVCN---WLFCGKR-FTRSDELQRHLRTH---TGEKRFACTVCNK--RFMRSDHLSKH---LK------------------------------------------------------------------------------------------------------------------------------------------------------------------------------------------------------------------------------------------------------------------------------------------------
>Chiton_olivaceus_SP6_9_DN14956_DN6958_(2)
----------------------------------------------------------------------------------------------------------------------------------------------------------------------------------------------------------------------------------------------------------------------------------------------------------------------------------------------------------------------------------------------------------------------------------------------------------------------------------------SINTNPSCTSSYSSD-----------------IFRSTSGPTS---------------------------------------------VHQSDPAQAAFLQK---VQGEGSISNAALGSM--------------------------------------------------YSRVAY----------------------------------------------------------------------------------------------------------------------------ESW-----------------------------------------------------------------------------------------------------------------------------------------------------------------------------------------------PFSTMT-----------------------------------------------------------------------------------------------------------------------------------------------------------------------------------------------------------------------KTSHLKAHLR-----WHT----------GERPFVCN---WLFCGKR-FTRSDELQRHLRTH---TGEKRFACPVCNK--RFMRSDHLAKH---VKTH-----------SNPN-----------------------------------------------------------------------GKSSDG--------SDSDN------------SNDAKSTSSTPPNPSNTPHSQSVHHITNSHALKLEKN------------------------------------------------------------------------------------------------------------------------------------
>Rhyssoplax_olivaceus_comp2402340_(2)
---------------------------------------------------------------------------------------------------------------------------------------------------------------------------------------------------------------------------------------------------------------------------------------------------------------------------------------------------------------------------------------------------------------------------------------------------------------------------------------RSSDLSPSCTSSYSSD-----------------IFRSTSGPTS---------------------------------------------VHQSDPAQAAFLQK---VQGEGSISNAALGSM--------------------------------------------------YSRVAY------------------------------------ESWPFSTMTGPHLHSIKPEVAGSMNSAAAAS---------------------------------------------------------AFW------------------------------DVRSAAAGNWLSDVSGATTA-----------GSLHS------------QMSNY-------------------------------------PSADYSITHALGGS-----------GSPFLPSSQ------------------------HL-----LQD---TYKSML----------------PSQNEL----SSG-----------INPF------------------------LSRSGLPSL--------------------------------------PSP------------RSQ----------R----RY-TGRANCDCPNCQEAE--RL-G-P--AG------------EH-LRKKNIHSW---HIPVCVNGYGKTSHLKAHLR-----WHT----------GERPFVCN---WLFCGKR-FTRSDELQRHLRTH---TGEKRFACPVCNK--RFMRSDHLAKH---VKTH-----------SNPN-----------------------------------------------------------------------GKSSDG-------------------------SDSDNSNDAKSTSSTPPNPSNTPHSQSVHHITNS---------------------------------------------------------------------------------------------------------------------------------------
>NP_991195.1_(2)
----------------------------------------------------------------------------------------------------------------------------------------------------------------------------------------------------------------------------------------------------------------------------------------------------------------------------------------------------------------------------------------------------------------------------------------------------------------------------------------------------------------------------------------------------------------------------------------------------------------------------------------------------------------------------------MAHP------Y-------------D-PWLRAGPPQDEVSV-------------------------------------------------------------------------SGW-------W----------D------VH------TGAPAGWMDLQGAGLGA-----------GPGQS-----GSMSSYTAEPQMCCLSP--------------------------------PGSGMHFPPEGFKMEPL--------PQDLLPLP----------------------------------Q---ASASFS---------SEE--QQDAVAAA---GRPK--------------------------------------------------------------------------------------PQR------------RPS----------S----RA-PGQASCRCPNCLSAE--SL-G-N--SG------------DA-SKRKHLHNC---HIPGCGKAYVKTSHLKAHLR-----WHS----------GDRPFVCN---WLFCGKR-FTRSDELQRHLQTH---TGAKRFGCSSCPR--VFLRADHLAKH---MRVH-----------ESPS-----------------------------------------------------------------------QSTEET--------HAAAA------------GTSTGTSSALLRVKTETDNGDDDATLANS--------------------------------------------------------------------------------------------------------------------------------------------
>NP_001107792.1_buttonhead__Tribolium_castaneum_
--------------------------------------------------------------------------------------------------------------------------------------------------------------------------------------MMASSVQLQYHPNNAQPQMSPLNLLATT-CTRMYDPYPQVS------------------------------------PTASCGSDGYVP------------------------------------------------------------------------------------------------------------------------------------------------------------------------------------------------------QVPLEPARSPLEFSPHYQ-----------------ATYPSYNNNQ--------------------------------------------------------------------------------------------------------------------------------------------------------------------------YWFQHQHSGDVAHQQQ-----------------------------------------------------------------------YQW-------------------------------------------------------------------------------------------------------------------------------------------------SQNYYPVKV-------------------------------------EYSNYS-------------------------------------------------------------------------------------------------------------------SKA-------------------------R----RC----IKCQCPNCVNEE----------VG------------LKKPSSKKVHVC---HYQGCDKVYGKTSHLQAHLR-----WHT----------GERPFVCN---WLFCGKR-FTRSDELQRHLRTH---TGEKRFACSVCTK--RFMRSDHLAKH---VKTH-----------KNKK------------------------------------------------------------------------------------------------------SSDGVKSENVCGNGFITLGEQ----------------------------------------------------------------------------------------------------------------------------------------------------
>Capitella_teleta_SP1_4_112714|e_gw1.176.33.1
---------------------------------------------------------------------------------------------------------------------------------------------------------------------------------------------------------------------------------------------------------------------------------------------------------------------------------------------------------------------------------------------------------------------------------------------------------------------------------------------------------------------------------------------------------------------------------------------------------------------------------------------------------------------------------------------------------------------------------------------------------------------------------------------------------------------------------------------------------------------------------------------------------------------------------------------------------------------------------------------------------------------------------------------------------------------------------------------------------------------------------------------MPK----------R-------LKRMACTCPNCKESE--RN-G------------------KDPTGKKKMHIC---HIENCGKIYGKTSHLRAHLR-----WHA----------GERPFVCN---WLFCGKR-FTRSDELQRHKRTH---TGEKRFACEECGK--RFMRSDHLSKH---IRTH--------------------------------------------------------------------------------------SKVIGSHDSVQESPADATLGKSPSVFVPRFTVCVTDPHDTSTTDTSIIMGGKELNLKLEAAGGDAETSIGVLM-------------------------------------------------------------------------------------------------------------------------------
>Ruditapes_philippinarum_SP5_DN71510
-----------------------------------------------------------------------------------------------------------------------------------------------------------------------------KLKKMTSVLHPPQHAFMQPNFGLAPPLQPSVHQFPVQ-CQRQIHKPAPTL-----------------------------------------PYPGWDP---------------------------------------------------------------------------------------------------------------------------------------------------------------NISRRNNMGIPEAPMISGNHFPAMQMQFTSREEFKIMSPEVPRELQMQQTQFSYEYH-------------------------------------------------------------------QSRLMQQTMIATGRHFLPP---QISAGPLSHPSPSPL---------------------------------------------------------------------------------------------QSPSQMVSPMIPKQVSPPPAAEAE---------------------------------------------------------------TQW-------W-----------------------------------------------------SVAKQ------------------------------------------------------TEVKYPVPHPLL-------------FSHGSATDR-------------------------------------QYQAHL----------------ASFLQN------------------IKPI-----------------------------------------------------------------------TPA-------------------------R----RC----RRCRCPNCQNPS------------------------NNDPSKKKVHVC---HFPGCEKVYGKTSHLKAHLR-----WHS----------GERPFVCN---WLFCGKS-FTRSDELQRHLRTH---TGEKRFACQTCGK--RFMRSDHLSKH---AKTH--------------------------------------------------------------------------------------ETKRQK-------------------------TKHEGDSDTENNENVRPVPRTNTETDDEDSDIDVEFDDSDVSDI-----------------------------------------------------------------------------------------------------------------------------
>Boccardia_proboscidea_comp30073_c0_seq1_translation_frame_2_reverse
------------------------------------------------------------------------------------------------------------------------------------------------------------------------------------------------------------SQNTQQ-LGQVTMDNQPAA----------------------------------------------------------------------------------------------------------------------------------------------------------------------------------------------------------------------------------------------------------VAGTSSAGGGGDNS------------------------------------------------------------------------------------SF---NSSSQQVSPSQLGGG----------------------------------------------------------------------------------------------------------------------------------------------------------------------------------------------------------------------------------------------------GGSSD-----Q-----------------------------------------------------------------------------------------------------------------------EYYAHS-------------------------------------------------------------------------------------------------------------------PNK-------------------------R-------VRRVACTCPNCRE-------GGE--KG------------KE--NGRKIHIC---HMAGCNKTYGKTSHLRAHLR-----WHS----------GDRPFVCN---WMFCGKK-FTRSDELQRHKRTH---TGEKRFECKQCGK--RFMRSDHLTKH---SRTH-----------NPLE-----------------------------------------------------------------------TAAGAGGEASYHKLPGQTV------------TISQEEDDDGNAMVIQIQPEHITSINLQPDDS-----------------------------------------------------------------------------------------------------------------------------------------
>Capitella_teleta_SP5_178994|estExt_Genewise1Plus.C_1820032
-------------------------------------------------------------------------------------------------------------------------------------------------------------------------------------------MAHVLSPHHAITRQDPLMAL----CKADFFANPLHY----------------------------------------RPPSSCAP---------------------------------------------------------------------------------------------------------------------------------------------------------------CRPQVIAPCRPVAEYPKHL-------------------QAYSPPHIGIPAAPVCPSA-----------------------------------------------------------------------------PFLSPPPPC---LARISSAHQADVGFR--------------------------------------------------PAVHPT-------------------------------------DMILHAPHHHPSIYVPQQLSPTIAAE-------------------------------------------------------------APW-------W-------------------------SVEPGTELTEGS----------------SSRHP-----------------------------------------------------------------------------------------------------------------------------AFHREA-------------------------AAQG-----------TTTT---------------------------------------------------------------------------------------------------R----RC----RRCRCPNCLNAS-------P----------------TNDASKRKQHIC---HVPGCGKVYGKTSHLKAHLR-----WHA----------GERPFVCQ---WLFCGKS-FTRSDELQRHLRTH---TGEKRFACVECGK--RFMRSDHLNKH---VKTH--------------------------------------------------------------------------------------ESTKLT-------------------------KTNSTTNSNECSIDSDDEDVEIEVQ------------------------------------------------------------------------------------------------------------------------------------------------
>XP_013776003.1_transcription_factor_Sp5_like__Limulus_polyphemus_
----------------------------------------------------------------------------------------------------------------------------------------------------------------------------------------------MVMSTQLNPGFVSFSGSTSPEMDHLKSMCSPTL--------------------------------------------PSLP--------------W------------------------------------------------------------------------------------------------------------------------------------------------TSSFMDYVTASSAPAVSTL----------------------RQSSCFMPAEIPLNAP-------------------------------------------------------------------------TEFCDSHNVLADS---KSMMFGYSVFSSSSG---------------------------------------------------------------------------------------------AVSYSGPSDHVVSAPQPMD-----------------------------------------------------------------------------------------------------------PTGWWSMQP----------------------------------------------------------------------------------------------------AVPQLPP---------------------------------------TFTCGL--------------PVHPGVPI---MKSD-----------AMSF------------------------VSRP-------------------------------------------AST------------VST----------R----RC----RRCRCPNCQE------------SS------------INGTNKRKQHIC---HIPGCGKVYGKTSHLKAHLR-----WHT----------GERPFICN---WLFCRKT-FTRSDELQRHLRTH---TGEKRFSCTECGK--RFMRSDHLSKH---VKTH----------------------------------------------------------------------------------------------------ENKRG------------KTQVVEQAVSHDPVIDVESLGESCESSLQMSQFSYPASQ----------------------------------------------------------------------------------------------------------------------------------
>Danio_rerio_SP5_NP_851304.2_(2)
---------------------------------------------------------------------------------------------------------------------------------------------------------------------------MAAVAVLRNDTLQAFLQDRTPNSSPENSKHSPLALLAAT-CNRIGHHHGSTP---------------------------TDFIQVPYDTTLGSPSRIFHP--------------WSN----------------------------------------------------------------------------------------------------------------------------------------------EANHQSTLSSNPSFGLSSK------------SHLQSSYASHHELPLTPPADPTYPYD------------------FSPVKMLPC----------------------------------------------SMQSLQSTCPPTY---VPAVTYAAPAPIPPA---------------------------------------------------------------------------------------------MPSFVPGHSGLVHQQQRQLSPNPGED-------------------------------------------------------------IPW-------W---------------------------------------------------------------SLQQGNPVAHSV-------------------------------------HPHRFPIQRGLVLG-----------HTDFA-----------------------------------------QYQTQI----------------AALLHT------------------KSPL-----------------------------------------------------------------------ATA-------------------------R----RC----RRCRCPNCQSSS----------SS------------DE-PGKKKQHIC---HIPGCGKVYGKTSHLKAHLR-----WHS----------GERPFVCN---WLFCGKS-FTRSDELQRHLRTH---TGEKRFVCPDCCK--RFMRSDHLAKH---VKTH----------------------------------------------------------------------------------------------------QNKKS------------KSHDKTSDYVKREDLRPV-------------------------------------------------------------------------------------------------------------------------------------------------------
>NP_651232.1_Sp1_like_factor_for_pairing_sensitive_silencing__isoform_A__Drosophila_melanogaster_
-------------------------------------------------------------------------------------------------------------------------------------------------------------------------MLQYKSAASAATSAPPATPLAAGGSSKATIPPNGASAAASQ-TQVHGAPGTPTM-----------------------QQIINIHQMPPQFAGGAVAGNGQNAGMPQNMFQIVQPMPMQTVNIDGQEAIFIPNLNAQLATAQAVNFNGQQAFITPNGQILRAPQMAANPAASNCIQLQQLNGLGQEQTQLITIPGTNIQIPVTNLIQQQQQ---------------------------------------------------AQQVHQGTVQQQAQGTNASGANGSGVTNSGTAGQLPGSITIPGTNLQIPTSVAAANGLLGNISNISNLLGGGQSIKLENGQLQMRPQLVQFPAPAMPQQQQTVAVQIPVQTANGQTIYQTVHVPVQAAATSSGGLQNLMQAQSLQMPSASQMQIIPQFSQI--------------------------------AQIVTPNGQIQQVQLAMPYPQLPPNANIIHIQNPHQQQQQQVQQQQQQQQAQQQQQAQQQQAQQQQQQQVQAQHQQLLQAISDASAGGQLPPN-------------------------------------------------------QPI------------TITNAQGQQLTVIPAQLRPNAPTAPTPAPAGVPTPMQMPNLQALPIQNIPGLGQVQIIHANQLPPNLPANFQQVLTQLPMSHPQVQTQGQVQVMPKQE----------PQSPTQMITSIKQEPPDTFGPISATGNPPAPASTPNTASPQQQQIKFLHTESNSLSSLSIPASIQITA---LPQQATNTPNTPATTQPIPVSLPARSKVNAVTTSSTQITIAPTGGQVVSV------------TTQARGATASIRSTNTSTTTI--------------------------------------TTPSQSHLNMNISVASVGGAATGGGGGTATGEPKPRLKRVACTCPNCTDGE------------------------KH-SDKKRQHIC---HITGCHKVYGKTSHLRAHLR-----WHT----------GERPFVCS---WAFCGKR-FTRSDELQRHRRTH---TGEKRFQCQECNK--KFMRSDHLSKH---IKTH-----------FKSRSGVELIELSIKQETKGGNAPKSISTVNGIVTIEIPGGGSAAAGSGASSVAATVAGSTVTPGGATIVQLPTVEASGGGDSFGDDEDDEEDDELTEEDDEDEELDEDDMDDCEDEEDDEDPELDSGDEVKMTIAVSEPGDNSSN---------------------------------------------------------------------------------------------------------------------------------
>Homo_sapiens_SP1_NP_612482.2_(2)
-----------------------------------------------------------------------------------------------------------------------------------------------MSDQDHSMDEMTAVVKIEKGVGGNNGGNGNGGGAFSQARSSSTGSSSSTGGGGQESQPSPLALLAAT-CSRIESPNENSN-----------------------------------NSQGPSQSGGTGELDLTATQLSQGANGWQIISSSSGATPTSKEQSGSSTNGSNGSESSKNRTVSGGQYVVAAAPNLQNQQVLTGLPGVMPNIQYQVIPQFQTVDGQQLQFAATGAQVQQDGSGQIQI---------------------------------------------IPGANQQIITNRGSGGNIIAAMPNLLQQAVPLQGLANNVLSGQTQYVTNVPVALNGN---------------ITLLPVNSVSAATLTPSSQAVTISSSGSQESGSQPVTSGTTISSASLVSSQASSSSFFTNANSYSTTTTTS---NMGIMNFTTSGSSGT--------------------------------------------NSQGQTPQRVSG-----LQGSDALNIQQNQTSGGSLQAGQQKEGEQNQQTQQQQILIQPQLVQGGQALQALQAAPLSG----------------------------------------------------------QTF-------------------------------TTQAISQETLQNLQLQAVPNSGPIIIRTPTVGPNG-----QVSWQTLQLQNLQVQN---------------------------------PQAQTITLAPMQGVSLGQTSSSNTTLTPIASAA-------------------------SI-----PAGTVTVNAAQL--------SSMPGLQTINLSAL---GTSG-----------IQVH---------------PIQGLPLAIANAPGDHGAQLGLHGAGGDG-----------IHDDTAGGEEGENSPDAQP------------QAG---------------RR-TRREACTCPYCKDSE-----G----RG------------SGDPGKKKQHIC---HIQGCGKVYGKTSHLRAHLR-----WHT----------GERPFMCT---WSYCGKR-FTRSDELQRHKRTH---TGEKKFACPECPK--RFMRSDHLSKH---IKTH-----------QNKK-----------------------------------------------------------------------GGPGVALSVGTLPLDSGAG------------SEGSGTATPSALITTNMVAMEAICPEGIARLANSGINVMQVADLQSINISGNGF-------------------------------------------------------------------------------------------------------------------
>Mus_musculus_SP1_NP_038700.2_(2)
---------------------------------------------------------------------------------------------------------------------------------------------MSDQDHSMDEVTAVVKIEKDVGGNNGGSGNGGGAAFSQTRSSSTGSSSSSGGGGGQESQPSPLALLAAT-CSRIESPNENSN-----------------------------------NSQGPSQSGGTGELDLTAAQLSQGANGWQIISSSSGATPTSKEQSGNSTNGSESSKNRTVSGGQYVVAATPNLQNQQVLTGLPGVMPNIQYQVIPQFQTVDGQQLQFAATGAQVQQDGSGQIQI------------------------------------------------IPGANQQIIPNRGSGGNIIAAMPNLLQQAVPLQGLANNVLSGQTQYVTNVPVALNGN---------------ITLLPVNSVSAATLTPSSQAGTISSSGSQESSSQPVTSGTAISSASLVSSQASSSSFFTNANSYSTTTTTS---NMGIMNFTSSGSSGT--------------------------------------------SSQGQTPQRVGG-----LQGSDSLNIQQNQTSGGSLQGSQQKEGEQSQQTQQQQILIQPQLVQGGQALQALQAAPLSG----------------------------------------------------------QTF-------------------------------TTQAISQETLQNLQLQAVQNSGPIIIRTPTVGPNG-----QVSWQTLQLQNLQVQN---------------------------------PQAQTITLAPMQGVSLGQTSSSNTTLTPIASAA-------------------------SI-----PAGTVTVNAAQL--------SSMPGLQTINLSAL---GTSG-----------IQVH---------------QLPGLPLAIANTPGDHGTQLGLHGSGGDGIHDETAGGEGENSSD--------LQPQAG---------------R---------------R--TRREACTCPYCKDSE-----G-R--AS------------GD-PGKKKQHIC---HIQGCGKVYGKTSHLRAHLR-----WHT----------GERPFMCN---WSYCGKR-FTRSDELQRHKRTH---TGEKKFACPECPK--RFMRSDHLSKH---IKTH-----------QNKK-----------------------------------------------------------------------GGPGVALSVGT--LPLDSG------------AGSEGTATPSALITTNMVAMEAICPEGIARLANSGINVMQVTELQSINISGNGF-------------------------------------------------------------------------------------------------------------------
>Xenopus_tropicalis_SP1_XP_012812106.1_(2)
----------------------------------------------------------------------------------------------------------------------------------------MDGRDLHPVDPFINLLNGAAGSCSLPLELPLLAADQEHTSDDMPTIKSENRTGGGYIQKGQDSQPSPLALLAAT-CSRIEPPENGNG---------------------------------------NSQQQGATELDLSTAQLAQTANGWQIISTAGSASKDQAGGDASSKNRPIAPGQFVVSTPSVQNQQVLASLQGVMPNIQYQVIPQFQTVDGQQLQFTTAPAQVSVQQDASGQFQIIP----------------------------------------------------ATNQQIITTNRTGTGNILAMPNLLQQAVPIQGMGLTNNVLSGQTQYLTNVPVALNGN---------------ITLLPVNAASLT-----PTSQSVTLSGTQENNSQPVTSGVAISSSQLASQANSGAYFTNANSFSTTTTPSN---VSLMNCSSAGSTPGS--------------------------------------------------NVQVQT-----SQRSTGQLSLLTDSVQQGNGNMQKDGDQNQQQQILIQPQIVQSGQTIQALQAAQLSGQAFSTQAISQDALQNLQIQTVPNTGPIIIRTPAVGPNGQ-----------------------VTW-----------------------QTIQLQNLQVQNPQAQTITLAPMQGVS-----------LGQSG-----STNTLTSMPAGTVTVNAAQL-----------------------------SSMPGLQTINLGALGASGIQVHQLQGVPLTITN--------------------------------ATGDASGHLSIH------ATGADGLHDENSAMEE---GETS-----------PDPQ-----------------------------------------------------------------------PQP-------------------------G----RR-MRREACTCPYCKEGE-----G----RG------------SGDPGKKKQHIC---HIPGCGKVYGKTSHLRAHLR-----WHT----------GERPFVCT---WVFCGKR-FTRSDELQRHKRTH---TGEKKFICPECPK--RFMRSDHLSKH---IKTH-------------------------------------------------------------------------------------QNKKGQGGPVAMTTVNLDTG------------AGSDGSAASTPTPQTLITTNMVAMEAISPEGIARLASSGINVMQVADLQSINISGNGF---------------------------------------------------------------------------------------------------------------
>EFX83485.1_putative_Sp4_related_transcription_factor__Daphnia_pulex_
----------------------------------------------------------------------------------------------------------------------------------------------------------MATTTPSKVKCETQSTDDEERSEVLSLTVTAKKKRKVGGAGEAKGGAPPPTLMKAT-NLQGQVLTPAQL-------------------------------------QSLLQQAGVAN----------------------------------------------------------------------------------GEIQQNGTIATNT----------------------------------------------------------------QNTQSQAQSKTVSVSPSNILSLQGLQGQIIQTAQGTQLLTSGSNNSAASGGVQYSMS----PAFQTVTIDGQEAIFIPTGGGGQQVQIGHNQALLTSNGQIIRAPTNQAQSLPFTLQNVGVQSGSQGVTVRTAGGMQQVLQLP---MQQTATISVQVPVST--------------------ANGQTVYQTLQLPVQMISSGIPGLMQGGTQMQVLSP-----LQVPQQQQYAQIINANGQIQTVQIANLSQMGTTTLLSPGGQQQQQQQQQTTTTNNSNSSNNASGSSTVTITQSNDGALQISTVENGSGAGSNNQSTNQSANAQQQQQQQQQQLQNVSQQITI-------------------------------AGLSGGNNQLTMIPASS-------------LSGLT-----RMQTGSNLLQGFPIQNIPGLG----------------------------NVQVIPASSLQALTGQQTISTVSQQSQPVLPPGTQIIAA-------------------SSLGQQLQQDPNDPTKWQVVTTGTPQATQLVTVASAPTTSS---GQLA-----------SPTP---------------AEGTMEVVMTSDSSAPAA--------------------------------------NNS------------SPA---------------KPRLRRVACTCPNCKDGE-----GKQ--VG---------------ENKRKIHIC---HHQGCGKVYGKTSHLRAHLR-----WHS----------GDRPFVCS---WYYCGKR-FTRSDELQRHRRTH---TGEKRFQCPECGK--RFMRSDHLSKH---IKTH-----------SKLR-----------------------------------------------------------------------GHVQSDVAVDGATQIVFAEPLEEGEDGREEEEEDAEGEEGEDGASSDGDEKMLIIPGDAVDASAVGNESQIDG-------------------------------------------------------------------------------------------------------------------------------
>Dpealeii_SP5_DN10475_c0_g1_i1
--------------------------------------------------------------------------------------------------------------------------------------------------------------------------NNMATAIAPSHCRVPLFQGSSFSPSSELAKPSPLTMLAAT-CSRLTPGTMDIT-------------------------------------RSAAPLLGHGA--------------W------------------------------------------------------------------------------------------------------------------------------------------------HSTRHPCPPTQPTITGPMG-------------------TTFEVDVSSVGPSGLTVAQ-----------------VLRSMGPTHH----------------------------------------------------HPHPHHH---HHPHPHHHPHHPHHM--------------------------------------------------SHGGPA-----RHVH----------------------------PHSSSGAPPGPPPPHPPPA--------------------------------------------------------------------FNY-------------------------------DLHQARLAQQTVMAAGH-------------GILPG-----NSLVLTSMAPGSSLASNAS------------------------------LSANSVPKQMSPPPASEAETPWWSIPNPPSSANL-------------------------------PADFKYSFQSNI----------MLNQSKAAAAIR---YHGN-----------ITTI------------------------FNNAGATRG--------------------------------------PTS------------SGVIAA-------R----RC----RRCRCPNCQNAL-----NSPNSPGSGSGSSASGGNNSNGAQKRKQHIC---HIPGCGKVYGKTSHLKAHLR-----WHT----------GERPFVCN---WLFCGKS-FTRSDELQRHLRTH---TGEKRFACTECGK--RFMRSDHLSKH---VKTH-----------ETKKNKLLTGSS---------------------------------------------------------------GSGGGGHVDESSTLASASSTREVDDSSIDVVINPGDEGNLSEDEDIDVETDFTDTCDQVLLGSRE---------------------------------------------------------------------------------------------------------------------------------------
>XP_972252.2_PREDICTED__transcription_factor_Sp4_like__partial__Tribolium_castaneum_
--------------------------------------------------------------------------------------------------------------------------------------------------------------------------------------------------------------------------------------------------------------------------------------------------------------------------------------------------------------------------------------------------------------------------------------------------ANDLTSGLGLGNVQV-------------------------------------------------------------------------------------------------------------------IAQPTAASQ---LAVGQHIQQDPNDPN---------------------------------------------------------------------------------------------KWQVIPNVTTTQQTTAPLT------------------------------------------------------------------------------------------------------------------------------------------------------------------------------------------------------------------------PGVVVTAN--------------------------------PPE------------------------INNSTPV---GENG-----------QDGL--------------------------------------------------------------------------------------QKQ----------R-------VRRVACTCPNCQEGE--RH-----------------------ADRKKQHIC---HIPGCNKVYGKTSHLRAHLR-----WHT----------GERPFVCS---WLFCGKR-FTRSDELQRHRRTH---TGEKRFQCNECSK--KFMRSDHLSKH---LKTHQKQRITRINGDDIDDVHEEKDEW---------------------------------------------------------------DDAQSDEQAKPMWITDNKNNIKYEITQVNYAQEAATSTQSASSDSSSEEKMMITISTSEADELIIADPLDS---------------------------------------------------------------------------------------------------------------------------------
>Ruditapes_philippinarum_SP1_4_DN85418
-------------------------------------------------------------------------------------------------------------------------------------------------------------------QQAFQTIPIMTPSGQIIRAQVPTASAMPANMAFANMGGGGMVNLGGN-VLNLSNLGNVQA------------------------------------IGAVRPGGIIQP--------------LQL----------------------------------------------------------------------------------------------------------------------------------------------QSNTFPQIQQFPNFVQVPVSANGQTTFMPVQMQQFQQLQDLTQASANASSAQTVTSA----SVQQATQMPQLIEVMNQSSTPKT-------------------------------------PAMIKKEAQTSSATSNTTPTAT---SGTASSMSMSQLQNM---------------------SMQGQTIAAAAAAANIIPQMQFIPVGNGSYMQAAV-----FPSQSSISNGQNIITVASMPQNSSSVTTTTNATTTISSPQQTNLSNIITPQMIQGISG-------------------------------------------------------------QNF----------------------GNIQIANQGQVVAAPNQIINLGNVKN-------------GQFPL-----QVQNMQGIQPLQNLQSFQNIQGIQGIQMINGQPIQGQIIGTPLSGIQGLGTLALNAQGNFTTLGPVGTQGSPQQLTSINVLGQQ-----------------------GIQGVQQIQN---LAGTQIITAQGQQIPIQQDPNDPSKWQV---VATG-----------ASQT------------------------ATPLNIPNL--------------------------------------MSP------------ISQVSNDTPASGKR-------LRRVACTCPNCQNNE----------NK------------DN---KKKVHIC---HMEGCNKVYGKTSHLRAHLR-----WHT----------GERPFVCN---WMFCGKR-FTRSDELQRHKRTH---TGEKKFACEECGK--KFMRSDHLSKH---KRTH-----------NKKMLDSD-------------------------------------------------------------------GHIVGDEAKFTVEEDDDMVHISIEGMPSAALEFAGDDNDDDEDDEESERQELTLELANQKMDSN----------------------------------------------------------------------------------------------------------------------------------------
>Danio_rerio_SP3_NP_001082967.1_(2)
--------------------------------------------------------------------------------------------------------------------------------------------------------------------------------------MADSSSAQDGGGAEQDGQPSPLALLAAT-CTGLGSPAPGAE----------------------------------NGASSNNASAGVNA--DLSDQLTSSTERWEAVRDDSGVLHLPGTGIVTSNGQYVLPLQSLQGLQNQPILLTSGTDASAGAVPNIQYQVIPQVQTTDGQLGFSGASMAQDATG-------------------------------------------------------------HIQILPDGTQTISVTSADV-----LSNSQSLMTQTGQVHQIPQVSLGSSAFGGQVTN---------------VPLGLPGNITFVPINSVDLDSLGLSGAQPIATGITADGQLIMTNQSVENSEKAGEQQQQTLSTNATADMFV---PTTSSVSSSQATTID--------------------------------------------------GTGVLT-----QQPVAGEQTDSSGYLSQGAVQVSGGQQVIQLQQLPLQSADGQASAQAQQTMQN----------------------------------------------------------------------------------------------------IQLINPGTFLIQAQTVTPSGQIQWQTFQVQGVQNL-----QNLQLQTAPTQQITLA---------------------------------PVQTLSLGQGGTPVSLSSGQMPNLQSVTVNTVGQ------------------------AGIQFQQSEDTDSTGDIQI--------KEEPDSEEWPLDSS---STLN-----------ANDL------------------SHLRVRLVEEEMEAL-----------------------------------------------------SQE----------G----KR-LRRVACTCPNCKEGG-----G----RG------------SN-MGKKKQHVC---HIAGCGKVYGKTSHLRAHLR-----WHS----------GERPFVCT---WMFCGKR-FTRSDELQRHRRTH---TGEKKFVCSECSK--RFMRSDHLAKH---IKTH-----------QNKKGG---------------------------------------------------------------------GVVSSGGVSSDGIITAGGTTLILTNIQPGSMQGLATVNATVNTSSSPQDPLNATEIPLQLVSVSAGDAVE----------------------------------------------------------------------------------------------------------------------------------
>Danio_rerio_SP4_NP_956418.1_(2)
----------------------------------------------------------------------------------------------------------------------------------------------------------------------MSDQKKEAMATDGGKASGGDGGTKGKTSGSQDAQPSPLALLAAT-CSKIGGVGAEGQ-------------------AAAQQQIIIDPNQGLLQLQNPTQQLELVP-------AQLTGNGWQIIATSPATATKDSIQQAGANAASSEAAAGRKVKAVGSNNAAQQQFQIIQVQNLPNSSGGIQYQVIPHLQTADGQQIQI-----------------------------------------------------------------SPSNPAALSVQPEQIQLISTGNNQAILATPQRTGSASIVQNQTIPLQIRPSFPLQLQ-------------TIQGTQAPMVTTLPINLGGVTLALPVINNVAGAGGSVQLLQSSDGSISNGNQLITTVTTSTADSTGSSTSTTT---ATGSDSVVVTSADGL------------------------------------STTSMVSAESPKDNEADLTQ-----SNGLQSTSEQAGQIQQFQIVGHPVLQQIQIQSPQQQVVQGSIQIQPGQTLQPVQQNLQL------------------------------------------------------------QAF-------------------QNPAQVLIRTPTLTPSGQISWQTVQVQN--------------AGMPQ-----QLTLAPVASSAG-------------------------------------GGTFAQIAPLTLGGSPITLSAAQLPAGSGVQTV-------------------------NIAGLGAAGVQVQGVPLTITGVQGQQQGQDGVKVQSAPVTV---TVGN-----------ISNA------------------------VSPEQMGQV--------------------------------------QSP------------SDQEGQPSK----R-------LRRVACSCPNCRDGE-----G----RN------------NSDPSKKKQHVC---HMEGCGKVYGKTSHLRAHLR-----WHT----------GERPFVCN---WIFCGKR-FTRSDELQRHRRTH---TGEKRFECPECSK--RFMRSDHLSKH---IKTH--------------------------------------------------------------------------------------QNKKGGAALTIITTDEMEEEVDEVLGSPRIVTVATLSHDSNPATPTTSNNLEEEFE------------------------------------------------------------------------------------------------------------------------------------------------
>Phoronopsis_harmeri_SP1_4_cds.c139784_g5_i1|m.21735
------------------------------------------------------------------------------------------------------------------------------------------------------------------------------------------------------YSERQLSLQGGA-ANIQAASSQPQY---------------------------------ISVPSNSLSGLNLPT---------------------------------------------------------------------------------------------------------------------------------------------------------------TPSGIATLQIPQISPHPQI---------------------QSLSSLGNQQQGIMQAN-----------------------------------------------------------------------------------------------------------------------------------------------------------------------------------------------------NAHGLIAGTQQLQQDPTDP--------------------------------------------------------------------TKW-------------------------------------------------------------TVVQA-----Q-----------------------------------------------------------------------------------------------------------------PTE---AIPQQI----------------VQTSDV---SSSG------------------------------------------------------------------------------------------------------------------K----RL--RRVACTCPNCVDNAMERNSG----TD------------KNGEKKKKQHIC---HMPGCGKVYGKTSHLRAHLR-----WHT----------GERPFVCN---WIFCGKR-FTRSDELQRHRRTH---TGEKRFVCSQCNK--KFMRSDHLSKH---VKTH--------------------------------------------------------------------------------------NNKKTSPEMEEGETQDHRDSSSSDGLEITMNQSDDDDDGMDDKPPMNVLNVPTLSGQ-----------------------------------------------------------------------------------------------------------------------------------------------
>Danio_rerio_SP1_NP_997827.2_(2)
-----------------------------------------------------------------------------------------------------------------------------------------------------------MSDLKKREKLAPSHRMSDPQKSSMADSEPGFPQKSSSSSAQDSQQPSPLALLAAT-CSRIDENGAAEP--------------------------------QTRQDSQLELPQGTNG--------------WHI----------------------------------------------------------------------------------------------------------------------------------------------SPAGTQTPTSAPAAVPTAP--SEERSRAATATIQPQFLMPAQSQQLLTALPGVMPNI---------------QYQVIPQFQTVD---------------------------------------------GQQLQLQAAQDMSG---QLLVSSPGGQQLRAA-------------------------------------------------GSGNILT-----VPGLFQQAIPLQNLSAVLPNQTQFLANVPLNANITLLPVGPGPVGGDTHTAVAAPPQG-------------------------------------------------------------PEF--------------------------CSTASSTRATAAVGIATLAQSRAP-----------AASDG-----QKGQPQMLLQGVQ------------------------------------QGAVSAPGPVFTTQTLSQDGVQNVQIQTIASGS-------------------------PILIRTLGADGQVSWQTLQ------LQSPGAQITLAPTGAS---GPVQ-----------LSGLQTINLNTLGSGGLQMQPIQMPVTIASAPGEAAADALEDSAVLEENAESS----------------------PNT------------ASS---------------RR-TRREACTCPYCKD-------G----EG------------RD-PSKKKQHIC---HIPGCGKVYGKTSHLRAHLR-----WHT----------GERPFVCS---WSFCGKR-FTRSDELQRHKRTH---TGEKKFSCTECPK--RFMRSDHLSKH---IKTH-----------LNKK-----------------------------------------------------------------------VCVSAC--------SDPVT------------PAADADPQTLLTVDSLSADSFTRLPGGISVMQVTDLQSIGLSGSNGF--------------------------------------------------------------------------------------------------------------------------
>Villosa_lienosa_SP1_4_371687266_JR510178.1
---------------------------------------------------------------------------------------------------------------------------------------------------IIVNVIKSWLTYCYICSYPRINEHNSLILMSTPTEKGTHKDSTRGDGQTQEVQQSPLALLAQT-CSKIGAEDGTNPTQGQPVRVVGAASVGGVGGTGEIIAPGWIQVPAGTVIADANGGKQQIQGNPVYSIAGPRFEMWEP-----YSDQNSSATHAHNWIPFGGQVLQQANGGTQLVATVGPNGTISYSMMPQIQTFSFDGHEGILIPSTMGNGQSQAVLSGGQGQAVPILTQNGQIFRAQGVASANNVMSNLGIANIGGNIVNLAGNMVNLGMQNMTTVKQGGQIVQAFQMPITSQFQQLPNIIQIPVTNSNGQTTFQTVHLPYQALPISVQGSAQDT--------------TSSNTMVTAGSNSHTQTNLTSMSNALHQSLQQHQQQQQQQHYHQQQQQQPQIIEVTSLSQVKSPQSNKFSQN---STSNQSQIQGHLQTI-------------------------TQGGQVQNIVQAVSGHQTIAAAAAAANIIPQ-----LPTLIPVGSNIINTAPGQAIFSMSQAANGQNVILSVPQNFGTSTTNSPTSTTSTQHQQNVVSLTPQQLV--------------------------------------------------QNF------------------AGQSFANIQIAGQNQVLTQNQWLSALNLVNLKP----------GSVPT-----IQVQNLQSLQGFQ------------------------------------TVQGLQVVTPQGQIISGTPTAIQNLGAVTVNPN-------------------------GTISFTANPGQQIPQQGIAINLNGQQATLQTSPAMGTTQII---TAGGQQVPIQQDPNDPTKW-----------QVVQTSQANANLGAMASPTPQL--------------------------------------ESP------------TSG----------K----RL--RRVACTCPNCKDNE-----G-K--TG------------EN---KKKQHIC---HVPGCNKVYGKTSHLRAHLR-----WHT----------GERPFVCS---WIFCGKK-FTRSDELQRHKRTH---TGEKRFECDECSK--KFMRSDHLSKH---KKTH--------------------------------------------------------------------------------------QNKTKA--------SSPQS------------ALAGETEDDNIDGRVVVDPRTNTVHILENMQITLELKGED---------------------------------------------------------------------------------------------------------------------------------
>Homo_sapiens_SP3_NP_003102.1_(2)
-------------------------------------------------------------------------------------------------------------------------------------------------MTAPEKPVKQEEMAALDVDSGGGGGGGGGHGEYLQQQQQHGNGAVAAAAAAQDTQPSPLALLAAT-CSKIGPPSPGDD-------------------------------EEEAAAAAGAPAAAGATGDLASAQLGGAPNRWEVLSATPTTIKDEAGNLVQIPSAATSSGQYVLPLQNLQNQQIFSVAPGSDSSNGTVSSVQYQVIPQIQSADGQQVQIGFTGSSDNGGINQESSQIQI-----------------------------------------------IPGSNQTLLASGTPSANIQNLIPQTGQVQVQGVAIGGSSFPGQTQVVANVPLGLPGN---------------ITFVPINSVDLDSLGLSGSSQTMTAGINADGHLINTGQAMDSSDNSERTGERVSPDINETNTDTDLFVPTS---SSSQLPVTIDSTGIL--------------------------------------------------QQNTNS-----LTTSSGQVHSSDLQGNYIQSPVSEETQAQNIQVSTAQPVVQHLQLQESQQPTSQAQIVQ---------------------------GITPQTIHGVQA------------------------------------------SGQNISQQALQNLQLQLNPGTFLIQAQTVTPS-----------GQVTW-----QTFQVQGVQNLQNL-----------------------------------QIQNTAAQQITLTPVQTLTLGQVAAGGAFTSTPVSLSTGQLPNLQTVTVNSIDSAGIQLH-----PGENADSPADIR------IKEEEPDPEEWQLSGD---STLN-----------TNDL----------------------THLRVQVVDEE--------------------------------------GDQ------------QHQ----------E----GKRLRRVACTCPNCKEGG-----G----RG------------TN-LGKKKQHIC---HIPGCGKVYGKTSHLRAHLR-----WHS----------GERPFVCN---WMYCGKR-FTRSDELQRHRRTH---TGEKKFVCPECSK--RFMRSDHLAKH---IKTH-----------QNKK-----------------------------------------------------------------------GIHSSSTVLASVEAARDDTLITAGGTTLILANIQQGSVSGIGTVNTSATSNQDILTNTEIPLQLVTVSGNETME------------------------------------------------------------------------------------------------------------------------------
>Mus_musculus_SP3_AAX90615.1_(2)
--------------------------------------------------------------------------------------------------------------------------------------------TGDLASAQLGGAPNRWEVLSATPTTIKDEAGNLVQIPGAATSSGQYVLPLQNLQNQQIFSVAPGSDSSNGTVSNVQYQVIPQI-------------------------QSTDAQQVQIGFTGSSDNGGINQ------------------------------------------------------------------------------------------------------------------------------------------------------------ENSQIQIIPGSNQTLLASGTPPANIQNLIPQTGQVQVQGVAIGGSSFPGQTQVVANVPLGLPGNITFVPINSVDLDSLGLSGSSQTMTAGINADGHLINTGQAMDSSDNSERTGERVSPDVNETNADTDLFVPTSSSSQLPVTIDSTGILQQNTNSLTTTSGQV------------------------------------------HSSDLQGNYIQSPV-----SEETQAQNIQVSTAQPVVQHLQLQDSQQPTSQAQIVQGITPQTIHGVQASGQNISQQAL------------------------------------------------------------QNL-------------------------------QLQLNPGTFLIQAQTVTPSGQITWQTFQVQGVQNLQNLQIQNTAAQQITLTPVQTLTLGQV----------------------------AAGGALTSTPVSLSTGQLPNLQTVTVNSIDSTGI------------------------QL-----HPGENADSPADI----------RIKEEEPDPEEWQLSGDST-----------LNTN-----------------------DLTHLRVQVV--------------------------------------DEE------------GDQ----------QHQEGKR-LRRVACTCPNCKEGG-----G----RG------------TN-LGKKKQHIC---HIPGCGKVYGKTSHLRAHLR-----WHS----------GERPFICN---WMFCGKR-FTRSDELQRHRRTH---TGEKKFVCPECSK--RFMRSDHLAKH---IKTH-----------QNKK-----------------------------------------------------------------------VIHSSSTVLASVEAGRDDALITAGGTTLILANIQQGSVSGIGTVNTSATSNQDILTNTEIPLQLVTVSGNETME------------------------------------------------------------------------------------------------------------------------------
>XP_022250249.1_transcription_factor_Sp4_like_isoform_X1__Limulus_polyphemus_
-------------------------------------------------------------------------------------------------------------------------------------------------------------------------------MSTVAVRKQQQDYIVSNSSASQEIQPSPLALLAAT-CSKIGSPVDEGG---------------TQGSPVVKVVGQTQVLQTGEITGNAAGPAYFIP------------------------------------------------------------------VQSQAVGVLHPDGTVTQVARVNGQSPPPASVTV------------------------------------------------------------SAAGIKSFPSSVSLGTPSAQAGVPVVSVNGQLFPQGAQTIVAHPQTCGNVAYSVISA----DQLTNLQIDGQGAIFFPGNFNQVATGQTQPYKISEKNQTVVSPNIQTFIRAQNVQTPSSMALQNNCGTLLQNNVTFSPLGGQNMAIRQGNMLQGFQFPMG------------------------------------------------TVQQTIPVQIPVSTAAGQTALQTIHLPVQVIQPVGGGNMFTAGHPTQVMNPLSAGQISTQMAQLVSQGHLQQVQMG--------------------------------------------------------TPI--------------------------QVLHLTQNAASSNPVSTTSTEASGITVPSCTPSTAMVTCG-----QPMTIQNVQL---------------------------------------SSGQVMQGHMVGQIITQSGVATWWPSSAFNVSNLVGLRTPNVIQVQGIQNMP------TIAGLQNVQGQQGQYLSIS---------PNGSVIATPNIQT---GGQSQVTGQLSPVHTIQTIGGTQLIAQQLQPDPTDPTKWQVVAASPLTTPIQ--------------------------------------PQPSITQAEQVPTSSTSTDGSNTPNSSRR-------IRRIACICPNCRDGE-----G------------------RNSETKKKQHIC---HMPGCNKVYGKTSHLRAHLR-----WHT----------GERPFVCN---WLFCGKC-FTRSDELQRHKRTH---TGEKRFQCSECLK--RFMRSDHLTKH---LKTH--------------------------------------------------------------------------------------QSKKLAV------------------------SSSEEGTVENCDLVMTVVDIDQDPELSASEQALEGSQ------------------------------------------------------------------------------------------------------------------------------------
>Xenopus_tropicalis_SP3_XP_002934651.1_(2)
------------------------------------------------------------------------------------------------------------------------------------------------------------------------------MTAPEQPVKREEMAAMEVDGQSEYLQQHGDSSSAGDDSDQGGGGGQTED-------------------------------------LAVQISGGPNR--------------WEVLTPAQAALKDEAGNIVQIPGGATVTSSGQYVLPIQTLQNQHLFSVAPGSDTANGTLSNVQYQVIPQLQTSDGQQVQLGFTTSSDNGGLDQDGGQIQIIP-------------------------------------------GNHSGSLLSSSPNILTQAGQIQHSGGSVQIQGVTIGGTSYAGQTQVVANVPIGLPGN-----------------ITFVPINSVDLDSLGLTGSTEAMTAGLTADGHLISGHGMENSENSERTAEHEHISPDGVDTNSDTDLFV---PTSSSSQLPVTIDGT--------------------------------------------GMLQQNANSLTDSPSGHVQTSDLHGNYIQTSMTDESQNIQVSASQTMVQQIHLQDSQPTSQAQLVQSIAQQAIQAVQGGTQGLSSQAL------------------------------------------------QNL-------------------------------QLQLNPGTFLIQAQTVTPSGQIAWQTFQVQGVQNL-----QNLQIPNSSA---------------------------------------QQITLTPVQTLTLGQVAGGGTPVSLNAGQLPNLQTVTVNSVDAAGIHLHHGDNSDSPTEIETHQTRQHFSSLQLSNFGIRIKEEEPDPDEWQLAGDSTV---NTND-----------LTHL------------------------RVQVVDDEL--------------------------------------DQP------------NQE----------G----KR-LRRVACTCPNCKDGA-----G----RG------------TN-LGKKKQHIC---HIPGCGKVYGKTSHLRAHLR-----WHS----------GERPFVCT---WMFCGKR-FTRSDELQRHRRTH---TGEKKFVCPECSK--RFMRSDHLAKH---IKTH-----------QNKK-----------------------------------------------------------------------GIHASSAVLASIEAKPEDTLITTEGTTLILANIQQGSVSGIGTVHTGTSNQDLLSNSEIPLQLVAVSGNETIE-------------------------------------------------------------------------------------------------------------------------------
>Solemya_velum_SP1_4_cds.Locus_30388.5
--------------------------------------------------------------------------------------------------------------------------------------------------------------------------------MTSVTVRRNNQDYVVPSSTSQDVQPSPLALLAAT-CSKIGAPPPSEE----------------------GGTQTNAGTTVRVIAPNQGGGEIVAPTWVQLPQGIVDASALKQTVGSPVTVGGGQVFQQANTAAGTPQVFAVTGPGGNISYNVVPQFQTVMVDGQEAIFIPASPSGIGAAQGVVPAAANNQTLVTPNGQIIRAGQ--------------------------------------------------APVQASPANAISNMGFSGLQGNFVNLGGNIVNLAGVQNVRPNGGGVLQAIQMPQVQQ---------------LQNIFQIPVSTGQGQTTFQTVQIPFQALPISAFQSTPFQTLQGMTNASIVSNPQGGAVTTMAGSNTATQLT---SVSTGTTGSQEIASQ---------------------------------------ATVVEICPSPARNNQSD-----SRSASPQTVVSSQSLPVSITASGQSQNIVQNQAVPTNFIQSPLSTVIPVGNMIGTTGGQTLIPVSQGLTTNGQGVITVTPMQQTTTGTTSSAAVTAATTAQQQSNMIQNIVATPQQLIQNTA------------------SGANLANFQIAGQNQVIGQAPWLSALNM---------------SNMRA-----GSGLQTIQVQNL-------------------------------------QGLQNLQGIPIQNIQGLQGFQAVTPQGQIIGGTNALQNLGVVTVTPSGAITTQVSPQVQTLQTVNGQTVNVSQQQTL--------ATPQIITAGQQVPI---QPDP-----------NDPS---------KWQVVQTQSTTAMGPLSPDQMSQQSG------------------------------------GEP------------VTP----------G----RR-LRRVACNCPNCTSNE-----G-R--SG------------EN---KKKQHIC---HMPGCQKVYGKTSHLRAHLR-----WHT----------GERPFICT---WLFCGKR-FTRSDELQRHRRTH---TGEKKFTCPECNK--RFMRSDHLSKH---QKTH-----------QNKKPQIS-------------------------------------------------------------------AAEGDGVMEHVEEEEDGMGDTSMNSSMEEEPDQTGVTVLEDVKPQLHEHCQQAQQAVLTVSNPLPD--------------------------------------------------------------------------------------------------------------------------------------
>D_pealeii_SP1_4_isotig05454
----------------------------------------------------------------------------------------------------------------------------------------------------------------------------------------GVTSSQSVSSSIATTVTSPVVTNNAS-YATQAALQIPTI----------------------------------ISLGPAPGGQGMVT-------------------------------------------------------------------------------------------------------------------------------------------------------------SGSQNILSLAIPQNAISLSGAPTITSAANQGSMVSSIITPQQLIQNAANIQIAAATAGQ---------------NQVIQSNPWIPT----------------------------------------LNIANIRPTNIQTIQVQNI---QGLQGLQGLQGLQGF-------------------------------------------------PLQNVQN-----LAGFQAITQQ--------------------GQIISAASSPLQNMGVPSSVATTT-----------------------------------------------------------------------------------------------------TTAAAAATSSIAATL-------------GGGTS-----TQTQGQQLSPSQ-------------------------------------AIQAVTTGINSTQQISTTQTTQTINATQILGSHSH-----------------------HI-----QQDPTDPTKWQV--------------VQTTSQAA---TPIG----------PLSPA-----------------------------------------------------------------------DSP------------QSQQQVSVEVPPAK----RL--RRVACTCPNCRDNE-----GRN-------------------SEKKKQHIC---HIPGCNKVYGKTSHLRAHLR-----WHT----------GERPFVCD---WLFCGKR-FTRSDELQRHRRTH---TGEKRFACTECDK--RFMRSDHLSKH---YKTH-----------QNKRMTAAP------------------------------------------------------------------HRMMAN--------PDEDS------------MADGNVVTMEEDSPSNFSVASPSVVDVSQSLGQG---------------------------------------------------------------------------------------------------------------------------------------
>Haliotis_rufescens_Contig137446_translation_frame_1
---------------------------------------------------------------------------------------------------------------------------------------------------------------------------------STLTVRNSNQEYVVPASSSQDVQPSPLALLAAT-CSKIGAPPEADA---------------------YNQGGAQTVRVLGAGQSTTAPGEIVAP-------------SWVQLPTGAVVDANASNGGKQTGTVANLAAAGQLIQQSPQVVATVGPGGSITYNVIPSFQTVSVDGQEAIIIPAGSSGQAFFAAGGIGNQTMVTPTGQIVRAQGLSGANVISNVGFPNLTGNVVNLGGNVLNLATAAGMQSAVRAAAPGVVQTMQLPLNQVQQVPNMIQIPVSVGGQTAIQTIQLPLQTFPTGLQTGLPQGMV---------------AATGAVGSFGTAAQALSQSQMTSSTQVPHSVSTPTCVSAQTASEEVQAKSEKVVDEIKISAGQTLSSINQQ---QLSAAQQTANNIQTA-----------------------------IANQAVANGNFANIAIGPNGIPTLIPL-----GANMLNTGTAQLVLPASQPGAVSQNPVSYAVACYPQGGTATTTTTTTSSSNGNQNLNSNVVTNILSPQQIMQGVGQNINVANLQLAGQSQVISQ-------------------------NIW----------------QQALNVANVRPTNPQTVQVQNLQSLQNIQSFQTI-----------QNLQN-----MQGLQAVAPQGQIIS----------------------------------GSSVQNLGAVTLSSTGAITGITQTPNLQQLNPQVQAIQGIGSQQMSTTQSANGTHIIATT-----ATGQQVPFQQDP--------------NDPTKWQV---VATS-----------PGTP---------------ISTLSPTQVSSQSVASDT--------------------------------------PTP-------------------------G----RR-LRRVACTCPNCQ-SD-----GRN--TG------------EN---KKKQHIC---HMPGCGKVYGKTSHLRAHLR-----WHT----------GERPFVCN---WLFCGKR-FTRSDELQRHKRTH---TGEKKFQCSECNK--RFMRSDHLSKH---IKTH-----------NNRR-----------------------------------------------------------------------SGQQNAVSSTQVTTEEEPDIEYNEEHDSIQNSHQVENAEDDDDDDDDDEDEGSDSASMKLMVEDVTQQL-----------------------------------------------------------------------------------------------------------------------------------
>Alitta_succinea_comp47029_c0_seq1_translation_frame_3
---------------------------------------------------------------------------------------------------------------------------------------------GQVTPQEVNALLQQQQQQAQQNQQQQQQIRIINQNGQVIPFTGDLQSLQNIIQVAPSVSTGGFTLAAPQ-MSGLAMTPSGQI----------------------IQQAATPQVIAAAPTQNANGGLNYNT--------------FQN------------------------------------------------------------------VTLPDGQEAIFI----------------------------------------------------------------PLSGQQQQTSNPSLMSTASQILQQQKAAQQQQQQQNQVATSPPQQQATVIGGAANQQ-------------GIINIANVQTVGAAETKMEAQQQQQATQIQNINFANSQNLVQSLTQPTVQSIPVQIPVSMANGQTIYQTMQVP---VQTMPQLQTLQNNGI--------------------------------------------------FNVMPQ-----LQTVIPQQGFG-------------------EYAFAIPGATGQQVIINSDGQPQIVQTVAVTQQNQQQSQQQQQQTTTDSKANAKMQGMQVATPVSMAGIGSMASSQMAAGTQMILASGGGAT--------VLSPQGTF---------LNMPTMLNMGSVGQVLTTTSQAQNATSMGNQAVVSVASLPQ-----TVTTPTTAASTVLNAQTLQGLQTGQGVPII-------------------LNSNGQILQALGGQALATNLQIGPGGQLFQSVSPAGLNIAGVRQATAGGLQTVVQNLGGLQTVQGLQG---LQTIMTANGQMQIVNSPVVQQLGGQNVQ---GVQS-----------LQGL---------------QGIQAVASIASPQTIGTVTASTQGAQATNLTMVAQDPNDATKWQVIQAPATAVATATAQPTPTVIQPVSPDNTGASDQNGEGGTG----RR-LRRVACTCPNCRD-------G----EG------------RNKENKKKQHIC---HIPGCNKVYGKTSHLRAHLR-----WHT----------GERPFVCN---WLFCGKR-FTRSDELQRHKRTH---TGEKRFQCSECQK--RFMRSDHLSKH---IKTH-----------NTKR-----------------------------------------------------------------------AEGEEG--------EHEEE------------EENAGDDEADMSLEMTINEVEEEKRKK----------------------------------------------------------------------------------------------------------------------------------------------
>KR057959_Pinctada_fucata_Sp8_like_translation
--------------------------------------------------------------------------------------------------------------------------------------------------------------------------------MTTITVRRNNQEYVVPASSSQDAQPSPLALLAAT-CSKIGDPATASE------------------------------------GGASQNGGNAVRVVGQAGGAEIVTPNFIQLPSGAIVDASGKQQFGIPVSIGPNGQIIQQTAQPQLFTNGNVQYSVIPSYPTIGIDSQDGSAIIIPASPSGNNAGQALFSSGQQTVLAAPNGQLI-----------------------------------------------RAQGLPANNVIPNMGFANLTGNVVNLGGNLVSLGNVQGGPRSVQTVQLQSQYQQMPN---------------FIQLPVSSGQATAAMQAIQLQSLQGFQMLQGTQPISTTAGGGGQTTGDGTQTVSSTGTVSIPTQPTQQQQP---QTIQIQPQVLEISNV-------------------------------------TSTPSKGGSDNNNGSKPPT-----PQTLTIQPNPVSSSPSSSSSSSSTTTQQPSQAAMPQILPASSLPIQQMPTLVYNAATGQLIPISQGMIMSNGQSIVMNSMPQMSSSTSTSTVSTVASSQSTQPVSVLQPGQIITPQQLGLQT------------------IQGQNLQLGGQQSGQVITGTPWLSAINNLNM------------GNIRA-----PNTIQTIQVPNMTLQSLQGLPAV--------------------------QSFQGIQTFQLTPQGQLIAAGPTPIQSNLTITSQGGLALAASQPQTSQQTQPAQSMSPQL-----SQQYTATVQNIQ---------PAPQQAQIINANT---GQPVAGTTIQQDPNDPTKW---------------QVVQNPSNPPLSPTEQGI--------------------------------------AQP-------------------------G----RR-LRRVACTCPNCKDNE-----G-R--TG------------EN---KKKQHIC---HYPGCNKVYGKTSHLRAHLR-----WHS----------GERPFVCN---WLFCGKR-FTRSDELQRHRRTH---TGEKRFECPECQK--RFMRSDHLTKH---RKTH-----------KNKN-----------------------------------------------------------------------ASSALD--------SSETG------------EEGEIEGFSETLTVNTDEGPTTIQVVTYTGPPIQQVEEG----------------------------------------------------------------------------------------------------------------------------------
>Anadara_trapezia_SP1_4_DN29844_c0_g1_i1_translation_frame_1
---------------------------------------------------------------------------------------------------------------------------------------------------------------------------------------VQNLQGLQGLQTVQNVQGFPGGLQITP-QGQLIAAAAPGT-------------------------------------LQNLGTVTVTP---------------------------------------------------------------------------------------------------------------------------------------------------------------SGQLQVTPTTPQTAPAPASPQ------------------QYTATVQNITNTQISNGQ-----------------------------------------------------------------------------------------------------------------------------------------------------------------------------------------------------TQIIAAPNGQQVPIQPDPN----------------------------------------------------------------------------------------------------------DMTKWQVVQTTQG-------------------------------------------------------------------------------------------------SQVTLSP---------------------------------------TQQQVT----------------------------------------VIET-----------------------------------------------------------------------TQQ------------GTR----------R-------LRRVACTCPNCKENE-----G-R--TG------------DN---KKKQHIC---HIPGCNKVYGKTSHLRAHLR-----WHT----------GERPFVCN---WLFCGKR-FTRSDELQRHRRTH---TGEKRFECKECNK--RFMRSDHLSKH---RKTH-----------QNKN-----------------------------------------------------------------------NKLNQS--------SEGNE------------DEGELDGEIMAENSVIKTDVETVTVTYDQLQTQ----------------------------------------------------------------------------------------------------------------------------------------
>Tonicella_lineata_c136611
-------------------------------------------------------------------------------------------------------------------------------------------------------------------------------FSVKLAIQRANQDYVVPASTSQDALPSPLALLAAT-CSKIGAPSEEGG---------------------------SGNQQSGGPTPVSVVRNGNFTGTGEGVVTGGGAPAWVQLPAGGGLTVEGVKSSTGNASSAIQASGGQILQQPQLIAQTGPGGTVTYSVVPPSFQTLSIDGQEAIFIPSGNSAGNQPFIGNQALFSAAANGQFV-----------------------------------------------RPAAPNPTTPNLLSNIAAFGNLGNMVNIGGNWINLASLQNAQRPGMIQTLQLPLQQQ-------VQQIPNIIQIPISNGQGGHTLQTIQLPLQSLGANAFQAGQFQGAIALPTGAQLGANGQTQLSHQFVTGTQPQQLQIQQQ---QQNVAPQTNSEVTEE--------------------------------------------------QSSIVV-----TSTSTGSESSKTDSTSNAYTPASNTQVSAVN-QVMLAQQQSDSPASSQPQQTSSQS------------------------------QVTATFANQS-----------------------QGF---------------------PTLMPLGANFLNVPNAQALLSSPQGSNAQNMLSFAIASVPQTVNT-----TPTTTTSTATTQQV-----------------------------------AAQNIISPQMLQSLGAQGFGNFQLTSNGQIIATQSPAFMQSLNVPNIRQAGPAGMQAVQLQNMQGLQGLTLPTLQNLQNLQAVQTLGGTQLIGGAALQN---FGVS-----------VANAANSTQLSQLSPQQIQMQAMGTQQAALQQTQQALNQAVLNATTLTGQHVTTIQDPNDPTKWQIVQTSTPQARPNSVSPSQVTMNQSMGSETGTPT-----G----RR-LRREACTCPNCRDSD-----G-R--TG------------DN---KKKQHIC---HMPNCNKVYGKTSHLRAHLR-----WHT----------GERPFVCS---WLFCGKR-FTRSDELQRHTRTH---TGEKKFQCSECSK--KFMRSDHLSKH---QKTH-----------QIKKAN---------------------------------------------------------------------PLEVSG--------SADED------------ESLNDSSLTMVQDNEMPDDVAIIANHSESTREYADDQSVV---------------------------------------------------------------------------------------------------------------------------------
>Rhyssoplax_olivaceus_comp1563989
----------------------------------------------------------------------------------------------------------------------------------------------------------------------------------------------------------------------------------------------------------------------------------------------------------------------------------------------------------------------------------------------------------------------------------------------------------------------------------------------------------------------------------------------------------------------------------------------------------------------------------------------------------------------------------------------------------------------------------------------------------------------------------------------------------------------------------------------------------------------------------------------------------------------------------------------------------------------------------------------------------------------------------------------------------------------------------------------------------------------------------------------------------R----RR-LRRVACTCPNCRDSD-----G-R--TG------------DN---KRKQHIC---HMPGCNKVYGKTSHLRAHLR-----WHT----------GERPFVCN---WLFCGKR-FTRSDELQRHRRTH---TGEKKFQC-----------------------------------------------------------------------------------------------------------------------------------------------------------------------------------------------------------------------------------------------------------------------------------------------------------------------
>Xenopus_tropicalis_SP4_XP_002933342.2_(2)
------------------------------------------------------------------------------------------------------------------------------------------------------------MSDQTEEE---------MASEGGKASESE-NKKKGKASGSQDSQPSPLALLAAT-CSKIGTTGENQG--------------AGQQ-------------QIIIDPSQGLVQLQNQPQQLELVTTQLAGSAWQIVAAAPPVSKENNITQQGVAIAASTAASSSINSENASPTKSKPSNAATAPGQFQVIQVQTPGGNVQYQVIPQIQTVEGQHIQISPGNTTALQDLQGQIQFIPAGNNQAIITAGNRTASGNIIAQNLANQTVPVQIRPGVSIPLQLQTIPGAPAQVVTTLPINIGGVTLALPVINSMPAGGGSAQIVQP---TDGGVSNGNQ--------------LLSTPI-TTSSVSTMPESPSSSSSSTCTTTVSATLTSSDTLVSSAETNQYTSTSA-SAERNTEESPS-SVT---DGEAQSSNQLQSNGLQNM-----------------------------------------------SEQSNS-----LQQVQIVGQPVLQQIQIQQPQQQIIQAIPQQ-SFQLQSGQTIQTLQQQQLQNVQLQALSPTQVLI---------------------RAPTLTPSGQ-----------------------ISWQTVQVQNI----------QSLQNLQVQ------NPGLPQQLTLTPVSTSS-----------GTTIA-----QIAPVTVAGTPITL-----------------------------------NAAHFTSVPNLQTVSVA--------NLGAAGVQVQGVPVTITSVGGQQQGAEGV----KV-----QQA---TIAPVT---------VAV--GGIANATI---GAVS-----------PDQL---------------TQV------QLQQSQPSS--------------------------------------DQE------------VQT----------G----KR-LRRVACSCPNCREGE-----G-R--GN------------SE-PGKKKQHIC---HIENCGKVYGKTSHLRAHLR-----WHT----------GERPFVCN---WIFCGKR-FTRSDELQRHRRTH---TGEKRFECPECSK--RFMRSDHLSKH---VKTH-----------QNKK-----------------------------------------------------------------------GGGTAL--------AIVTS------------GDLDSSVTGVLGSPRIVTVAAISQDSNPATPNVSTNIDEF---------------------------------------------------------------------------------------------------------------------------------
>Homo_sapiens_SP4_NP_003103.2_(2)
------------------------------------------------------------------------------------------------------------------------------------------------------------MSDQKKEEEEEAAAAAAMATEGGKTSEPENNNKKPKTSGSQDSQPSPLALLAAT-CSKIGTPGENQA---------------------------TGQQQIIIDPSQGLVQLQNQPQQLELVTTQLAGNAWQL-----VASTPPASKENNVSQPASSSSSSSSSNNGSASPTKTKSGNSSTPGQFQVIQVQNPSGSVQYQVIPQLQTVEGQQIQINPTSSSSLQDLQGQIQLISAGNNQAILTAANRTASGNILAQNLANQTVPVQIRPGVSIPLQLQTLPGTQAQVVTTLPINIGGVTLALPVINNVAAGGGTGQVGQPAATADSGTSNGN----------------QLVSTPTNTTTSASTMPESPSSSTTCTTTASTSLTSSDTLVSSADTGQYASTSASSSERTIEESQTPAAT---ESEAQSSSQLQPNGM-----------------------------------------------QNAQDQSNS-----LQQVQIVGQPILQQIQIQQPQQQIIQAIPPQ-SFQLQSGQTIQTIQQQPLQNVQLQAVNPTQV-----------------------LIRAPTLTPSGQ---------------------ISW------------------------------QTVQVQNIQSLSNLQVQN-------------AGLSQ-----QLTITPVSSSGGTT-----------------------------------LAQIAPVAVAGAPITLN--------TAQLASVPNLQTVSVANLGAAGVQVQGVPVTITSVAGQQQGQDGVKVQQATI--------------APVTVAVG---GIAN-----------ATIG-----------------------AVSPDQLTQV--------------------------------------HLQ------------QGQQTSDQEVQPGK----RL--RRVACSCPNCREGE-----G----RG------------SNEPGKKKQHIC---HIEGCGKVYGKTSHLRAHLR-----WHT----------GERPFICN---WMFCGKR-FTRSDELQRHRRTH---TGEKRFECPECSK--RFMRSDHLSKH---VKTH-----------QNKK-----------------------------------------------------------------------GGGTAL--------AIVTS------------GELDSSVTEVLGSPRIVTVAAISQDSNPATPNVSTNMEEF---------------------------------------------------------------------------------------------------------------------------------
>Mus_musculus_SP4_NP_033265.4_(2)
------------------------------------------------------------------------------------------------------------------------------------------------------------MSDQKKEEEEE--AAAAMATEGGKTSEPENNNKKPKTSGSQDSQPSPLALLAAT-CSKIGTPGENQA---------------------------TGQQQIIIDPSQGLVQLQNQPQQLELVTTQLAGNAWQLVASTPPASKENNVSQPASSSSSSSSSNNGSSSPT-----KTKSGNPSTPNQFQVIQVQNPSGSVQYQVIPQLQTVEGQQIQINPTSSSSLQDLQGQIQLISAGNNQAILTAANRTASGNILAQNLANQTVPVQIRPGVSIPLQLQTLPGTQAQVVTTLPINIGGVTLALPVINNVTAGGGTGQVGQPTTTTDSGTSNGN----------------QLVSTPTTSTAPASTMPESPSSSTTCTTTASTTLTSSDTLVSSADTGQYASTSASSSERTIEEPQTPAAT---ESEAQSSSQLQSNGI-----------------------------------------------QNAQDQSNS-----LQQVQIVGQPILQQIQIQQPQQQIIQAIPPQ-SFQLQSGQTIQTIQQQPLQNVQLQAVNPTQV-----------------------LIRAPTLTPSGQ---------------------ISW------------------------------QTVQVQNIQSLSNLQVQN-------------AGLSQ-----QLTITPVSSSGGTT-----------------------------------LAQIAPVAVAGAPITLN--------TAQLASVPNLQTVSVANLGAAGVQVQGVPVTITSVAGQQQGQDGVKVQQATI--------------APVTVAVG---GIAN-----------ATIG-----------------------AVSPDQLTQV--------------------------------------HLQ------------QGQQTSDAEVQPGK----RL--RRVACSCPNCREGE-----G----RG------------SSEPGKKKQHVC---HIEGCGKVYGKTSHLRAHLR-----WHT----------GERPFICN---WMFCGKR-FTRSDELQRHRRTH---TGEKRFECPECSK--RFMRSDHLSKH---VKTH-----------QNKK-----------------------------------------------------------------------GGGTAL--------AIVTS------------GELDSSVTEVLGSPRIVTVAAISQDSNPATPNVSTNMEEF---------------------------------------------------------------------------------------------------------------------------------
>Homo_sapiens_SP2_NP_003101.3_(2)
-------------------------------------------------------------------------------------------------------------------------------------------------------------------------MSDPQTSMAATAAVSPSDYLQPAASTTQDSQPSPLALLAAT-CSKIGPPAVEAA--------------------------------VTPPAPPQPTPRKLVP--------------IKPAPLPLSPGKNSFGILSSKGNILQIQGSQLSASYPGGQLVFAIQNPTMINKGTRSNANIQYQAVPQIQASNSQTIQVQPNLTN------------------------------------------------------------QIQIIPGTNQAIITPSPSSHKPVPIKPAPIQKSSTTTTPVQSGANVVKLTGGGGNVT--------------LTLPVNNLVNASDTGAPTQLLTESPPTPLSKTNKKARKKSLPASQPPVAVAEQVETVLIETTADNIIQAGNNLLIVQSPGGGQPAVVQQV---------------------------------------------------QVVPP-----KAEQQQVVQIPQQALRVVQAASATLPTVPQKPSQNFQIQAAEPTPTQVYIRTPSGEVQ-------------------------------------------------------------TVL-------------------------------VQDSPPATAAATSNTTCSSPASRAPHLSGTSKKHSAAILRKERPLPKIAPAG-------------------------------------SIISLNAAQLAAAAQAMQTININGVQVQGVPVT--------------------------------ITNTGGQQQLTV--------------QNVSGNNL---TISG-----------LSPT--------------------QIQLQMEQALAGE--------------------------------------TQP------------GEK----------R--------RRMACTCPNCKDGE--KRSG---------------------EQGKKKHVC---HIPDCGKTFRKTSLLRAHVR-----LHT----------GERPFVCN---WFFCGKR-FTRSDELQRHARTH---TGDKRFECAQCQK--RFMRSDHLTKH---YKTH--------------------------------------------------------------------------------------LVTKNL--------------------------------------------------------------------------------------------------------------------------------------------------------------------------------------------------
>XP_006534583.1
------------------------------------------------------------------------------------------------------------------------------------------------------------------------------MSMAATAAVSPSDYLQPAAATTQDSQPSPLALLAAT-CSKIGPPAVEAA--------------------------------VTPPAPPQPTPRKLVP--------------IKPAPLPLSPCKNSFSILSSKGNILQIQGSQLSTSYPGGQFVFAIQNPTLINKGSRSNASIQYQVPQIQGNSSQTIQVQPSLTN-------------------------------------------------------------QIQVIPGTNQAITTPSTSGHKPVPIKPAPVQKSSTTTTPVQSGANVVKLTGGGSNMT--------------LTLPLNNLVNTSDIGGPAQLLTESPPTPLSKTNKKARKKSLPVSQPSVAVAEQVETVLIETTADNIIQAGNNLLIVQSPGGGQPAVVQQV---------------------------------------------------QVVPP-----KAEQQQVVQIPQQALRVVQAASATLPTVPQKPSQNFQIQTTEPTPTQVYIRTPSGEVQ-------------------------------------------------------------TVL-------------------------------VQDSPPATAATTSTVTCNSPALRAPHLSGTSKKHSAAILRKERPLPKIAPAG-------------------------------------SIISLNAAQLAAAAQAMQTININGVQVQGVPVT--------------------------------ITNTGGQQQLTV--------------QNVSGNNL---TISG-----------LSPT--------------------QIQLQMEQALAGE--------------------------------------AQP------------GEK----------R--------RRMACTCPNCKDGE--KRSG---------------------EQGKKKHVC---HIPDCGKTFRKTSLLRAHVR-----LHT----------GERPFVCN---WFFCGKR-FTRSDELQRHARTH---TGDKRFECAQCQK--RFMRSDHLTKH---YKTH--------------------------------------------------------------------------------------LGTKGL--------------------------------------------------------------------------------------------------------------------------------------------------------------------------------------------------
>XP_017944839.1_(2)
-------------------------------------------------------------------------------------------------------------------------------------------------------------------------------------------------------------MLTAV-CSSLGNQPPETD-------------------------------------SPSPPEISVRP----------------------------------------------------------------------------------------------------------------------------------------------------------------YLQLSEADSGLSLQPDGV----------------------------QECSFSASEK--------------------------------------------------------------------------YTSLTSVRPSSQ---TFSVRESEESNLFPK--------------------------------------------------FLHPPL-----EMSHPYE-------------------------TWIRPPGPGGSGEEGGV----------------------------------------------------------------------PSW-------W------------------------DLHASSSWVDLQPGA--------------GGFSA-----SSPHQPPLGGYS-------------------------------------PEMCVPPAHMLPP------------SSHLMG----------------------------------------ALEPTL---------------ESHSSDQ---GSEG---------------------------------------SPRPKGVRR--------------------------------------AMP------------------------------RS-AAQTACRCPNCQEAE--RVGG----GG------------EG-GKHKNLHNC---HIPGCGKAYAKTSHLKAHLR-----WHS----------GDRPFVCN---WLFCGKR-FTRSDELQRHLQTH---TGAKKYPCPSCSR--VFMRSDHLTKH---MKTH--------------------------------------------------------------------------------------EGESRG--------ATEAS------------SKAKSEPDESGASTTN---------------------------------------------------------------------------------------------------------------------------------------------------------
>NM_001258248_Homo_sapiens_Sp6_translation_(2)
-------------------------------------------------------------------------------------------------------------------------------------------------------------------------------------------------------------MLTAV-CGSLGSQHTEAP-------------------------------------HASPPRLDLQP---------------------------------------------------------------------------------------------------------------------------------------------------------------LQTYQGHTSPEAGDYPSPL-----------------QPGELQSLPLGPEVDFSQGYE--------------------------------------------------------------------------LPGASSRVTCED---LESDSPLAPGPFSKL-----------------------------------------------------LQP-----DMSHHYE-------------------------SWFRPTHPGAED---------------------------------------------------------------------------GSW-------W------------------------DLHPGTSWMDLPHTQ--------------GALTS-----PGHPGALQA----------------------------------------GLGGYVGDHQLCAPPPHPH------AHHLLPAA--------------------------------------GGQHLL--------------GPPDGAKALEVAAPE-----------SQGL--------------------------DSSLDGA--------------------------------------ARP------------KGS----------RRSVPRS-SGQTVCRCPNCLEAE--RL-GAP--CG------------PDGGKKKHLHNC---HIPGCGKAYAKTSHLKAHLR-----WHS----------GDRPFVCN---WLFCGKR-FTRSDELQRHLQTH---TGTKKFPCAVCSR--VFMRSDHLAKH---MKTH--------------------------------------------------------------------------------------EGAKEE-------------------------AAGAASGEGKAGGAVEPPGGKGKREAEGSVAPSN---------------------------------------------------------------------------------------------------------------------------------------
>NP_112460.1_(2)
-------------------------------------------------------------------------------------------------------------------------------------------------------------------------------------------------------------MLTAV-CGSLGSQHTDAP-------------------------------------HASPPRLDLQP---------------------------------------------------------------------------------------------------------------------------------------------------------------LQTYQGHTSPEAGDYPSPL-----------------QPGELQSLPLGPEVDFSQGYE--------------------------------------------------------------------------LPGASSRVTCED---LESDSPLAPGPFSKL-----------------------------------------------------LQP-----DMSHHYE-------------------------SWFRPTHPGTED---------------------------------------------------------------------------GSW-------W------------------------DLHPGTSWMDLPHTQ--------------GALTS-----PGHPGALQP----------------------------------------ALGGYVGDHQLCAPPPHPH------PHHLLPAA--------------------------------------GGQHLL--------------GPPDGAKALEAAAQE-----------SQGL--------------------------DSSLDAA--------------------------------------SRP------------KGS----------RRSVPRS-SGQTVCRCPNCLEAE--RL-GAP--CG------------PDGGKKKHLHNC---HIPGCGKAYAKTSHLKAHLR-----WHS----------GDRPFVCN---WLFCGKR-FTRSDELQRHLQTH---TGTKKFPCAVCSR--VFMRSDHLAKH---MKTH--------------------------------------------------------------------------------------EGAKEE-------------------------AAAAAQGEGKAGGVVEPPGGKGKREAEGSSASSN---------------------------------------------------------------------------------------------------------------------------------------
>Hemithiris_psittacea_SP6_9_comp3692_c0_seq1|m.470
------------------------------------------------------------------------------------------------------------------------------------------------------------------------AITAGGCKSACRAIVMHTTPPVSTEQQDCLAGGTPLALLAAQ-CNKISNKSPPPL-------------------------------------ADAAVGKGFTP--------------WKK-----------------------------------------------------------------------------------------------------------------------------------------------TPHTPPTTTLAPQPAHLV---------------------MSTIPSSAHMGYLNSSD-----------------YSYPVSSTMN-------------------------------------------SSPPGGGSPSSPSLSK---VHLEPSYASPSLPGL--------------------------------------------------YTRVTP-------------------------------------YDPFNTAAPHSIKPTDHALG-------------------------------------------------------------------NYW------------------------------DVHPAAPSNWFTEVPTST------------------------------YPAGF-------------------------------------SSNYGPTDYSSYT------------ASPYLQTSQL------------------------------LQD---PYKSLI--------------SPSPQNDA---LAGG-----------GNSY------------------------LGRPSLSAL---------------------------------------SP------------RSQ----------R----RY-TGRATCDCPNCQEAE--RL-G-P--AG-------------------------------------------AHLR----------------------------------KK-----------------------------------------------KKV-----------------------------------------------------------------------------------------------------------------------------------------------------------------------------------------------------------------------------------------------------------------------------------------------
>Dactylopodola_baltica_SP6_9_cds.c10635_g1_i1|m.6766
--------------------------------------------------------------------------------------------------------------------------------------------------------------------------------------------------------------------------------------------------------------------------------------------------------------------------------------------------------------------------------------------------------------------------------------------------------------------------------------GDMKTLYSRLQSTYNTN-----------------------------------------------------------------------------AYDAIFAKD---KNSIFENASA--------------------------------------------------------------------------------------------------PWAFNQHFADSLSNIATSNSS----------------------------------------------------------------------------------------------------------------------------------SAATT-----TPSTSNIGQTSY--------------------------------------------------------------SNEAIFAS--------------------------------QQN---NFSDAF----------------KGADKI---PADL-----------LGSI-------------------------SSSGAPPV--------------------------------------ILP------------KSR---------------RS-TNRSTCPCPNCHEAE--SF------GG------------FQQLNKPQVHSC---HIPGCGKVYNKTSHLKAHLR-----WH-----------------------------------------------TGEKRFACPACNK--RFMRSDHLAKH---VKVH---------------------------------------------------------------------------------------------------------------------SAEDKLPAKKTSRPGSVAV------------------------------------------------------------------------------------------------------------------------------------------------------
>pinctada_fucata_aug2.0_1983.1_11973.t1_SP9_translation_(2)
----------------------------------------------------------------------------------------------------------------------------------------------------------------------------------------------MRRSKDHYLSGAPLAMLAAQ-CSKLGDRCPSPL-------------------------------------TTPTLPKGFHP--------------WKR-----------------------------------------------------------------HSAAVTAPDPMTF----------------------------------------------------------------TSHRLPGFSTSASMPSSGL---------------------NYNRSVIGGGGTTSSSD-----------------WLHQQSASQH-----------------------------------------------SSETPSPSYPPK---LYSDNSMSGSVLSNV--------------------------------------------------YPRLPT-----AVNGHAYD------------------------SWSLNMNLAHPSLKGEMTSSTNPS---------------------------------------------------------------TPW-------W-----------------------DVHTSANNWYSDISGTT-------------SSIHP-----P------LAPNYA------------------------------------NSDYPTLSHPLGSS-----------SSSYLPSNQ------------------------HL-----LSE---SYKSMF----------------PSQADY---GSPS-----------MNQF------------------------FSRPVLSTT--------------------------------------PTS------------KSQ----------R----RL-TGRATCDCPNCQEAE--RL-G-P--AA------------AH-LRKKAVHSC---HIPGCGKVYGKTSHLKAHLR-----WHT----------GERPFVCN---WLFCGKR-FTRSDELQRHLRTH---TGEKRFACPVCNK--RFMRSDHLSKH---TKTH-----------SCGD-----------------------------------------------------------------------GKKSED-------------------------GSDSDTKGSTNSMPSKK--------------------------------------------------------------------------------------------------------------------------------------------------------
>Gadila_tolmiei_SP6_9_Locus_40274_translation_frame_1_(2)
------------------------------------------------------------------------------------------------------------------------------------------------------------------------------------------------------WKQSNSSLHAAS-SLQLAAIKSAN----------------------------------------------------------------------------------------------------------------------------------------------------------------------------------------------------------------TQRRLNGSPLEVMSQHKFG---------------------IGHEAVRAPVRSNYMYN---------------------------------------------------------------------------DATHSEGDATF---VTKESPDSLISSNDR---------------------------------------------------NRVSH-----IPGHSYD-------------------------YWSLVTSSRTHVVKPEVSNAISAPN--------------------------------------------------------------QGW-------F-----------------------DIHQSHGSWLQDMALMN-------------SQVSG-----S-----ALPGDY-----------------------------------------SSVGHNPGNFIT---------HSSHMPNG--------------------------------------SYRALM----------------SKRSEL---TETI-----------PSSS------------------------AVQSSSSSV--------------------------------------TPS------------RSQ----------R----RY-TGRSTCDCPNCRELE--RL-G----IS------------PSNTDKRLIHSC---HIPGCGKVYNKTSHLKAHLR-----WHT----------GERPFVCN---WLFCGKR-FTRSDELQRHLRTH---TGEKRFACPVCNK--RFMRSDHLSKH---VKTH--------------------------------------------------------------------------------------SMSGQA-------DTDSAC------------SDSEIASDGHMQDNQTADNVVR---------------------------------------------------------------------------------------------------------------------------------------------------
>VMBQ01003148.1_c29897_28863_Dreissena_rostriformis_isolate_ADC2019_scaffold3330
------------------------------------------------------------------------------------------------------------------------------------------------------------------------------------------------------FGGTPLAMLAAQ-CNKIAAKSQGPL-------------------------------------AAGDLHKGFHP--------------WKK----------------------------------------------------------------------------------------------------------------------------------------------PISAMAPVHNSLALTSQRM------SNFNSSMAMSSSGFSYARSNSLQSCAGAYGSE-----------------LFYPQSSTNS----------------------------------------------YTHAQSESCQATL---SQKMYGDSSPNIGNV--------------------------------------------------YSRVPN-------GSLYD-------------------------SWSSYIPSANNYSIKSDLSSSMTSP--------------------------------------------------------------ASW-------W-----------------------DMHSNPCNWLSDISVPS-------------NSIHS----------------------------------------------------QLTGSNYPNSDALNAF-----------GHSLTPNGSTFP---------------------HL-----LQD---TYKSIL----------------PSNCDL---SASS-----------VNPF---------------------SISRSAAAMSSL--------------------------------------ASS------------RSQ----------R----RY-SGRATCDCPNCQEAE--RL-G-P--AG------------AS-LRKKNMHNC---HIPGCGKVYGKTSHLKAHLR-----WHTGKRSVAWHVSGERPFVCN---WLFCGKR-FTRSDELQRHLRTH---TGEKRFACPTCSK--RFMRSDHLSKH---VKTH--------------------------------------------------------------------------------------SSDTKK-------------------------SGSGSDSENSQDVSGNSPVE-----------------------------------------------------------------------------------------------------------------------------------------------------
>Crassostrea_virginica_XP_022324562.1_Sp9_like_(2)
-------------------------------------------------------------------------------------------------------------------------------------------------------------------------------------------MTPGGSGELLAYSGTPLAMLAAQ-CNKITSKTPPPL-------------------------------------AEAAAGKGFHP--------------WKK----------------------------------------------------------------------------------------------------------------------------------------------LSPGVVQSPSPLSFGAPKM---------TSTHFTSASPITFSRAATLSGTSGTCGND-----------------ILYQSATSQQ----------------------------------------------QSTDPSQSALLQK---IHNESTLTTQSLGGM--------------------------------------------------YPRVPT-----VSAHPYE-------------------------SWPFSVSGSSSHGIKSEMTSSVNTP--------------------------------------------------------------SSW-------W-----------------------DIHSTPSTWISDIAANP-------------GGFHS-----------QLSSNY-------------------------------------PPPEYSLGH----------------SSSLLSTGQ------------------------NI-----LQD---SYKSMI----------------PGQSDL---SSAN-----------VSPF------------------------LPRPSLPGI--------------------------------------SSP------------RSQ----------R----RY-TGRATCECPNCHEAE--RL-G-P--AA------------AH-LRKKNIHSC---HIPGCGKVYGKTSHLKAHLR-----WHT----------GERPFVCN---WLFCGKR-FTRSDELQRHLRTH---TGEKRFACPVCNK--RFMRSDHLAKH---VKTH-----------SEG------------------------------------------------------------------------KKSGSG-------------------------SDSESGVDQKPNITIKPDDGEKAEI------------------------------------------------------------------------------------------------------------------------------------------------
>VMBQ01003148.1_c80747_79569_Dreissena_rostriformis_isolate_ADC2019_scaffold3330
-----------------------------------------------------------------------------------------------------------------------------------------------------------------------------------------------MQDRHHPLGGAPLAMLAAQ-CNKITSKSPPPL-------------------------------------ADAAVGKGFYP--------------WKKPE--------------------------------------------------------------------------------------------------------------------------------------------VTSSVDSMNMLFHVSQQRS-----------SSFVPTSSPTYVRSSASLNGATSYGND-----------------LLYTSTNSTS-------------------------------------------AGHQSDSPQASAYLQK---MHSDSAWADSGISGI--------------------------------------------------YSRVPG-----MAAQSYD-------------------------TWPFGLGSNLKTEMAGSVNAVP-----------------------------------------------------------------SFW-------------------------------DMHTGSGNLYPDVNSPT-------------SGLHS------------QMTGY--------------------------------------AGDLKLGHSLGSN-----------TGALFSTGQ------------------------QL-----FQD---PYKSMY----------------SAANDL---GTSS-----------VNQY------------------------LSRSGMSNL--------------------------------------PSP------------KSS----------K----RY-SGRATCACPNCHEAE--RL-G-P--AG------------AH-LIKKNIHSC---HIPGCGKVYGKTSHLKAHLR-----WHT----------GERPFICN---WLFCGKR-FTRSDELQRHLRTH---TGEKRFACPVCNK--KFMRSDHLAKH---TKTH---------------------------------------------------------------------------------------------------------------------TEGGCKKSGSDSDDTGN--------------------------------------------------------------------------------------------------------------------------------------------------------
>RDRX01009525.1_2399_3238_Physella_acuta_isolate_A_scaffold9562__whole_genome_shotgun_sequence
--------------------------------------------------------------------------------------------------------------------------------------------------------------------------------------------------------GTPLAMLAAQ-CNKISSRAPSGD-----------------------------------------VSKSFMP--------------WRK----------------------------------------------------------------------------------------------------------------------------------------------HPAGVASPGHLHHHIASQR-----IGALNHSPLTMSNNLSYPPSTVGSSNTTSYHNE-----------------LFYSCPGSVT------------------------------------------HVPTQPAELSQSALFQK---MHSDNGLANPGFGAM--------------------------------------------------YSRVPS-----VSGAYDS-------------------------PWPFSNIPSTHSGPTHAVKHNGLTHSSNAGG--------------------------------------------------------TAW-------W-----------------EVHPASNMHPAGNNWLSDT-----------------TSLHG-----------QLAASY-------------------------------------PAPDYHIGHSLAS------------TPGLLTSQQ------------------------HL-----LQD---TYKSML-----------------QPAEG------------------SPSF--------------------------MPRPSGL--------------------------------------PSP------------RGS----------R----RY-TGRATCDCPNCHEID--RL-GGP--AG------------EH-LRKRNIHSC---HIPGCGKVYNKTSHLKAHLR-----WHT----------GERPFVCN---WLFCAKRRFTRSDELQRHLRTH---TGEKRFACPKCNK-RRFMRSDHLSKH---VKTH---------------------------------------------------------------------------------------------------------------------AQNEK--------------------------------------------------------------------------------------------------------------------------------------------------------------------
>EKC30539_C_gigas_Sp8_translation_(2)
-----------------------------------------------------------------------------------------------------------------------------------------------------------------------------MSREVRKAMLDNVASCLFQSYDIVTYSGTPLAMLAAQ-CNKITNKSPPPL-------------------------------------AEAAVGKGFHP--------------WKK----------------------------------------------------------------------------------------------------------------------------------------------ISSSVVQAPSPISFAAQKM---------NSSHFGTGSPIGLSRATTLPGTSGTCGND-----------------IFYQSATSQP-----------------------------------------------QSDPGQTALLQK---IHNESTLTPQSLGGM--------------------------------------------------YPRVPT-----MPNHPYE-------------------------SWPFSVSGSGSHSIKSEMAPSVSTA--------------------------------------------------------------SSW-------W-----------------------DIHSSPSNWITDIATNS-------------GGLHS-----------QLPHSY-------------------------------------PPSEYTLGH----------------TSSLLSTGQ------------------------SI-----LQD---SYKSMI----------------PGQNDL---TSAS-----------VSPF------------------------LPRPSLPGI--------------------------------------SSP------------RSQ----------R----RY-TGRATCECPNCHEAE--RL-G-P--AA------------AH-LRKKNIHSC---HIPGCGKVYGKTSHLKAHLR-----WHT----------GERPFVCN---WLFCGKR-FTRSDELQRHLRTH---TGEKRFACPVCNK--RFMRSDHLAKH---VKTH-----------SEG------------------------------------------------------------------------KKSGSG-------------------------SDSDTGVDQKPTIDIKPTDAELAVKETGSLNDCRQESRNLNH-------------------------------------------------------------------------------------------------------------------------------
>EKC30538_C_gigas_Sp9_translation_(2)
-------------------------------------------------------------------------------------------------------------------------------------------------------------------------------------------MAATVLGDPYHIGGAPLAMLAAQ-CNKL-DRCPSPL-------------------------------------GNSSLNKGFHP--------------WKR-----------------------------------------------------------------------------------------------------------------------------------------------PVTAVTAPDPMTFSSQRI--------PGLNANMSASGLNYNRVPITSVSTANGSSD-----------------WLHQSPASQH-----------------------------------------------SNDTPSPTYPPK---MYSENCMSGSVLGNV--------------------------------------------------YSRLPT----SMSGHPYD-------------------------SWSLNLTHHSTVKDVGTPPNTS-----------------------------------------------------------------ASW-------W-----------------------DMHSNHNSWYSEIPGST-------------PGIHS-----------SLPPNY-------------------------------------SNTDYSLTHSLGSS-----------SNPYLASNQ------------------------HL-----LSE---TYKSMF----------------PSQTDI---GANS-----------MNQF------------------------LPRPVLSNVT-------------------------------------TSS------------KSQ----------R----RL-AGRATCDCPNCQEAE--RL-G-P--AA------------AH-LRKKAMHSC---HIPGCGKVYGKTSHLKAHLR-----WHT----------GERPFVCN---WLFCGKR-FTRSDELQRHLRTH---TGEKRFACPICNK--RFMRSDHLSKH---TKTH-----------NCGD-----------------------------------------------------------------------GKKSDC-------------------------NSDSDNSNDKPAITPGGGKK-----------------------------------------------------------------------------------------------------------------------------------------------------
>Crassostrea_virginica_XP_022323139.1_Sp9_like_(2)
-------------------------------------------------------------------------------------------------------------------------------------------------------------------------------------------MAATVLGDPYHIGGAPLAMLAAQ-CNKL-DRCPSPL-------------------------------------GNTSLNKGFHP--------------WKR-----------------------------------------------------------------------------------------------------------------------------------------------PVTAVTAPDPMTFTSQRI--------PGLNANMSTSGLNYNRVPITSVSSTNGSGD-----------------WLHQSPASQH-----------------------------------------------SNDTPSPTYPPK---MYSENCMSGSVLGNV--------------------------------------------------YSRLPT----TMSSHPYD-------------------------SWSLNLTHHSAVKDVNTAPNTS-----------------------------------------------------------------ASW-------W-----------------------DMHSNHNAWYSEIPGSA-------------PGIHS-----------SLPPNY-------------------------------------SNSDYSLTHSLGSS-----------SNPYLASNQ------------------------HL-----LSE---TYKSMF----------------PSQTDI---GANS-----------MNQF------------------------LPRPVLSNVT-------------------------------------TSS------------KSQ----------R----RL-AGRATCDCPNCQEAE--RL-G-P--AA------------AH-LRKKAMHSC---HIPGCGKVYGKTSHLKAHLR-----WHT----------GERPFVCN---WLFCGKR-FTRSDELQRHLRTH---TGEKRFACPICNK--RFMRSDHLSKH---TKTH-----------TCGE-----------------------------------------------------------------------GKKPES-------------------------NSDSDNSNDKPSSISPTGKK-----------------------------------------------------------------------------------------------------------------------------------------------------
>PRKT01000060.1_206423_207550_Saccostrea_glomerata_isolate_SGL_2013_L4_SGL_59
-----------------------------------------------------------------------------------------------------------------------------------------------------------------------------------------------VFQDPYHIGGAPLAMLAAQ-CNKL-DRCPSPL-------------------------------------GNSSLNKGFHP--------------WKR-----------------------------------------------------------------------------------------------------------------------------------------------PVTAVTAPDPMTFSSQRI--------PGLNTNMSTSGLNYNRVPITSVSSGNGGSD-----------------WLHQSPASQH-----------------------------------------------SNDTPSPTYPPK---MYPESCMSGSVLGNV--------------------------------------------------YSRLPT----TMSSHPYE-------------------------SWSLNLAHHSTVKDVNTPTNTS-----------------------------------------------------------------ASW-------W-----------------------DMHPNHNSWYSEIPGSA-------------PGIHS-----------SLPSNY-------------------------------------PNSDYSLTHSLGST-----------SNPYLASNQ------------------------HL-----LSE---TYKSMF----------------PSQTDI---GANS-----------MNQF------------------------LPRPVLSNVT-------------------------------------TSS------------KSQ----------R----RL-AGRATCDCPNCQEAE--RL-G-P--AA------------AH-LRKKAMHSC---HIPGCGKVYGKTSHLKAHLR-----WHT----------GERPFVCN---WLFCGKR-FTRSDELQRHLRTH---TGEKRFACPVCNK--RFMRSDHLSKH---TKTH----------------------------------------------------------------------------------------------------------------------------------------------------------------------------------------------------------------------------------------------------------------------------------------------
>Bathymodiolus_platifrons_isolate_Jiaolong_Div055_RL01_MJUT01045906.1_c284944_283868
------------------------------------------------------------------------------------------------------------------------------------------------------------------------------------------------------FGGTPLALLAAQ-CNKINDRSPPPL-------------------------------------ADAAVGKGFHP--------------WKR----------------------------------------------------------------------------------------------------------------------------------------------SPTSINGTSCPITVNPQRP----------AAITSTTPSYSYPKASNLSSCSGSYDRE-----------------FLHSVMSSNT-----------------------------------------------QPDVTSSSLLQK---MHNESALTGPSLSGL--------------------------------------------------YSRVPT-----VSTNPYE-------------------------HWSYPNSIKTEVTPSVNPA--------------------------------------------------------------------SAW-------W-----------------------DLHTTPSNWLSDVGSAA-------------SGLHS-----------QLGANY-------------------------------------TNNEYALGHGLSSN-----------STPYLSSGQ------------------------SL-----LQD---TYKSIL----------------PSQTDS-----------------SMSPY------------------------LSRVGLNGS--------------------------------------TSP------------RSN----------R----RY-TGRATCSCPNCQELE--RL-G-P--AA------------AN-LRKKNVHSC---HIPGCGKVYGKSSHLKAHLR-----WHT----------GERPFVCN---WLFCGKR-FTRSDELQRHLRTH---TGEKRFACPTCNK--RFMRSDHLAKH---AK------------------------------------------------------------------------------------------------------------------------------------------------------------------------------------------------------------------------------------------------------------------------------------------------
>MJUU01017122.1_c122767_121652_Modiolus_philippinarum_isolate_TK14_01_Mph_scaf_17123
---------------------------------------------------------------------------------------------------------------------------------------------------------------------------------------------SIFLQEPHPFGGTPLALLAAQ-CNKINDRSPPPL-------------------------------------ADAAVGKGFHP--------------WKR----------------------------------------------------------------------------------------------------------------------------------------------SPTSLNGTNCPITVNPQRP----------TAITSTTPSYPYPKSSNLSSCSGTYDRD-----------------LLHSVMSSNS-----------------------------------------------QSDVTSSSLLQK---MHNESALTGTSLSGL--------------------------------------------------YSRVPT-----VSTNPYE-------------------------HWSYPNSHSIKSEVTPSVNPA------------------------------------------------------------------SAW-------W-----------------------DLHTTPSNWLSDVSGAA-------------SGLHP-----------QLGANY-------------------------------------SNNEYTLGHGLTSN-----------SASYLPTGQ------------------------SL-----LQD---TYKSIL----------------PTQTDS-----------------SMSPY------------------------LSRVGLNGS--------------------------------------TSP------------RSN----------R----RY-TGRATCSCPNCQELE--RL-G-P--AA------------AN-LRKKNVHSC---HIPGCGKVYGKSSHLKAHLR-----WHT----------GERPFVCN---WLFCGKR-FTRSDELQRHLRTH---TGEKRFACPTCNK--RFMRSDHLAKH---AKTH----------------------------------------------------------------------------------------------------------------------------------------------------------------------------------------------------------------------------------------------------------------------------------------------
>NFUK01003810.1_c281025_279925_Limnoperna_fortunei_isolate_Jacui_Brazil_L.FORTUNEI_itr6_3765
-----------------------------------------------------------------------------------------------------------------------------------------------------------------------------------------------IFQEPHPFGGTPLALLAAQ-CNKINDRSPPPL-------------------------------------ADAAVGKGFHP--------------WKR----------------------------------------------------------------------------------------------------------------------------------------------SPTTVGGPTCPLTVNPQRP----------TAITSTTSSYSYPKSSNMSSCAGSYDRD-----------------FLHSVMSSNP-----------------------------------------------QPDVSSTALLQK---MHNESALSGSSLGGL--------------------------------------------------YSRVPT-----VSANPYD-------------------------HWSYPNSIKSEVASTVNPA--------------------------------------------------------------------SAW-------W-----------------------DLHTTPSNWLSDVSSAA-------------SGLHS-----------QLGASY-------------------------------------ANNEYTLGHGLGSNS----------AQHLSGQSL-------------------------------LQD---TYKSIL----------------PSQTDS-----------------AMSPY------------------------LSRIGLNGN--------------------------------------TSP------------RSN----------R----RY-TGRATCSCPNCQEAE--RL-G-P--AA------------AN-LRKKNVHSC---HIPGCGKIYGKSSHLKAHLR-----WHT----------GERPFVCN---WLFCGKR-FTRSDELQRHLRTH---TGEKRFACPTCNK--RFMRSDHLAKH---AKTH----------------------------------------------------------------------------------------------------------------------------------------------------------------------------------------------------------------------------------------------------------------------------------------------
>Gadila_tolmiei_Locus_88807_translation_frame_3
---------------------------------------------------------------------------------------------------------------------------------------------------------------------------------------------------------------------------------------------------------------------------------------------------------------------------------------------------------------------------------------------------------------------------------------------------------------------------------------------------------------------------------------------------------------------------------------------------------------------------------------------------------------------------------------------------------------------------------------------------------------------------------------------------------------------------------------------------------------------------------------------------------------------------------------------------------------------------------------------------------------------------------------------------------------------------------------------------------------------------------------------RSQ----------R----RY-TGRSTCDCPNCREME--RI-G----AS---------------ITKRSIHSC---HIPGCGKVYNKTSHLKAHLR-----WHT----------GERPFVCN---WLFCGKR-FTRSDELQRHLRTH---TGEKRFACPVCNK--RFMRSDHLAKH---VKTH--------------------------------------------------------------------------------------SDGVQG-------EGDSPC------------SDSEINSDEPCQDGTAPDNNVG---------------------------------------------------------------------------------------------------------------------------------------------------
>PRKT01000060.1_236563_237666_Saccostrea_glomerata_isolate_SGL_2013_L4_SGL_59
------------------------------------------------------------------------------------------------------------------------------------------------------------------------------------------------------YSGTPLAMLAAQ-CNKITSKSPPPL-------------------------------------AEAAVGKGFHP--------------WKK----------------------------------------------------------------------------------------------------------------------------------------------ISPGVVQAPSPLSFAAQKM---------TGPHFASGSPIGLSRVSTLPSTSVSCGND-----------------LIYQSASSQQ----------------------------------------------QMADPGQTALLHK---IHNESTFTTQSLGGM--------------------------------------------------YPRVPG-----VSAHPYE-------------------------SWPFSVSGSGSHSLKSEMTSSVNST--------------------------------------------------------------SSW-------W-----------------------DIHSSPSNWITDIASNS-------------GGFHS-----------QLPTNY-------------------------------------PPSEYTLGH----------------PSSLLATGQ------------------------TI-----LQD---SYKSII----------------PGQSDL---TSAN-----------VSPF------------------------LPRPSVPGI--------------------------------------SSP------------RSQ----------R----RY-TGRATCECPNCHEAE--RL-G-P--AA------------AH-LRKKNIHSC---HIPGCGKVYGKTSHLKAHLR-----WHT----------GERPFVCN---WLFCGKR-FTRSDELQRHLRTH---TGEKRFACPVCNK--RFMRSDHLAKH---VKTH---------------------------------------------------------------------------------------------------------------------S------------------------------------------------------------------------------------------------------------------------------------------------------------------------
>Ruditapes_philippinarum_SP6_9_DN50042_(2)
----------------------------------------------------------------------------------------------------------------------------------------------------------------------------------------------------------------------------------------------------------------------------------------------------------------------------------------------------------------------------------------------------------------------------------------------------------------------------------------------------------------------------------------------------------------------------------------------------------------------------------------------------------------------------------------------------------------------------------------------------------------------------------------------------------------------------------------------------------------------------------------------------------------------------------------------------------------------------------------------------------------------------------------------------------------------------------------------------------------------------------------------------------K----RY-SGRATCACPNCHEAE--RL-G-P--AG------------AH-LVKKNIHSC---HIPGCGKVYGKTSHLKAHLR-----WHT----------GERPFVCN---WLFCGKR-FTRSDELQRHLRTH---TGEKRFACPTCNK--RFMRSDHLSKH---VKTH-----------NNDN-----------------------------------------------------------------------KKSASG--------SDSEN------------SQDTNANSPVKNGCQQSSPLKTKS-------------------------------------------------------------------------------------------------------------------------------------------------
>QKMX01225086.1_c3177_2074_Venustaconcha_ellipsiformis_isolate_H3412_41524698
------------------------------------------------------------------------------------------------------------------------------------------------------------------------------------------------------FGGAPLAMLAAQ-CNKISTKSPPPL-------------------------------------ADAAVGKGFHP--------------WKK----------------------------------------------------------------------------------------------------------------------------------------------QEPSSEQSNFLLMASNRTS----------SFTPTITSGAGYTRDSGYLNCSSNYNCD-----------------LLYPSSSLCS---------------------------------------------HSQSDSTQQSFLQK---MHGDTGLMDSSFGGV--------------------------------------------------YSRVAG-----VSAHQYE-------------------------SWPFGMTGAHSHGHNLKSEVPGSLSSM------------------------------------------------------------SPW-------W-----------------------DMHPGSTSWLPEVSTS--------------SGLHS-----------QISSSY-------------------------------------PSADLKLGIGSS-------------GSSYLTSGQQF-----------------------------LSD---TYKSVL----------------PSQNDI---GSP------------MSPL------------------------FSRGTVPSL--------------------------------------SSS------------RSP----------K----RY-AGRATCACPNCQEIE--RL-G-P--AG------------AH-LAKKNIHSC---HIPGCGKVYGKTSHLKAHLR-----WHT----------GERPFICN---WLFCGKR-FTRSDELQRHLRTH---TGEKRFACPVCNK--KFMRSDHLSKH---VK------------------------------------------------------------------------------------------------------------------------------------------------------------------------------------------------------------------------------------------------------------------------------------------------
>Villosa_lienosa_SP6_9_371673375_JR496287.1_371689367_JR512279.1_(2)
----------------------------------------------------------------------------------------------------------------------------------------------------------------------------------------------------------------------------PPL-------------------------------------ADAAVGKGFHP--------------WKK----------------------------------------------------------------------------------------------------------------------------------------------QEPSSEQSNFLLMASNRTS----------SFTPTITSGAGYTRDSGYLNCSSNYNCD-----------------LLYPSSSLCS---------------------------------------------HSQSDSTQQSFLQK---MHGDTGLMDSSFGGV--------------------------------------------------YSRVAG-----VSAHQYE-------------------------SWPFGMTGAHSHGHNLKSEVPGSLSSM------------------------------------------------------------SPW-------W-----------------------DMHPGSTSWLPEVSTS--------------SGLHS-----------QISSSY-------------------------------------PSADLKLGIGSS-------------GSSYLTSGQ------------------------QF-----LSD---TYKSVL----------------PSQNDI---GSP------------MSPL------------------------FSRGTVPNL--------------------------------------SSS------------RSP----------K----RY-AGRATCACPNCQEIE--RL-G-P--AG------------AH-LAKKNIHSC---HIPGCGKVYGKTSHLKAHLR-----WHT----------GERPFICN---WLFCGKR-FTRSDELQRHLRTH---TGEKRFACPVCNK--KFMRSDHLSKH---VKTH-----------SYPD-----------------------------------------------------------------------GKKPGS-------------------------GSEDENSQGSPREPSAGKASDT---------------------------------------------------------------------------------------------------------------------------------------------------
>Xenopus_tropicalis_SP2_XP_017953249.1_(2)
--------------------------------------------------------------------------------------------------------------------------------------------------------------------------------MTATAAVSPSEYLQPAASAGQDAQPSPLALLAAT-CSKIGPPAVEST--------------------------------VTSAAPPRPARKRLVP--------------IKP----------------------------------------------------------------------------------------------------------------------------------------------APLPLSPGKTSIGLFSQAKGNIIQLQAPQLSTVGPGSGQLIFTIQNPGGKIGRYQTV------------------QSTNQGLQNSFGNQIQLISDGGTALLSPSTNTSKHVPIKPAPPQPSSTLVKVPNNPGTGLTLTLPISN---FSDSTTDTGTQLVSG----------------------------------------------KQNKKVRKKPPPSIPVPGSPNQDQVETVVIETTAENILQAGNNLLIVQSPSTGQHAVLQVMQPKTDTQLVQIPQ------------------------------------------------------------QAL-------------------------------RVVQAASATLPTVPQKPVQTPECTPTQLYIRTASGDVQAVVMQEAPAAPQP--------------------------------------CSSSAGPIVTQTGTPVKNPLRKERSLAKIAPAGSLINLNTTQLTTAAQGIQTININGVSMQMPVTITSTPGQPQLSV--------------QNVSSGNV---AISG-----------LSPS--------------------QIQLQMEQALSGE--------------------------------------LQP------------GEK----------R--------RRVACTCPNCKDGEKGRW-G-P--PG------------------RKRHVC---HIPECGRTFRKTSLLRAHVR-----LHT----------GERPFVCN---WGFCTKR-FTRSDELQRHARTHTGVTGDKRFECPQCQK--RFTRSDHVSKH---FKTH--------------------------------------------------------------------------------------LALKKL--------------------------------------------------------------------------------------------------------------------------------------------------------------------------------------------------
>Danio_rerio_SP2_NP_001093452.2_(2)
-------------------------------------------------------------------------------------------------------------------------------------------------------------------------MSDQKDSMATTVAVSPSEYLQPSTTTSQDSQPSPLALLAAT-CSKIGPPAAQAP---------------------------------VSTPPSQPTTRRLHP--------------IKPAPIAPAPPKNLGFLSAKGNIIQLPAGLGSSGASPIVFTFQSPSRPAGTSTANFQYQVIPQFQGSQTIQMMPQGGQIQIIPGTNQAIITS-----------------------------------------------------PVTVQAATPTAPPLAPAPVPQHKTVAIKPSTQKRRQNNASVNANIVRLPSGLTLPLN-----------------VTTGDVGGAQVLTETAAAPVKPKRGRKRQVAIAAPAPAPQPASPPPVAEQVEALLIETTADNIIQAGNN---LLIVQNPGGSQPAVV---------------------------------------------------QQVQL-----LQQKSDQQVVQIPPQ-----------------ALKVVQAASATLPPVPQRQTVTPSVQV------------------------------------------------------------SPP--------------------------EPTQVLIKTASGEWQAVQIQETTVT----------TPTTP-----TSTPTPAVVTKK-------------------------------------VQTGTRKERTLPKIAPAGGGLITLNAAQLASAA-------------------------QAVQTININGVQVQGVPVTITNAGGQQHLTVQTVPSAGLQL---GSVQ-----------TQTQ-------------------TMQIEQTQTLALEL--------------------------------------QTQ------------PGE----------K-------KRRMACTCPNCKDAE--KKPG---------------------EVGKRKHIC---HIAGCEKTFRKTSLLRAHVR-----LHT----------GERPFVCN---WVFCGKR-FTRSDELQRHARTH---TGDKRFECNKCQK--RFMRSDHLTKH---YKTH--------------------------------------------------------------------------------------INTKSL--------------------------------------------------------------------------------------------------------------------------------------------------------------------------------------------------
>NP_998125.2_(2)
-----------------------------------------------------------------------------------------------------------------------------------------------------------------------------------MFYSLVKSTNFSSTQEEPRFGTTPLAMLAAT-CNKIGNTSPLTT----------------------------------LPDSSAFSKGGFHP--------------WKR----------------------------------------------------------------------------------------------------------------------------------------------SSSSCNLGSSLPGFTVATS------RSTSGLTTTTGAGNSAFCLASTSPTSSAFSAE---------------YSSLFSNTTSVS-----------------------------------------------SQDSGQSAFISK----------VHSSADTL--------------------------------------------------YPRVGM-------AHPYE-------------------------SWYKSGFHSTISGDVANGA--------------------------------------------------------------------STW-------W-----------------------DVHTNPGSWLEVQNPA--------------GTLQS-----SLHSGTPQAIHS-------------------------------------QLSGYNPDFSSLTHSAFSSTGISPTASHLLSTSQ------------------------HLL----TQE---GFKTVI----------------PTYTDA---SATN--------------------------------------AMISGASSGIG-------------------------------------TSS------------RSS----------R----RY-SGRATCDCPNCQEAE--RL-G-P--AG------------AS-LRRKGLHSC---HIPGCGKVYGKTSHLKAHLR-----WHT----------GERPFVCN---WLFCGKR-FTRSDELQRHLRTH---TGEKRFACPVCNK--RFMRSDHLSKH---IKTH-----------TAG------------------------------------------------------------------------GGGKKG-------------------------SDSDTDTSNLETPRSESPELILEGVNPRVTVKDQSPHHES---------------------------------------------------------------------------------------------------------------------------------
>NM_001005343_Mus_musculus_Sp9_translation_(2)
-------------------------------------------------------------------------------------------------------------------------------------------------------------------------------------------MATSILGEEPRFGTTPLAMLAAT-CNKIGNTSPLTT----------------------------------LPESSAFAKGGFHP--------------WKR---------------------------------------------------------------------------------------------------------------------------------------------------SSSSCNLGSSLSGFAVATGGRGSGSLAGGSGAANSAFCLASTSPTSSAFSSD---------------YGGLFSNSAAAA---------------------------------------------AAAAGVSPQEAGGQ---SAFISKVHTTAADGL--------------------------------------------------YPRVGM-------AHPYE-------------------------SWYKSGFHSTLAAGEVTNGAA------------------------------------------------------------------SSW-------W-----------------------DVHSSPGSWLEVQNPA--------------GGLQS-----SLHSGAPQASLHSQLG---------------------------------TYNPDFSSLTHSAFSSTGLGSSAAAASHLLSTSQ------------------------HLL----AQD---GFKPVL----------------PSYSDSSAAVAAA-----------AASA---------------------MISGAAAAAAGG--------------------------------------SSA------------RSA----------R----RY-SGRATCDCPNCQEAE--RL-G-P--AG------------AS-LRRKGLHSC---HIPGCGKVYGKTSHLKAHLR-----WHT----------GERPFVCN---WLFCGKR-FTRSDELQRHLRTH---TGEKRFACPVCNK--RFMRSDHLSKH---IKTH--------------------------------------------------------------------------------------NGGGGGKKGSDSDTDASNLETPRSESPDLILHDSGVSAARAAAAAAAAAAAAAAAASAGGKEAATGPNDS----------------------------------------------------------------------------------------------------------------------------------
>NM_001145250_Homo_sapiens_Sp9_translation_(2)
-------------------------------------------------------------------------------------------------------------------------------------------------------------------------------------------MATSILGEEPRFGTTPLAMLAAT-CNKIGNTSPLTT----------------------------------LPESSAFAKGGFHP--------------WKR---------------------------------------------------------------------------------------------------------------------------------------------------SSSSCNLGSSLSGFAVATGGRGSGGLAGGSGAANSAFCLASTSPTSSAFSSD---------------YGGLFSNSAAAA---------------------------------------------AAAAGVSPQEAGGQ---SAFISKVHTTAADGL--------------------------------------------------YPRVGM-------AHPYE-------------------------SWYKSGFHSTLAAGEVTNGAA------------------------------------------------------------------SSW-------W-----------------------DVHSSPGSWLEVQNPA--------------GGLQS-----SLHSGAPQASLHSQLG---------------------------------TYNPDFSSLTHSAFSSTGLGSSAAAASHLLSTSQ------------------------HLL----AQD---GFKPVL----------------PSYSDSSAAVAAA-----------AASA---------------------MISGAAAAAAGG--------------------------------------SSA------------RSA----------R----RY-SGRATCDCPNCQEAE--RL-G-P--AG------------AS-LRRKGLHSC---HIPGCGKVYGKTSHLKAHLR-----WHT----------GERPFVCN---WLFCGKR-FTRSDELQRHLRTH---TGEKRFACPVCNK--RFMRSDHLSKH---IKTH-----------NGG------------------------------------------------------------------------GGGKKG--------SDSDT------------DASNLETPRSESPDLILHDSGVSAARAAAAAAAAAAAAAAAASAGGKEAASGPNDS-----------------------------------------------------------------------------------------------------------------
>NP_001072269.1_(2)
-------------------------------------------------------------------------------------------------------------------------------------------------------------------------------------------MATSILGEEPRFGTTPLAMLAAT-CNKIGNTSPLSS----------------------------------LPESSAFAKGGFHP--------------WKR----------------------------------------------------------------------------------------------------------------------------------------------SSSSCSLGSSLGGFAVATS------RASGALTGGTATANSAFCLASTSPTSSAFSSD---------------YSGLFSSASGVS----------------------------------------------PQESAGQSAFISK----------VHASAEGL--------------------------------------------------YPRVGM-------AHPYE-------------------------SWYKSGFHSDVSGGA------------------------------------------------------------------------SAW-------W----------------------DVHAAGPSTWLEVQNTQ--------------GALHS-----GAAAHGQLGAYS-------------------------------------PDFSSLTHSAFSSTG----------ASHLLPGGQ------------------------HLL----TQD---AFKPVL----------------PSYPDS------------------GGPM------------------------LSGAAGTGAG-------------------------------------GTG------------RSA----------R----RY-SGRATCDCPNCQEAE--RL-G-P--AG------------AS-LRRKGLHSC---HIPGCGKVYGKTSHLKAHLR-----WHT----------GERPFVCN---WLFCGKR-FTRSDELQRHLRTH---TGEKRFACPVCNK--RFMRSDHLSKH---IKTH-----------NGGG-----------------------------------------------------------------------GGGKKG-------------------------SDSDTDASNLETPRSESPELIMEGVRPGKDSGNDS--------------------------------------------------------------------------------------------------------------------------------------
>NP_001128590.1_(2)
-------------------------------------------------------------------------------------------------------------------------------------------------------------------------------------------MASPMLEEEARYVSSPLAMLTAA-CNKFGGSSPIRD-------------------------------------STSSSKSGVKK---------------------------------------------------------------------------------------------------------------------------------------------------------------PYSQTNEFSASKLMGDGYS------------------SAYLGGSNIMTPCGTPPAPS-------------------------------------------------------------------------NYGGDFGSFSHSF---SSSSGCQEPKSLSPA---------------------------------------------------ECVPS-----VYTSLDMGHP--------------------YGSWYKTGIHHPSLSSSPPGSG-------------------------------------------------------------------GSW-------W------------------------DMHPNTNWLGNQSQPDGLAASM-------PPVTS-----PVGMSSQYSAEY--------------------------------------TTLTPATYPSVGFPSISPSSSPSPSSHLLSPSQH-----------------------TL-----APE---MYKPKL--------------LAANPLLE---TPGS-----------LKAQ--------------------------------------------------------------------------------------RGT----------S----YGNSGRPSCDCPNCQELE--RL-G----AS------------AASLKRKPVHSC---HIPGCGKVYGKASHLKAHLR-----WHT----------GERPFVCN---WLFCGKR-FTRSDELERHVRTH---TREKKFTCPLCAK--RFTRSDHLSKH---QRSH-----------VDQP-----------------------------------------------------------------------GAKDDGVQGDGGAVGESSA------------EKGIVLSDSSPAGGSQERASGSPGQGGLLEI------------------------------------------------------------------------------------------------------------------------------------------
>comp164576_O_vulgaris_Sp6_9_translation_(2)
------------------------------------------------------------------------------------------------------------------------------------------------------------------------------------------------------LLHQSISQSISQSINQFKEQTNMSF-------------------------------------HSPLSVGNSSA---------------------------------------------------------------------------------------------------------------------------------------------------------------LLSSPTSQACSTTTSEYASTLTSDIDSLSAAAAAAATTTAAAAAAAAIAAASSYENM---------------FSSIFLTSTTAG----------------------------------------------PVANSNRSLKLDDAAVLNSDTKSSQNSICHG-----------------------------------------------QNVYKRVPD-------------------------------------TMQFGIFGNATSDLKTPLDINAGISQ-------------------------------------------------------------STW------------------------------LQLHKSSQNWYSTAEVIATSGG---------NRFCV------------TPNNY---------------------------------------GNHLPCHQQTRNYQNLDSLVNTFPDIYFSSS-------------------------HQIGHQLFSGFCHSTAMMH----------------MSNQFS---YPVS-----------LSSY------------------------LNGKHNPDG--------------------------------------THT------------HSH----------R----RQLASRSICECPNCQEFS--KH-GIS----------------TEHLKKPLIHNC---HVPGCGKVYSKSSHLKAHLR-----WHT----------GERPFVCN---WLFCGKR-FSRSDELQRHFRTH---TGEKRFTCPMCNR--RFTRSDHLSKH---IKIH--------------------------------------------------------------------------------------SSRTCI--------GDQQG------------NISGGDSGSESDGGMQPTQIVTNYPPATIMSKN----------------------------------------------------------------------------------------------------------------------------------------
>Ocbimv22028511m_translation_frame_2_(2)
------------------------------------------------------------------------------------------------------------------------------------------------------------------------------------------------------LLHQSISQSISQSINQFKEQTNMSF-------------------------------------HSPLSVGNSSA---------------------------------------------------------------------------------------------------------------------------------------------------------------LLSTPTSQACSTTTSEYASTLTSDIDSLSAAAATAATTTAAAAAAAAIAAASSYENM---------------FSSIFLTSTTAG----------------------------------------------PVANSNRSLKLDDAAVLNSDTKSSQNSICHG-----------------------------------------------QNVYKRVPD-------------------------------------TMPFGIFGNATSDLKTPMDINAGISH-------------------------------------------------------------STW------------------------------LQLHKSSQNWYSTAEVIATSGG---------NRFCV------------TPNNY---------------------------------------GNHLPCHQQTRNYQNLDSLVNTFPDIYFSSS-------------------------HQIGHQLFSGFCSSTAMMH----------------MSNQFS---YPVS-----------LSSY------------------------LNGKHNPEG--------------------------------------TYT------------HSH----------R----RQLARRSICECPNCQEFS--KH-GIS----------------TEHLKKPLIHNC---HVPGCGKVYSKSSHLKAHLR-----WHT----------GERPFVCN---WLFCGKR-FSRSDELQRHFRTH---TGEKRFTCPMCNR--RFTRSDHLSKH---IKIH--------------------------------------------------------------------------------------SSRTCI--------GDQQG------------NISGGDSGSESDGGMQPTQIVTNYPQATVMSKN----------------------------------------------------------------------------------------------------------------------------------------
>Homo_sapiens_SP5_NP_001003845.1_(2)
---------------------------------------------------------------------------------------------------------------------------------------------------------------------------MAAVAVLRNDSLQAFLQDRTPSASPDLGKHSPLALLAAT-CSRIGQPGAAAP---------------------------PDFLQVPYDPALGSPSRLFHP--------------WTA----------------------------------------------------------------------------------------------------------------------------------------------DMPAHSPGALPPPHPSLGL--------TPQKTHLQPSFGAAHELPLTPPADPSYPYE------------------FSPVKMLPS------------------------------------------------SMAALPASCAPAYVPYAAQAALPPGYSNL--------------------------------------------------LPPPPP---------------------------------------PPPPPTCRQLSPNPAPDD-------------------------------------------------------------------LPW-------W----------------------SIPQAGAGPGASGVPGSGL------------SGACA---------GAPHAPRF-------------------------------------PASAAAAAAAAAALQ----------RGLVLGPSD-------------------------------FAQYQSQIAALL----------------QTKAPL---AATA------------------------------------------------------------------------------------------------------------------R----RC----RRCRCPNCQAAG-----GAP----------------EAEPGKKKQHVC---HVPGCGKVYGKTSHLKAHLR-----WHT----------GERPFVCN---WLFCGKS-FTRSDELQRHLRTH---TGEKRFACPECGK--RFMRSDHLAKH---VKTH---------------------------------------------------------------------------------------------------------------------QNKKLKVAEAGVKREDARDL-----------------------------------------------------------------------------------------------------------------------------------------------------
>Mus_musculus_SP5_NP_071880.1_(2)
---------------------------------------------------------------------------------------------------------------------------------------------------------------------------MAAVAVLRNDSLQAFLQDRTPSASPDLGKHSPLALLAAT-CSRIGQPGAAAA---------------------------PDFLQVPYDPALGSPSRLFHP--------------WTA----------------------------------------------------------------------------------------------------------------------------------------------DMPAHSPGALPPPHPSLGL--------TPQKTHLQPSFGAAHELPLTPPADPSYPYE------------------FSPVKMLPS---------------------------------------------SMAALPASCAPAYV---PYAAQAALPPGYSNL--------------------------------------------------LPPPPP---------------------------------------PPPPPTCRQLSPAPAPDD-------------------------------------------------------------------LPW-------W----------------------SIPQSGAGPGSSGVPGTSL------------SSACA---------GPPHAPRF-------------------------------------PASAAAAAAAAAALQ----------RGLVLGPSD-------------------------------FAQYQSQIAALL----------------QTKAPL---AATA------------------------------------------------------------------------------------------------------------------R----RC----RRCRCPNCQAAG-----GAP----------------EAEPGKKKQHVC---HVPGCGKVYGKTSHLKAHLR-----WHT----------GERPFVCN---WLFCGKS-FTRSDELQRHLRTH---TGEKRFACPECGK--RFMRSDHLAKH---VKTH----------------------------------------------------------------------------------------------------QNKKL------------KVAEAGVKRENPRDL----------------------------------------------------------------------------------------------------------------------------------------------------------
>Pterygioteuthis_hoylei_comp18100_c0_seq1_translation_frame_3_(2)
--------------------------------------------------------------------------------------------------------------------------------------------------------------------------------------MFDYGGSNTGASDPCLLAPNPLAMLAAQ-CNQITCRSPASL------------------------------------SDPTLDSKNFHS--------------WTK--------ARFGFGLGGSHLGFSTNGLADGNSAMGIRSSSGNERSAVSKTESLYHPGFASSFHITPVLNAQHHSSQYPNSY-------------------------------------------------------------SSNHFPYLNSHPAYGTDCGALSACIPSTNGETTGTYIVSNSCARSFDNSDINIFCQS--------------KANLLQTNDTTRNRTNREACYMDTVSHNTSSNSNSSSNISDNMTRGHETETRNSVRGVDTSNEIDHCASLRK---MGNGDRRGGGGGALM---ETGAGNDIKELPPLCSGNNLAAAAVGMFSSHNSHYFQHPSSSRPATATPNVDS-----YHVASSTSSSSTPTPPRPPSSSSSVS----GKSWHLNTRSPMSLSGSPNHLQPQAPLTHFKSEIPS--------------------SKSQSMAGSP-----------------------PTI-------------------------------DMHTATNSWLSEMPSICSASGVMQIPALLPSGYCG-----VNNQPGVGKIEQSN-----------------------------------GSIGSGFEYAGGGNSVGGIGITEFPHYSLAGSG---------GNQYSMSPAAMRQSRFHI-----QEH---AHKSML--------------QTRTQNEL---TRLNHVTHSMNQPMMINSF---------------FNRPPSISAIAPPPPSTAVDLKRNLYGNRTVAGN----------------------TSS------------SSQ----------R----RY-VGRSTCECPNCMEAE--KL-G-P--AV------------AQ-LRKKNIHSC---HVPGCGKVYNKTSHLKAHLR-----WHT----------GERPFVCN---WLFCGKR-FTRSDELQRHLRTH---TGEKRFVCSVCNK--RFMRSDHLSKH---LKTH-----------NCPP--------------------------------------------------TNDAELTENKPSSTGSANSSNTNNNSNSKNNKNNNNDKEVGTNDVVHTKRVKKETENGSDSENSPENRTINANSSSTPILPFGMSVPLHAQQPGKQPLQRPVPQFSQQQSFSIHQPQRQFYQYTQFQEPFEKNDLSLMIT---------------------------------------------------------------------------------
>Dp_isotig13574_Sp_like_translation_(2)
--------------------------------------------------------------------------------------------------------------------------------------------------------------------------------------MFDYGGSNTGVSDQCLLAPSPLAMLAAQ-CNQITCRPSASL-------------------------------------ADPTLDKNFHS--------------WTK---------ARFGFGLGGSHLGFGTNGLADGNSSMGIRSSSGNERSATKTETLYHPGFASPFHITPVLNTQHHPSQHSNSYSSNPFPYFNP---------------------------------------------------HPSYGNTLTATDCGSLPACIPSTGTDTTGTYIVSNSCARNFDNTDINIFCQSKASTT----------------SLLHPTDTTRN-RVNREACYMDTVSHNTNNNNSNSSIGDNMPRVHETDARNAARVDTSNDTNHCISLRKL---DNEGTLMESGAVNDI---------------KELPPLCSENNLATGMFSPHNRHYFQHSSLRPASAAPNVDS-----YHLASSSSSP------SPPSSSSSISLPTTGKSWHLNTRSAISLGSSSPQLQPQPPLTHFKNEISS--------------------SKAPSMVSSP-----------------------SAI-------------------------------DMHAAGNGWFSEMPSV--------------SSASG-----VMQIPTLLPNGYCSVNNQPGVAKMEQSNGSMGSGFEYGGGVSTGGGVGIAEFSLAHHHPLTASN----------SNQFSTAT------------------PMRQPRFHM-----QEH---AHKSML--------------QTRTPSEL---TRLNHLSHSINPPMMINSF---------------FNRPPSISSMASSAAVEIKRNVYGTRTVG---------------------------AAP------------SSQ----------R----RY-VGRSTCECPNCMEAE--KL-G-P--AV------------TQ-LRKKNIHSC---HVPGCGKVYNKTSHLKAHLR-----WHT----------GERPFVCN---WLFCGKR-FTRSDELQRHLRTH---TGEKRFVCSVCNK--RFMRSDHLSKH---LKTH-----------NCPP-----------------------------------------------------------------------TNDADS--------TEDNC------------SSVGSGTNNSSSNNNNNKNNKIKAGALVALLKKRKQKRVRRTAVLVTLKTAWRIGPIQVLRYRLQFCLLVYQCPFTHSQLNNLCNVQSLSSHSNNHFPCISTRDNSISTANFKNLSKKMIYR-----------------------------------------------
>Octopoteuthis_deletron_comp22317_c4_seq2_translation_frame_1_(2)
--------------------------------------------------------------------------------------------------------------------------------------------------------------------------------------MFDYGGNNTGASDPCLLAPSPLAMLAAQ-CNQITCRPPASL-------------------------------------ADPTLDKNFHS--------------WTK---------ARFGFGLSNSHIGFGTNGLADGNSTMGIRSSSGNERPASKSETLYHPGFASSFHITPVLNAQHHSSQHPNSYSTNHFPYLNS---------------------------------------------------HPTYGSSLTPTDCGTFPACIPSTNAETTGTYIVSNSCARSFDNTDINIFCQSKASTT----------------NLLHPTDTTRNRTNREACYMNTVSHNTNSNSNSSSNISENIARGHETDARNTVRVDTSNEINHCVSLRKL---SSDGTLMETAAMNDI---------------KELPPLCSENNLAAGMFSSHNCHYFQHPSSRPATVTPNVDS-----YHLATSTSSPSTPTPPRPPSSSSSVSHTSTGKSWHLNTRSPMSLSGSPTQFQTQTPLTHFKSEIPS--------------------SKVQSMVGSP-----------------------PTI-------------------------------DMHTATNSWLSEMPSI--------------SSAAG-----VMQIPTLLPNGYCSVNNQTGVSKMEQSNGSIGSGFEYGGGGSSVGGIGLTEFSHHYSLAGSN------------SNQYSAAP------------------TMRQPRFHI-----QEH---PHKSML--------------QTRTQSEL---TRLNHLSHSINPPIMINSF---------------FNRPPSISSMAPSSAVDIKRNVYGARTAA---------------------------NTS------------SSQ----------R----RY-VGRSTCECPNCMEAE--KL-G-P--AV------------AQ-LRKKNIHSC---HVPGCGKVYNKTSHLKAHLR-----WHT----------GERPFVCN---WLFCGKR-FTRSDELQRHLRTH---TGEKRFVCSVCNK--RFMRSDHLSKH---LKTH-----------NCPP-----------------------------------------------TNDTDSMEDNPSSVGSATSSTNNKGGSTKAKVKGSENDNCSDS------------ENGQENRANASSSSSTPILPFGISVPIHAQPTKQSLQRPVPHFSQQQSFSLHHPQRQFYQYSQFQEPFEKNDLSLMIT-------------------------------------------------------------------------------------------
>VCCN01001623.1_c9970537_9969671_Architeuthis_dux_isolate_ADU_2019_45
-------------------------------------------------------------------------------------------------------------------------------------------------------------------------------------------------------------MLAAQ-CNQITCRPPASL-------------------------------------ADPTLDKNFHS--------------WTK-----------------------------------------------------------------------------------------------------------------------------------------------ARFGFGLSDMHTATNSWL----------------------SEMPSISSASGVMQIP-----------------TLLPNGYCSV---------------------------------------------NNQNGVSKMEHSNGSMGSGFEYGGGGGSVGGI-------------------------------------------------GLTEFSH-------------------------------------HYSLTGSNSNQYSTVPTMRQP----------------------------------------------------------------------------------------------------RFHIQEHAHKSMLQTRT------------------------------------------------------------------------PSELTRLNHLSHSI-----------NQPMMINS--------------------------------FFNRPPSISSMA--------------PSAAVEIK------------------RNVY------------------------GTRTVANTS-----------------------------------------------------SSQ----------R----RY-VGRSTCECPNCMEAE--KL-G-P--AV------------AQ-LRKKNIHSC---HVPGCGKVYNKTSHLKAHLR-----WHT----------GERPFVCN---WLFCGKR-FTRSDELQRHLRTH---TGEKRFVCSVCNK--RFMRSDHLSKH---LKTH-----------NCP--------------------------------------------------------------------------------------------------------------------------------------------------------------------------------------------------------------------------------------------------------------------------------
>VCCN01001623.1_c10164915_10163890_Architeuthis_dux
----------------------------------------------------------------------------------------------------------------------------------------------------------------------------------------------------------------------YEEKFNPLL-------------------------------------LSSTVTGTFPS---------------------------------------------------------------------------------------------------------------------------------------------------------------QQLQIGEANNSSNITSNAE-----------------------TANASSFLISKISDN-----------------------------------------------------------------------------------------LTTANRPFYPGASTL--------------------------------------------------IQATCD-------------------------------------TWPLGVLTLPVTSSLKTHINPNTELCQ------------------------------------------------------------STW------------------------------LQFHKSAENWFGAAATAIG------------GGKQD------------YRQQF-------------------------------------TDTHLYHHSPTTRNYSPLDSLINSNPKSYFNQHY-------------------------------ISG---TYQTRA----------------LMQISSRFSHPAT-----------FRSY------------------------MSSVSSSPA--------------------------------------EQP------------KSPLHSN------R----HRLIGQSCCECPNCQEIE--KL-G-P--IG------------EH-LKKQQLHNC---HVPGCDKVYSKSSHLKAHLR-----WHT----------GERPFVCN---WLFCGKR-FTRSDELQRHFRTH---TGEKRFACPMCNR--RFVRSDHLSEH---VKVH---------------------------------------------------------------------------------------------------------------------SAEESEREKAADM------------------------------------------------------------------------------------------------------------------------------------------------------------
>Solemya_velum_SP5_cds.Locus_13505.0
----------------------------------------------------------------------------------------------------------------------------------------------------------------------------------------------------------------------------------------------------------------------------------------------------------------------------------------------------------------------------------------------------------------------------------------------------------------------------------------------------------------------KQLSPPPATEAD-----------------------------------------------------------------------------------------------------------------------------------------------------------------------------------------------------------------------------------------------------------------LPW-------W----------------------------------------------------------------------------------------------------------------SVQSPNLAPQIQKLNLP--------PQMLMNS---------------------------------QTTKDVQYQSHV----------------TALLQG---VRPM-----------MTPT---------------------------------------------------------------------------------------------------R----RC----RRCRCPNCQNSS----------NS------------SS-PSKRKQHIC---HIPGCGKVYGKTSHLKAHLR-----WHS----------GERPFVCN---WLFCGKS-FTRSDELQRHLRTH---TGEKRFVCPECSK--RFMRSDHLSKH---IKTH-----------ESKK-----------------------------------------------------------------------GKIKEE--------DLSET-------------------------------------------------------------------------------------------------------------------------------------------------------------------------------------
>Anadara_trapezia_SP5_DN29586_c0_g1_i1_translation_frame_1_reverse
----------------------------------------------------------------------------------------------------------------------------------------------------------------------------------------------------------------------------------------------------------------------------------------------------------------------------------------------------------------------------------------------------------------------------------------------------------------------------------------------------------------------------------------------------------------------------------------------------------------------------------------------------------------------------------------------------------------------------------------------------------------------------------------------------------------------------------------------------------------------------------------------------------------------------------------------------------------------------------------------------------------------------------------------------------------------------------------------------------------------------------------------------------S----KN--------------SD-----N-P----------------SN----KKQHIC---HIPGCGKVYGKTSHLKAHLR-----WHS----------GERPFVCN---WLFCGKS-FTRSDELQRHLRTH---TGEKRFGCPECGK--RFMRSDHLSKH---IKTH-----------ENKR-----------------------------------------------------------------------HKQCDG-------------------------VTAEVGNNLNDTDDEDIDVDG----------------------------------------------------------------------------------------------------------------------------------------------------
>comp150032_N_pompilius_Sp6_9_translation_(2)
-------------------------------------------------------------------------------------------------------------------------------------------------------------------------------AKMSLRSSCDENPTREMFEDRYSFSNIGLDVLPSS-CSKLGAVNSAGI-------------------------------------MEDSISKGFQP--------------WKR-----------------------------------------------------------------ENCSTEGGAA-------------------------------------------------------------------SSPYVSPLVTPLSNAGTDL--------------------IYTRNNALAPCSGTYGGE-----------------ICCPTTTAFA---------------------------------------------HTDGDYSTAAWMHK---LNDEASIGSSSFQSI--------------------------------------------------YHRVSS-----IRSHQPESL-----------------------ALHLSGSRSHNIPHESAPVSGSP----------------------------------------------------------------SSW-------W-----------------------DFQKSPSKWLSEDSGKT-------------GRLCS-----Q------ISAGY-------------------------------------------PASNLMTLGSK--------SNYLSPTQ-------------------------TI-----LPE---TYKSIV----------------SPRYEL---GSSN-----------MTSY------------------------LSSSRITAL--------------------------------------PNS------------RSQ----------K----RY-SGRGSCDCPNCHEAE--RF-G-P--AG------------EH-LRKNMVHSC---HVPGCGKVYNKTSHLKAHLR-----WHT----------GERPFICN---WLFCGKR-FTRSDELQRHQRTH---TGEKRFACPVCDK--RFLRSDHLSKH---VKTH-----------NAIE-----------------------------------------------------------------------SRKPSG--------------------------VNDTDSERESNPVTVKTE------------------------------------------------------------------------------------------------------------------------------------------------------
>P_australis_g10386_Sp6_9b_translation_(2)
------------------------------------------------------------------------------------------------------------------------------------------------------------------------------------------MTTSVLKDYPASNRESPLAMLAAQ-CSRIPSSTSSCL---------------------------------------NKDAKLFFP--------------WRD----------------------------------------------------------------------------------------------------------------------------------------------SESASSRLNARSDLGSSKA-------------------FPHCSTLRDESCGLTYSTN---------------------------------------------------------------------------------DFNLA---PEADHPVGVHSFHTR---------------------------------------------------------------RSTYD-------------------------AWRYAPLTCAPTGSSSIR-------------------------------------------------------------------------------------------------------VLQSSPQSCLREGYAN--------------SEFSS-------------------------------------------------------YGRDDISYNQNG------------LSQILSSS--------------------------------LHE----YKTMF--------------KAPSLITA------------------PSPY---------------------------FEFYEV-----------------------------------------------------RSP----------N----QF-VRRATCDCPNCQEME--RL-GQK----------------TLNLRKKIFHNC---HIPGCGKVYNKTSHLKAHLR-----WHT----------GERPFVCN---WLFCGKR-FTRSDELQRHLRTH---TGEKRFACPVCNK--RFMRSDHLSKH---VKTH--------------------------------------------------------------------------------------GNTKAA-------------------------DEKVNDD------------------------------------------------------------------------------------------------------------------------------------------------------------------
>Xenopus_tropicalis_SP5_AAH62500.1_(2)
---------------------------------------------------------------------------------------------------------------------------------------------------------------------------MAAVAVLRNDSLQAFLQDRTPSASPDVGKHSPLALLAAT-CSRIGQPGTGPA----------------------------DFIQFPYDPTIGSPSRIFHP--------------WTN----------------------------------------------------------------------------------------------------------------------------------------------EISAHSSGGIQPHNGIGLS------TSKTQLASHIQSSFVTHELPLTPPADPSYPYD------------YSPMKMLPPPMAAFQ------------------------------------------------TGCQSPYVPAV---PYAPPAPITSALHGF-----------------------------------------------------VPS-------------------------------------HSNLIHQQPRQLSPNPAED--------------------------------------------------------------------MPW-------W----------------------SIQQATPVAHASTIPH--------------------------------------------------------------------------PHHRFPIQRSLVLG-----------HSDFA-----------------------------------------QYQTQI----------------AALLQT------------------KSPL-----------------------------------------------------------------------ATA-------------------------R----RC----RRCRCPNCQTSS-----G-PDEAG-----------------KKKQHIC---HIPGCGKVYGKTSHLKAHLR-----WHS----------GERPFICN---WLFCGKS-FTRSDELQRHLRTH---TGEKRFVCPECGK--RFMRSDHLAKH---VKTH---------------------------------------------------------------------------------------------------------------------QNKKIKSVERTVKQEHNRDH-----------------------------------------------------------------------------------------------------------------------------------------------------
>Euprymna_scolopes_TRINITY_DN77193_c0_g1_i1_translation_frame_3_reverse_(2)
------------------------------------------------------------------------------------------------------------------------------------------------------------------------------------------------------------------------------------------------------------------------------------------------------------------------------------------------------------------------------------------------------------------------------------------------------------------------------------------------------------------------------------------------------------------------------------------------------------------------------------------------------------------------------------------------------------------------------------------------------------------------------------------------------------------------------------------------------------------------------------------------------------------------------------------------------------------------------------------------------------------------------------------------------------------------------------------------------------------------------------------------------------------------------------------------------------LKNQQMHNC---LVPGCGKVYAKVSHLKAHLR-----WHT----------GERPFVCN---WLFCGMR-FTRSDELQRHYRTH---ISDKKFACPVCDK--RFVRSDHLSKH---VAIH--------------------------------------------------------------------------------------G-------------------------------------------------------------------------------------------------------------------------------------------------------------------------------------------------------
>Mytilus_edulis_c74709_translation_frame_1_reverse_(2)
----------------------------------------------------------------------------------------------------------------------------------------------------------------------------------------------------------SPIIVAAQ-YNKLGDRCPSPL----------------------------------------SESKGFHP--------------WKR-----------------------------------------------------------------------------------------------------------------------------------------------PIAAVSAPDPLYLSSSRL--------PGLNGSVSVPSLCYGRSPAMTSQSLCND-------------------WIHPSSGMSQ----------------------------------------------QISETPSPTYPPK---MASDNCASASMFGNG--------------------------------------------------YSRIPP-----VNGHSYE-------------------------SWSLNMNITHMKGENAQPNGHA-----------------------------------------------------------------SSW-------W-----------------------DMHSSPSSWYSDIPVTA-------------PSIHS-----------QLPQSY-------------------------------------PTSDYSLSHLGTS------------SNPYMQPSQ------------------------HM-----LQD---GYKSMF----------------TPQSDI---TASS-----------LNPF------------------------LSRPVLGNV--------------------------------------PMT------------KNQ----------R----RL-NGRATCDCPNCQEAE--RL-G-P--AA------------AQ-LRKKAMHSC---HIPGCGKVYGKTSHLKAHLR-----WHT----------GERPFVCN---WLFCGKR-FTRSDELQRHLRTH---TGEKRFACPICNK--RFMRSDHLSKH---TKTH--------------------------------------------------------------------------------------GCNDKK-------------------------TEQTKDSDNSGDKKSSPGAKS----------------------------------------------------------------------------------------------------------------------------------------------------
>Bathymodiolus_platifrons_Bpl_scaf_45908_MJUT01045906.1_c378928_377762
------------------------------------------------------------------------------------------------------------------------------------------------------------------------------------------------------YGGAPLAMLAAQ-YNKLSDRCPSPI----------------------------------------SEAKGFYP--------------WKR-----------------------------------------------------------------PIAAVTAPDPLYI----------------------------------------------------------------SPSRLPCLNGSVSVPSSMC---------------------YGRTTAMQSPHSPCND------------------WTQQCNGVSQ----------------------------------------------QLSETPSPTYPPK---MATDNCASASMFGNV--------------------------------------------------YSRIPP-----INGHSYE-------------------------SWSLNMNITHMKGENSQTNGHA-----------------------------------------------------------------SSW-------W-----------------------DMHSAPTNWYSDIPVTT-------------PSIHS-----------QLPQSY-------------------------------------PTSEYSLTHSLGAS-----------SNPYAPSNQ------------------------HL-----LQD---GYKSMF----------------TPQNDI---TTSS-----------LNPF------------------------LSRPVLGNV--------------------------------------PMT------------KSQ----------R----RL-NGRATCDCPNCQEAE--RL-G-P--AA------------AQ-LRKKPMHSC---HIPGCGKVYGKTSHLKAHLR-----WHT----------GERPFVCN---WLFCGKR-FTRSDELQRHLRTH---TGEKRFACPICNK--RFMRSDHLSKH---TKTH--------------------------------------------------------------------------------------GCNDKK-------------------------SEQNKESENVDDKKSDS--------------------------------------------------------------------------------------------------------------------------------------------------------
>LQRL01078976.1_c23618_22623_Hydroides_elegans
------------------------------------------------------------------------------------------------------------------------------------------------------------------------------------------LSRLFKIQNIYNINLLTFSGDATMLASVVDRDQPAPV---------------------------------------PVDNKSFQP--------------WHR------------------------------------------------------------------------------------------------------------------------------------------------PNASPTQTLLGGATMNP--------------------VATSVPNTHPSSLPVATS-----------------------------------------------------------------------------------------TKTESAFSNPALSGM-----------------------------------------------ASMYSRIAG-----LQNAYDSS------------------------AWPFNMTPTVAPNTIPLDL------------------------------------------------------------------------------------------------------DVPSLSSGWLKAESALG-------------TGLPK---------------SY-------------------------------------PTTSYSLSQL---------------TSPFLASS--------------------------------ARS---SFSSVL--------------PTPEQTEA---ISAP-----------FPTL------------------------PSIGGGPIA--------------------------------------PPS------------RSN----------R----RY-PGRSNCDCPNCQEAD--RL-G-P--AG------------DA-LRRRNIHSC---HIPGCGKVYNKSSHLKAHLR-----WHT----------GERPFVCN---WLFCGKR-FTRSDELQRHLRTH---SGEKRFACPVCGK--RFMRSDHLAKH---VKVH----------------------------------------------------------------------------------------------------------------------------------------------------------------------------------------------------------------------------------------------------------------------------------------------
>NFUK01000024.1_150075_151190_Limnoperna_fortunei
------------------------------------------------------------------------------------------------------------------------------------------------------------------------------------------------FQDHHHLGGAPLAMLAAQ-YNKLSDRCPSPI----------------------------------------SEAKGFHP--------------WKR-----------------------------------------------------------------PIAAVTAPDPLYL----------------------------------------------------------------SSSRLPGLNCAVSVPSSIC---------------------YGRTSSMQTSQSPCND------------------WTHQSNGLTQ----------------------------------------------QMSETPSPTYPPK---MPSENCASASMFGNV--------------------------------------------------YSRIPP-----VNGHSYE-------------------------SWSLNMNITHMKGENTQPNGHA-----------------------------------------------------------------SSW-------W-----------------------DMHSAPTSWYSDIPVTA-------------PSIHS-----------QLSQNY-------------------------------------PSTDYAISHSLGA------------SNHYVPTNQ------------------------HL-----LQD---GYKSMF----------------SPQNDI---TASS-----------LNPF------------------------LSRPVLGNV--------------------------------------PMS------------KTQ----------R----RL-NGRATCDCPNCQEAE--RL-G-P--AA------------AQ-LRKKPVHSC---HIPGCGKVYGKTSHLKAHLR-----WHT----------GERPFVCN---WLFCGKR-FTRSDELQRHLRTH---TGEKRFACPICNK--RFMRSDHLSKH---TKTH--------------------------------------------------------------------------------------G-------------------------------------------------------------------------------------------------------------------------------------------------------------------------------------------------------
>MJUU01008128.1_23914_25029_Modiolus_philippinarum_isolate_scaf8128
------------------------------------------------------------------------------------------------------------------------------------------------------------------------------------------------MQDPHHFGGAPLAMLAAQ-YNKLGDRCTSPI----------------------------------------SDAKAFYP--------------WKR-----------------------------------------------------------------PIAAVTAPDPLYL----------------------------------------------------------------SSSRLPGLNGSVSVPSSMC---------------------YGRSSSLQNSQSPCSE------------------WPHQNNGLTQ----------------------------------------------QVSETPSPTYPPK---MATDNCASASMFGNV--------------------------------------------------YSRIPP-----VNGHSYE-------------------------SWSLNMNITHMKGDNPQANGHA-----------------------------------------------------------------SSW-------W-----------------------DMHSSPSSWYSDIPST--------------QSIHS-----------QLPQSY-------------------------------------TTPDYSLAHSLGTS-----------SNPYVPSNQ------------------------HL-----LQD---GYKSMF----------------TPQNDI---SSSG-----------LNPF------------------------LSRPVLSNV--------------------------------------PMT------------KTQ----------R----RL-NGRATCDCPNCQEAE--RL-G-P--AA------------AQ-LRKKPMHSC---HIPGCGKVYGKTSHLKAHLR-----WHT----------GERPFVCN---WLFCGKR-FTRSDELQRHLRTH---TGEKRFACPICNK--RFMRSDHLSKH---TKTH--------------------------------------------------------------------------------------G-------------------------------------------------------------------------------------------------------------------------------------------------------------------------------------------------------
>comp267156_S_officinalis_Sp6_9b_2__translation_(2)
-------------------------------------------------------------------------------------------------------------------------------------------------------------------------------------SMFDYGGSNTGASDQCLLAPSPLAMLAAQ-CNQITCRPPASL-------------------------------------ADPTLDKNFHS--------------WTK---------ARFGFGLSGSHIGFGTNGMVDGNSTMGIRSSSGNERPANKTETLYHPGFTSSFHITPVLNTQHPSSQHPTSYSSNPFPYLNS---------------------------------------------------HPTYGSSITPSDCGALPACIPSTCAETTGTYIVSNSCAKSFENNDVNIFCQSKASTN-----------------LLHPTDTTRN-RANRETCYMDTVSHNTNSNSNSSSNISDMTRGHEADARNTVRVDTNNETNHCASLRKL---SNDGALMESGAMSDI---------------KELPPLCSENNLAAGMFSSHNSHYFQHPSLRPATATPNVDS-----YHLVSSSSSP------SPPSSSSSISLPTTGKSWHLNTRSAMSLSGSPPQLHPQAPLTHFKSEMPG--------------------NKAQSMVGSP-----------------------SAI-------------------------------DMHTAANNWLSELPSV--------------SSASG-----VMQIPTLLPNGYCSVNNQTGISKIEQSSGSVGNGFEYSGGGSPGAGIGITEFSLAHRHSLASN-----------SNQFPAAS------------------AMRQPRFHI-----QEH---AHESML--------------QARTPNEL---TRLNHLSHSINPPMMINSF---------------FNRSPSIGSMASSSAVEIKRNVYGTRTVA---------------------------APS------------SSQ----------R----RY-VGRSTCECPNCMEAE--KL-G-P--AV------------AQ-LRKKNIHSC---HVPGCGKVYNKTSHLKAHLR-----WHT----------GERPFVCN---WLFCGKR-FTRSDELQRHLRTH---TGEKRFVCSVCNK--RFMRSDHLSKH---LKTH-----------NCPP-----------------------------------------------------------------------TSDADCTEDNCNSVTNNSNNKEGNTEKKRAKKATENGNGSDSENSQENRANANSSISTPILPFGVSVPLHTQASKQPLQRPVPQFSQQQSFSLHQHQRQLYQHKQFQEPFEKNDISLMIS--------------------------------------------------------------------------------
>TRINITY_DN36767_c0_g1_i1_translation_frame_1_(2)
------------------------------------------------------------------------------------------------------------------------------------------------------------------------------------------SMTATVIGDPYQIGGAPLAMLAAQ-CNKLEDRSQSPD------------------------------------------LKGFHP--------------WKR-----------------------------------------------------------------PVAAVTAPDIMSF----------------------------------------------------------------TPQRLSGLSASCVSSPGLG--------------------YSVRSNSLANCPTSASAD-----------------WIYPSSVISQ--------------------------------------------HPSSESSSVNYPHKM---HSSDSCMSASVLSNV--------------------------------------------------YSRIQP-----VNGHPYE-------------------------SWSLNMNIAHMKDVQPSSNHA------------------------------------------------------------------SSW-------W-----------------------DIHSNPSNWYSDIQGAS-------------SALHS-----Q------MQSNY-------------------------------------SNSDFPLPHSLSSG-----------SSSYLPTS--------------------------------QQNIQDTYKSMF----------------SSQTDT------------------VSPF------------------------LPRPVLPNV--------------------------------------TTS------------KSQ----------K----RL-SGRATCSCPNCQEAE--RYGG----PG------------AN-MRKKSVHSC---HIPGCGKIYNKSSHLKAHLR-----WHT----------G------------------------------------------------------------------------------------------------------------------------------------------------------------------------------------------------------------------------------------------------------------------------------------------------------------------------------------------------------------------
>FXXH010203142.1_c3768_2446
---------------------------------------------------------------------------------------------------------------------------------------------------------------------------------------------------------SPMTLLTAQ-CNRLTSLAPSLS-------------------------------------PSVRHRRTFHP--------------WKK-------------------------------------------------------------MMDAPTLHDQFYPSPSP----------------------------------------------------------------QTAAAAGLSCPHSVGQIRSVSACSQHSYPPHSRAMDLGFRYPKGPMSSSCAVAACSD---------------NPLLHPANTMTL-----------------------------------------------GGGSHVTTKDAY---WPPPPPTTPVHPGSV--------------------------------------------------YPRWAP-----HAGAANQASYD---------------------TWSSVPPPPLPPLPASAATPSGHYGVVK--------------------------QEASSVASPP-----------------------SSW-------W-----------------NVHHHHHHHPSSNNWVQELPGS--------------ATGNA-----LSHYMSTNLTDY-------------------------------------HPCAFDSFATNSAFVPPSAVAAAAAQHLMVPES--------------------------------------CYKSVL--------------PGRPAAVI---PHFA----------PTTGF---------------LRASAGFGSGLGTGGSSS--------------------------------------SSA------------RSQ----------R----RY-TGRSTCDCPNCREAD--RL-G-P--AG------------AH-LRKRNIHTC---HMPGCGKIYNKTSHLKAHLR-----WHT----------GERPFVCN---WLFCGKR-FTRSDELQRHIRTH---TGEKRFACTVCAK--RFMRSDHLSKH---AKTH----------------------------------------------------------------------------------------------------------------------------------------------------------------------------------------------------------------------------------------------------------------------------------------------
>FXXH010101201.1_c2332_1094
----------------------------------------------------------------------------------------------------------------------------------------------------------------------------------------------------------PMSMLSAQ-CNKLSPSLPPSV------------------------------------------RKSFHP--------------WKR------------------------------------------------------------------MSLDAPTAPPYP----------------------------------------------------------------FHNQFYPSSSSSSSSSQTGAAPTHSVGHHHHHHYPHSRDFRHSKGALSSCAVACADA-----------------LLHPGNQMTL-------------------------------------------------SGGGHVTAKD---AAYWSTSVHPSAGSV--------------------------------------------------YPRWAP-----QGNPANQGASSYE-------------------AWSSLPPPPPPLPGGGGGVKQEAGSS-------------------------------------------------------------PSW-------W-----------------NVHHHHHHLPSGPNWVQELPVSG-------------TAGNT-----LSHYMSTNLNDYP------------------------------------GSALDPFTATNSAFVPPSAAAAAAAAAAAAAAQ-------------------------HF-----MGPPDGCYKSVL----------------PGGPSG---GCFP-----------ANGF-----------------------LHAPSGGTGLT----------------------------------------------------RSQ----------R----RY-TGRCTCDCPNCQEAD--RL-G-P--AG------------AH-LRKRNIHTC---HMPGCGKIYNKTSHLKAHLR-----WHT----------GERPFVCN---WLFCGKR-FTRSDELQRHIRTH---TGEKRFACNVCGK--RFMRSDHLSKH---TKTH----------------------------------------------------------------------------------------------------------------------------------------------------------------------------------------------------------------------------------------------------------------------------------------------
>KU249168_Platynereis_dumerilii_sp/btd_translation_(2)
-------------------------------------------------------------------------------------------------------------------------------------------------------------------------------------------MATTLIGDHPHFGGTPLAMLAAQ-CSKISNKTPPPL-------------------------------------ADAAVGKGFHP--------------WKKP---------------------------------------------------------------------------------------------------------------------------------------------SPTSHNAAAQSIHLSQPRM--------MQTTMAMNNTTALNYPRTTMSSCATSYPAD-----------------IFYPTASTTT---------------------------------------------AQTDPNLQKIHHAD---TTLSNGSVMGTMSGM--------------------------------------------------YSRVPT--------HPYE-------------------------SWPFNMAAAQSAASHHAGAIKQEMGSNMNTA--------------------------------------------------------SAW-------W-----------------------DMHSATSNWLSEMPSAAAA-----------SGFHS-----------QLQANY-------------------------------------STPDYSTLGALGSQ-----------ASPFLPSGQ------------------------HL-----LQD---TYKSML----------------PTQYDT------S-----------ASPF------------------------LSRSGLTTM--------------------------------------PSP------------RSN----------R----RY-TGRATCDCPNCQEAD--RL-G-P--AG------------AH-LRKRNIHSC---HIPGCGKVYGKTSHLKAHLR-----WHT----------GERPFVCN---WLFCGKR-FTRSDELQCHLRTH---TGEKRFA------------------------------------------------------------------------------------------------------------------------------------------------------------------------------------------------------------------------------------------------------------------------------------------------------------------------
>comp181030_O_vulgaris_Sp6_9_translation_(2)
----------------------------------------------------------------------------------------------------------------------------------------PIPVGHGAKNNKLNYENSMAYYAGDYSHGFQEVSEAPRDYQVITKLAMLASSQQYAEEDRHPFTNISLDVLPPS-CSKLSTVNGPGI-------------------------------------MEETVGKGFQP--------------WKR-----------------------------------------------------------------ENCSVDSTA--------------------------------------------------------------------TSPYVSPLVTPLSNTSTDL--------------------IYSRNNALAPCSGTYTSD-----------------ICCPTTATFS----------------------------------------------HAEGDYSSAWMHK---LNDDNALGASSFQSI--------------------------------------------------YHRVSQ-----IRGHQPDSL-----------------------TLHLPGSRSHNLGHENTSVVNST----------------------------------------------------------------SAW-------W-----------------------DLQKSPSKWLSEDANKA-------------GRICG-----Q------IATGY-------------------------------------------PTSNLMTLGTK--------SNYLTPAQ-------------------------SI-----LPD---TYKSMV----------------SSRYEI---GSTN-----------VTSY------------------------LSPSRISGI--------------------------------------SNN------------RSQ----------K----RY-SGRGSCDCPNCQEAD--RL-G-P--AG------------EH-LRKNNVHSC---HVPGCGKVYNKTSHLKAHLR-----WHT----------GERPFICN---WLFCGKR-FTRSDELQRHQRTH---TGEKRFACPVCDK--RFLRSDHLSKH---VKTH-----------NAND-----------------------------------------------------------------------GRKSAG--------SDSGT------------NAADGNASNGSSAAVKTG-------------------------------------------------------------------------------------------------------------------------------------------------------
>Ocbimv22028510m_translation_(2)
--------------------------------------------------------------------------------------------------------------------------------------------------------------------------------------------------------------------------------------------------------------------MEETVGKGFQP--------------WKR-----------------------------------------------------------------ENCSVDSTA--------------------------------------------------------------------TSPYVSPLVTPLSNTSTDL--------------------IYSRNNALAPCSGTYTSD-----------------ICCPTTATFS----------------------------------------------HAEGDYSSAWMHK---LNDDNALGASSFQSI--------------------------------------------------YHRVSQ-----IRSHQPDSL-----------------------TLHLPGSRSHNLGHENTSVVNST----------------------------------------------------------------SAW-------W-----------------------DLQKSPSKWLSEDANKA-------------GRICG-----------QIATGY-------------------------------------------PTSNLMTLGTK--------SNYLTPAQ-------------------------SI-----LPD---TYKSIV----------------SSRYEI---GSTN-----------VTSY------------------------LSPSRISGI--------------------------------------SNN------------RSQ----------K----RY-SGRGSCDCPNCQEAD--RL-G-P--AG------------EH-LRKNNVHSC---HVPGCGKVYNKTSHLKAHLR-----WHT----------GERPFICN---WLFCGKR-FTRSDELQRHQRTH---TGEKRFACPVCDK--RFLRSDHLSKH---VKTH-----------NAND-----------------------------------------------------------------------GRKSAG--------SDSGT------------NAADGNASNGSSAAVKTD-------------------------------------------------------------------------------------------------------------------------------------------------------
>Vampyroteuthis_infernalis_comp57371_c0_seq4_Sp8_2__translation_(2)
-----------------------------------------------------------------------------------------------------------------------------------PRRCVDHYKFFHKTMAATVIGNSMAYYAGDYSHGFQEVPETPRDYQVITKLAMLANSQQYAEEDRHPFTNISLDVLPPS-CSKLGTVNSTGI-------------------------------------MEDTVGKGFQP--------------WKR-----------------------------------------------------------------ENCSVDSTA--------------------------------------------------------------------TSPYVSPLVAPLSNASTDL--------------------IYSRNNALAPCSGTYASD-----------------ICCPTTTTFS----------------------------------------------HAEGDYSSAWMHK---LNDDNTLGASSFQSI--------------------------------------------------YHRVSQ-----IRNHQPDSL-----------------------TLHLPGSRSHNLGHENTSVVNST----------------------------------------------------------------ATW-------W-----------------------DLQKSPTKWLSEDANKA-------------GRLCG-----Q------IATGY-------------------------------------------PTSNLMTLGAK--------SNYLTPTQ-------------------------SI-----LPD---TYKSIV----------------ASRYEI---GSTN-----------MTSY------------------------LSPSRISGI--------------------------------------SNN------------RSQ----------K----RY-SGRGSCDCPNCQEAD--RL-G-P--AG------------EH-LRKSNVHSC---HVPGCGKVYNKTSHLKAHLR-----WHT----------GERPFICN---WLFCGKR-FTRSDELQRHQRTH---TGEKRFACPVCDK--RFLRSDHLSKH---VKTH-----------NAAD-----------------------------------------------------------------------ERKSAG--------SDSGT------------TAADGGGSNGSSSAVKTG-------------------------------------------------------------------------------------------------------------------------------------------------------
>Sepia_pharaonis_TRINITY_DN79717_c0_g1_i1_translation_frame_3_(2)
-------------------------------------------------------------------------------------------------------------------------------------------------------------------------------------------------------------------------------------------------------------------------------------------------------------------------------------------------------------------------------------------------------------------------------------------------SLSSFTFFFFFSFSFI---------------------FFCFPVFSFCFFLYLFF-----------------FFYSSLSASP-------------------------------------------SPPSSSSSISLTTTGK---SWHLNTRSAMSLSGS-----------------------------------------------------PPQ-----LHPQAPLTHF----------------------KSEMPSNKTQSMVGSPSAI------------------------------------------------------------------------------------------------------DMHTAANNWLSELPSV--------------SSASG-----VMQIPTLLPNGYCSVNNQTGISKIEQNSGSVGNGFDYSGGGSSGAGIGITEFSLAHRHSLAPN-----------SNQFPTAS------------------AMRQPRFHI-----QEH---AHESML--------------QARTPNEL---TRLNHLSHSINPPMMINSF---------------FNRPPSISSMASSSAVEIKRNVYGTRTVA---------------------------ATS------------SSQ----------R----RY-VGRSTCECPNCMEAE--KL-G-P--AV------------AQ-LRKKNIHSC---HVPGCGKVYNKTSHLKAHLR-----WHT----------GERPFVCN---WLFCGKR-FTRSDELQRHLRTH---T------------------------------------------------------------------------------------------------------------------------------------------------------------------------------------------------------------------------------------------------------------------------------------------------------------------------------
>Euprymna_scolopes_TRINITY_DN30308_c0_g1_i1_translation_frame_3_(2)
----------------------------------------------------------------------------------------------------------------------------------MDILSEPSQENAISTHNHQDLSNSMAYYAGDYSHGIQEVSEPPRDYQVITKLAMLASTQQYGEEDRHPFTNLSLDVLPPS-CSKLGSVNSSGL-------------------------------------MEDTVGKGFQP--------------WKR-----------------------------------------------------------------ENCSVDTSGA-------------------------------------------------------------------NSPYVSPLVTPLSNASTDL--------------------IYSRNNALAPCSGTYASE-----------------ICCPTTTTFT----------------------------------------------HAEGDYSSAWMHK---LNEDNGLGASSFQSI--------------------------------------------------YHRVSQ-----IRSHQPDSL-----------------------TLHLPSSRSHNLGHDNSSVNST-----------------------------------------------------------------SAW-------W-----------------------DLQKSPTKWLSEDANKA-------------GRLCG-----Q------ITTGY-------------------------------------------PTSNLMTLGAK--------SNYLTPTQ-------------------------SI-----LPD---TYKSIV----------------SSRYEI---GSTN-----------VTSY------------------------LSPSRISGI--------------------------------------SNN------------RSQ----------K----RY-SGRGSCDCPNCQEAD--RL-G-P--AG------------EH-LRKNNVHSC---HVPGCGKVYNKTSHLKAHLR-----WHT----------GERPFICN---WLFCGKR-FTRSDELQRHQRTH---TGEKRFACPVCDK--RFLRSDHLSKH---VKTH-----------SASD-----------------------------------------------------------------------GRKSGG--------SDSGT------------TAADGGSNGSTKTG-----------------------------------------------------------------------------------------------------------------------------------------------------------
>Octopoteuthis_deletron_comp20933_c0_seq1_translation_frame_3_(2)
-----------------------------------------------------------------------------------------------------------------------------------MDILSEPTAETALATQNHPDLSNSMAYYAGDYSHGTIQEEPPRDYQVITKLAMLASSQQYAEEDRHPFTNLSLDVLPPS-CSKLGTVNSAGI-------------------------------------MEDTVGKGFQP--------------WKR-----------------------------------------------------------------ENCSVDTSA--------------------------------------------------------------------TSPYVSPLVTPLSNAGTDL--------------------IYSRNNALAPCSGTYASD-----------------ICCPTTTTFT----------------------------------------------HAEGDYSSAWMHK---LNEDNGLGASSFQSI--------------------------------------------------YHRVSQ-----IRSHQPDSL-----------------------TLHLPGSRTHNLGHDNSSVNSP-----------------------------------------------------------------SAW-------W-----------------------DLQKSPTKWLSEDANKT-------------GRLCG-----Q------ITTGY-------------------------------------------PTSNLMTLGTK--------SNYLTPTQ-------------------------SI-----LPD---TYKSIV----------------SSRYEI---GSTN-----------VTSY------------------------LSPSRISGI--------------------------------------SNN------------RSQ----------K----RY-SGRGSCDCPNCQEAD--RL-G-P--AG------------EH-LRKNNVHSC---HVPGCGKVYNKTSHLKAHLR-----WHT----------GERPFICN---WLFCGKR-FTRSDELQRHQRTH---TGEKRFACPVCDK--RFLRSDHLSKH---VKTH-----------NASD-----------------------------------------------------------------------GRKSAG--------SDSGT------------TAADGGSNGSTAAVKTG--------------------------------------------------------------------------------------------------------------------------------------------------------
>Pterygioteuthis_hoylei_comp22537_c0_seq1_translation_frame_3_reverse_(2)
-----------------------------------------------------------------------------------------------------------------------------------MDILSEPSAETAIATQNHPDLSNSMAYYAGDYSHGTIQEEPPRDYQVITKLAMLASSQQYAEEDRHPFTNLSLDVLPPS-CSKLGTVNSTGI-------------------------------------MEDTVGKGFQP--------------WKR-----------------------------------------------------------------ENCSVDTTA--------------------------------------------------------------------SSPYVSPLVTPLSNASTDL--------------------IYSRNNALAPCSGTYASD-----------------ICCPTTTTFT----------------------------------------------HAEGDYSSAWMHK---LNEDNGLGASSFQSI--------------------------------------------------YHRVSQ-----IRSHQPDSL-----------------------TLHLPGSRTHNLGHDNSSVNST-----------------------------------------------------------------SAW-------W-----------------------DLQKSPTKWLSEDANKT-------------GRLCG-----Q------IATGY-------------------------------------------PTSNLMTLGTK--------SNYLTPTQ-------------------------SI-----LPD---TYKSIV----------------SSRYEI---GSTN-----------VTSY------------------------LSPSRISGI--------------------------------------SNN------------RSQ----------K----RY-SGRGSCDCPNCQEAD--RL-G-P--AG------------EH-LRKNNVHSC---HVPGCGKVYNKTSHLKAHLR-----WHT----------GERPFICN---WLFCGKR-FTRSDELQRHQRTH---TGEKRFACPVCDK--RFLRSDHLSKH---VKTH-----------NASD-----------------------------------------------------------------------GRKSAG--------SDSGT------------TAADGGSNGSTAAVKTG--------------------------------------------------------------------------------------------------------------------------------------------------------
>comp263785_S_officinalis_Sp6_9a_translation_(2)
--------------------------------------------------------------------------------------------------------------------------------HMDILSEPTAETAIAAQNHPDLSNSMAYYAGDYSHGTIQEVSEPPRDYQVITKLAMLASSQQYAEEDRHPFTNLSLDVLPPS-CSKLGTVNSAGI-------------------------------------MEDTVGKGFQP--------------WKR-----------------------------------------------------------------ENCSVDTTA--------------------------------------------------------------------TSPYVSPLVTPLSNASTDL--------------------IYSRNNALAPCSGTYASD-----------------ICCPTTTTFT----------------------------------------------HAEGDYSSAWMHK---LNDDNGLGASSFQSI--------------------------------------------------YHRVSQ-----IRSHQPDSL-----------------------TLHLPGSRSHNLGHDNSSVNS------------------------------------------------------------------SAW-------W-----------------------DLQKSPTKWLSEDANKA-------------GRLCG-----------QITTGY-------------------------------------------PTSNLMTLGTK--------SNYLTPTQSI------------------------------LPD---TYKSIV----------------SSRYEI---GSTN-----------VTSY------------------------LSPSRISGI--------------------------------------SNN------------RSQ----------K----RY-SGRGSCDCPNCQEAD--RL-G-P--AG------------EH-LRKNNVHSC---HVPGCGKVYNKTSHLKAHLR-----WHT----------GERPFICN---WLFCGKR-FTRSDELQRHQRTH---TGEKRFACPVCDK--RFLRSDHLSKH---VKTH-----------NASD-----------------------------------------------------------------------GRKSAG--------SDSGT------------TAADGGSNGSTGTVKTG--------------------------------------------------------------------------------------------------------------------------------------------------------
>Sepia_pharaonis_TRINITY_DN13301_c0_g1_i1_translation_frame_1_reverse_(2)
---------------------------------------------------------------------------------------------------------------------------------MDILSEPTTETAIAAQNHPDLSNSMAYYAGDYSHGTIQEVSEPPRDYQVITKLAMLASSQQYAEEDRHPFTNLSLDVLPPS-CSKLGTVNSAGI-------------------------------------MEDTVGKGFQP--------------WKR-----------------------------------------------------------------ENCSVDTTA--------------------------------------------------------------------TSPYVSPLVTPLSNASTDL--------------------IYSRNNALAPCSGTYASD-----------------ICCPTTTTFT----------------------------------------------HAEGDYSSAWMHK---LNDDNGLGASSFQSI--------------------------------------------------YHRVSQ-----IRSHQPDSL-----------------------TLHLPGSRSHNLGHDNSSVNST-----------------------------------------------------------------SAW-------W-----------------------DLQKSPTKWLSEDANKA-------------GRLCG-----------QITTGY-------------------------------------------PTSNLMTLGTK--------SNYLTPTQ-------------------------SI-----LPD---TYKSIV----------------SSRYEI---GSTN-----------VTSY------------------------LSPSRISGI--------------------------------------SNN------------RSQ----------K----RY-SGRGSCDCPNCQEAD--RL-G-P--AG------------EH-LRKNNVHSC---HVPGCGKVYNKTSHLKAHLR-----WHT----------GERPFICN---WLFCGKR-FTRSDELQRHQRTH---TGEKRFACPVCDK--RFLRSDHLSKH---VKTH-----------NASD-----------------------------------------------------------------------GRKSAG--------SDSGT------------TAADGGSNGSTGTVKTG--------------------------------------------------------------------------------------------------------------------------------------------------------
>Chiroteuthis_calyx_comp19698_c0_seq1_translation_frame_2_(2)
---------------------------------------------------------------------------------------------------------------------------------------------------------------------------------------------------------------------------------------------------------------------------------------------------------------------------------------------------------------------------------------------------------------------------------------------------------------------------------------------------------------------------------------------------------------------------------------------------------------------------------------------------------------------------------------------------------------------------------------------------------------------------------------------------------------------------------------------WLSEDANKT-------------GRLCG-----Q------ITTGY-------------------------------------------PTSNLMTLGAK--------SNYLTPTQ-------------------------SI-----LPD---SYKSIV----------------SSRYEI---GSTN-----------VTSY------------------------LSPSRISGI--------------------------------------SNN------------RSQ----------K----RY-SGRGSCDCPNCQEAD--RL-G-P--AG------------EH-LRKNNVHSC---HVPGCGKVYNKTSHLKAHLR-----WHT----------GERPFICN---WLFCGKR-FTRSDELQRHQRTH---TGEKRFACPVCDK--RFLRSDHLSKH---VKTH-----------NASD-----------------------------------------------------------------------GRKSAG--------SDSGT------------TAADGGSNVSPAPVVKTG-------------------------------------------------------------------------------------------------------------------------------------------------------
>VCCN01001623.1_c10410717_10409659_Architeuthis_dux_isolate_ADU_2019_45
--------------------------------------------------------------------------------------------------------------------------------------------------------------------------------------------------------------------------------------------------------------------MEDTIGKGFQP--------------WKR-----------------------------------------------------------------ENCSVDTTA--------------------------------------------------------------------TSPYVSPLVTPLSNASTDL--------------------IYSRNNALAPCSGTYASD-----------------ICCPTTTTFT----------------------------------------------HAEGDYSSAWMHK---LNEDNGLGASSFQSI--------------------------------------------------YHRVSQ-----IRSHQPDSL-----------------------TLHLPGSRSHNLGHDNSSVNST-----------------------------------------------------------------SAW-------W-----------------------DLQKSPTKWLSEDANKT-------------GRLCG-----Q------ITTGY-------------------------------------------PTSNLMTLGAK--------SNYLTPTQ-------------------------SI-----LPD---TYKSIV----------------SSRYEI---GSTN-----------VTSY------------------------LSPSRISGI--------------------------------------SNN------------RSQ----------K----RY-SGRGSCDCPNCQEAD--RL-G-P--AG------------EH-LRKSNVHSC---HVPGCGKVYNKTSHLKAHLR-----WHT----------GERPFICN---WLFCGKR-FTRSDELQRHQRTH---TGEKRFACPVCDK--RFLRSDHLSKH---VKTH-----------NASD-----------------------------------------------------------------------GRKSAG--------SD----------------------------------------------------------------------------------------------------------------------------------------------------------------------------------------
>QDF46138.1_Sp8/9a__partial__Sepia_bandensis_
----------------------------------------------------------------------------------------------------------------------------------------------------------------------------------------------------------------------------------------------------------------------------------------------------------------------------------------------------------------------------------------------------------------------------------------------------------------------------------------------------------------------------------------------------------------------------------------------------------------------------------------------------------------------------------------------------------------------------------------------------------------------------------------------------------------------------------------------------------------------------------------------------------------------------------------------------------------------------------------------------------------------------------------------------------------------------------------------------------------------------------------------------------------------------------------------------------------------------CGKVYNKTSHLKAHLR-----WHT----------GERPFICN---WLFCGKR-FTRSDELQRHQRTH---TGEKRFACPVCDK--RFLRSDHLSKH---VKTH-----------NASD-----------------------------------------------------------------------GRKSAG--------SDSGT------------TAADGGSNGSTGTVKTNR-------------------------------------------------------------------------------------------------------------------------------------------------------
>Dp_isotig07848_Sp8_translation_(2)
------------------------------------------------------------------------------------------------------------------------------------------------------------------------------------------------------------ELLAFK-ASTTGSPKSVAI---------------------------------------------------------------------------------------------------------------------------------------------------------------------------------------------------------------------------------------------------------------------------------------------------------------------------------------------------------------------------SQDSL---------------------------------------------------------------------------------------------TLHLPGSRSHNLGHDNSSVNST-----------------------------------------------------------------SAW-------W-----------------------DLQKSPTKWLSEDANKA-------------GRLCG-----Q------ITTGY-------------------------------------------PTSNLMTLGTK--------SNYLTPTQ-------------------------SI-----LPD---TYKSIV----------------SSRYEI---GSTN-----------VTSY------------------------LSPSRISGI--------------------------------------SNN------------RSQ----------K----RY-SGRGSCDCPNCQEAD--RL-G-P--AG------------EH-LRKNNVHSC---HVPGCGKVYNKTSHLKAHLR-----WHT----------GERPFICN---WLFCGKR-FTRSDELQRHQRTH---TGEKRFACPVCDK--RFLRSDHLSKH---VKTH-----------NASD-----------------------------------------------------------------------GRKSAG--------SDSGT------------TAADGGSNGSTGAVKTG--------------------------------------------------------------------------------------------------------------------------------------------------------
>Uroteuthis_edulis_TRINITY_DN37905_c0_g1_i1_translation_frame_3_(2)
--------------------------------------------------------------------------------------------------------------------------------------------------------------------------------------------------------------------------------------------------------------------------------------------------------------------------------------------------------------------------------------------------------------------------------------------------------------------------------------------------------------------------------------------------------------------------------------------------------------------------------------------------------------------------------------------------------------------------------------------------------------------------------------------------------------------------------------------------------------------------------------------------------------------------------------------------------------------------------------------------------------------------------------------------------------------------------------------------------------------------------------------------------------------------------------------------------------------------------------------------------------------------------------ELQRHQRTH---TGEKRFACPVCDK--RFLRSDHLSKH---VKTH-----------NASD-----------------------------------------------------------------------GRKSAG--------SDSGT------------TAADGGSNGSTGAVKTG--------------------------------------------------------------------------------------------------------------------------------------------------------
