# Supplementary material for: Krüppel-like factor/specificity protein evolution in the Spiralia and the implications for cephalopod visual system novelties
Source: Proc Biol Sci. 2020 Oct 21;287(1937):20202055. doi: 10.1098/rspb.2020.2055 (PMC7661307; doi:10.1098/rspb.2020.2055)
Supplement: Data S5 [file rspb20202055supp9.txt]

#NEXUS
begin taxa;
	dimensions ntax=201;
	taxlabels
	'Mus_musculus_SP2_BAA04230.1'
	'NP_001107792.1_buttonhead__Tribolium_castaneum_'
	'XP_013776003.1_transcription_factor_Sp5_like__Limulus_polyphemus_'
	Dpealeii_SP5_DN10475_c0_g1_i1
	Anadara_trapezia_SP5_DN29586_c0_g1_i1_translation_frame_1_reverse
	'EFX68602.1_putative_Sp5_related_transcription_factor__Daphnia_pulex_'
	'Capitella_teleta_SP5_178994|estExt_Genewise1Plus.C_1820032'
	'Solemya_velum_SP5_cds.Locus_13505.0'
	Ruditapes_philippinarum_SP5_DN71510
	'Danio_rerio_SP5_NP_851304.2__2_'
	'Xenopus_tropicalis_SP5_AAH62500.1__2_'
	'Mus_musculus_SP5_NP_071880.1__2_'
	'Homo_sapiens_SP5_NP_001003845.1__2_'
	'NP_511100.1_buttonhead__Drosophila_melanogaster_'
	'Phoronopsis_harmeri_SP1_4_cds.c139784_g5_i1|m.21735'
	Ruditapes_philippinarum_SP1_4_DN85418
	Boccardia_proboscidea_comp30073_c0_seq1_translation_frame_2_reverse
	'Capitella_teleta_SP1_4_112714|e_gw1.176.33.1'
	Alitta_succinea_comp47029_c0_seq1_translation_frame_3
	'NP_651232.1_Sp1_like_factor_for_pairing_sensitive_silencing__isoform_A__Drosophila_melanogaster_'
	'XP_972252.2_PREDICTED__transcription_factor_Sp4_like__partial__Tribolium_castaneum_'
	D_pealeii_SP1_4_isotig05454
	'EFX83485.1_putative_Sp4_related_transcription_factor__Daphnia_pulex_'
	'Danio_rerio_SP2_NP_001093452.2__2_'
	'Xenopus_tropicalis_SP2_XP_017953249.1__2_'
	'XP_006534583.1'
	'Homo_sapiens_SP2_NP_003101.3__2_'
	'XP_022250249.1_transcription_factor_Sp4_like_isoform_X1__Limulus_polyphemus_'
	Anadara_trapezia_SP1_4_DN29844_c0_g1_i1_translation_frame_1
	'Villosa_lienosa_SP1_4_371687266_JR510178.1'
	KR057959_Pinctada_fucata_Sp8_like_translation
	'Solemya_velum_SP1_4_cds.Locus_30388.5'
	Tonicella_lineata_c136611
	Haliotis_rufescens_Contig137446_translation_frame_1
	Rhyssoplax_olivaceus_comp1563989
	'Danio_rerio_SP4_NP_956418.1__2_'
	'Xenopus_tropicalis_SP4_XP_002933342.2__2_'
	'Mus_musculus_SP4_NP_033265.4__2_'
	'Homo_sapiens_SP4_NP_003103.2__2_'
	'Xenopus_tropicalis_SP1_XP_012812106.1__2_'
	'Danio_rerio_SP1_NP_997827.2__2_'
	'Mus_musculus_SP1_NP_038700.2__2_'
	'Homo_sapiens_SP1_NP_612482.2__2_'
	'Homo_sapiens_SP3_NP_003102.1__2_'
	'Danio_rerio_SP3_NP_001082967.1__2_'
	'Xenopus_tropicalis_SP3_XP_002934651.1__2_'
	'Mus_musculus_SP3_AAX90615.1__2_'
	P_australis_g10386_Sp6_9b_translation__2_
	'Phoronopsis_harmeri_SP6_9_cds.c126965_g1_i1|m.6536__2_'
	P_australis_g10387_Sp6_9_translation__2_
	Urechis_unicinctus_DN182637__2_
	Capitella_39158_Sp6_9b__2_
	Helobdella_robusta_jgi_136424_Sp6_9_translation__2_
	'FXXH010203142.1_c3768_2446'
	Eisenia_fetida_DN302458_translation_frame_1_reverse__2_
	'FXXH010101201.1_c2332_1094'
	TRINITY_DN36767_c0_g1_i1_translation_frame_1__2_
	'Mizuhopecten_yessoensis_XP_021341107.1_SP9__2_'
	'pinctada_fucata_aug2.0_1983.1_11973.t1_SP9_translation__2_'
	EKC30538_C_gigas_Sp9_translation__2_
	'Crassostrea_virginica_XP_022323139.1_Sp9_like__2_'
	'PRKT01000060.1_206423_207550_Saccostrea_glomerata_isolate_SGL_2013_L4_SGL_59'
	Mytilus_edulis_c74709_translation_frame_1_reverse__2_
	'Bathymodiolus_platifrons_Bpl_scaf_45908_MJUT01045906.1_c378928_377762'
	'NFUK01000024.1_150075_151190_Limnoperna_fortunei'
	'MJUU01008128.1_23914_25029_Modiolus_philippinarum_isolate_scaf8128'
	'Hemithiris_psittacea_SP6_9_comp3692_c0_seq1|m.470'
	Glottidia_pyramidata_comp7768__2_
	XM_013540068_Lingula_anatina_Sp9_like_translation__2_
	Rhyssoplax_olivaceus_comp2402340__2_
	'Leptochiton_asellus_SP6_9_AMB26744.1__2_'
	Chiton_olivaceus_SP6_9_DN14956_DN6958__2_
	'XP_013780755.2_transcription_factor_Sp9_like__Limulus_polyphemus_'
	'XP_013779432.1_transcription_factor_Sp9_like__Limulus_polyphemus_'
	'EFX77217.1_putative_Sp8/dSp1_related_transcription_factor__Daphnia_pulex_'
	'Sp1__isoform_E__Drosophila_melanogaster__NP_572579.3'
	'NP_001034509.1_Sp_like_zinc_finger_transcription_factor__Tribolium_castaneum_'
	NM_130458_Mus_musculus_Sp7_translation__2_
	NM_001173467_Homo_sapiens_Sp7_translation__2_
	'NP_998028.1__2_'
	'NP_001128590.1__2_'
	'XP_017944839.1__2_'
	'NP_991195.1__2_'
	'NP_112460.1__2_'
	NM_001258248_Homo_sapiens_Sp6_translation__2_
	'NP_998125.2__2_'
	'NP_001072269.1__2_'
	NM_001005343_Mus_musculus_Sp9_translation__2_
	NM_001145250_Homo_sapiens_Sp9_translation__2_
	'NP_991113.1__2_'
	'NP_001278991.1__2_'
	NM_182700_Homo_sapiens_Sp8_translation__2_
	'NP_796056.2__2_'
	'Paramphinome_jeffreysii_SP6_9_cds.c87105_c17218_g1_i2|m.5053__2_'
	'jgi|Lotgi1|126754_Sp6_9b_translation__2_'
	'VKKT01000331.1_114183_115409_Haliotis_laevigata_isolate_GL20151002_HLAEV1_scaffold331'
	'SMGT01004012.1_c6077_4884_Lanistes_nyassanus_isolate_A2010_Lan_Scaf_7530'
	'Pomacea_canaliculata_Sp9_like_XP_025076546.1'
	'Pomacea_canaliculata_PVD38710.1__2_'
	'A_californica_XP_005100251.1_SP6_9__2_'
	'Biomphalaria_glabrata_XP_013080730.1_Sp9_like__2_'
	'RDRX01061561.1_c1528_581_Physella_acuta_isolate_A_scaffold61596__whole_genome_shotgun_sequence'
	'RQTK01001376.1_c96403_96053_translation_Elysia_chlorotica_isolate_EC2010_scaffold001376'
	'MUZC01004635.1_c20290_19349_Radix_auricularia_isolate_pool_of_3_individuals_scaffold787'
	'FCFB01041091.1_2530_3333_Lymnaea_stagnalis_genome_assembly__contig__gLs.1.0.scaf01213_contig_21'
	'KU249168_Platynereis_dumerilii_sp/btd_translation__2_'
	Eisenia_fetida_DN346112_translation_frame_1_reverse__2_
	'Rotaria_macrura_SP6_9b_OENT01001595.1_partial_top_hit_final__2_'
	Adineta_vaga_SP6_9b_GSADVT00054283001__2_
	'Adineta_ricciae_SP6_9b_OEQJ01000155.1_contigARIC00155__2_'
	'Rotaria_macrura_SP6_9a_OENT01000140.1_mostly_complete_final__2_'
	Adineta_vaga_SP6_9a_GSADVT00042883001__2_
	'Adineta_ricciae_SP6_9a_OEQJ01000019.1_35238_36518_translation__2_'
	'Adineta_ricciae_SP6_9a_recentdup_OEQJ01000107.1_1241_2272'
	'LQRL01140395.1_12057_13139_Hydroides_elegans_strain_CA01_H_elegans_140422'
	Gadila_tolmiei_Locus_95227_translation_frame_2_reverse
	Gadila_tolmiei_Locus_14728_translation_frame_2_reverse__2_
	'Dactylopodola_baltica_SP6_9_cds.c10635_g1_i1|m.6766'
	'Membranipora_membranacea_SP6_9.rna.tri.5779.1|m.7275'
	'Membranipora_membranacea_SP6_9.tri.1761.1|m.1680'
	Helobdella_robusta_jgi_126349_Sp6_9_translation__2_
	'FXXH010291578.1_c1383_493_translation'
	Eisenia_fetida_DN114496_translation_frame_1_reverse__2_
	'LQRL01078976.1_c23618_22623_Hydroides_elegans'
	Capitella_39149_SP6_9a__2_
	Urechis_unicinctus_DN185482_c0_g2__2_
	'Capca1|224157_6_9c_translation__2_'
	Urechis_unicinctus_DN185482_c0_g1__2_
	'LQRL01070106.1_c1250_294_Hydroides_elegans_strain_CA01_H_elegans_070130'
	Ruditapes_philippinarum_SP6_9_DN50042__2_
	'VMBQ01003148.1_c80747_79569_Dreissena_rostriformis_isolate_ADC2019_scaffold3330'
	'QKMX01225086.1_c3177_2074_Venustaconcha_ellipsiformis_isolate_H3412_41524698'
	'Villosa_lienosa_SP6_9_371673375_JR496287.1_371689367_JR512279.1__2_'
	'Solemya_velum_SP6_9_cds.Locus_8764.0__2_'
	Solemya_velum_Locus_10237
	'pinctada_fucata_aug2.0_2271.1_05469.t1_SP8_translation__2_'
	EKC30539_C_gigas_Sp8_translation__2_
	'PRKT01000060.1_236563_237666_Saccostrea_glomerata_isolate_SGL_2013_L4_SGL_59'
	'Crassostrea_virginica_XP_022324562.1_Sp9_like__2_'
	Alitta_succinea_comp36326_c0_seq1_translation_frame_2__2_
	'Mizuhopecten_yessoensis_XP_021341108.1_Sp9_like__2_'
	'MJUU01017122.1_c122767_121652_Modiolus_philippinarum_isolate_TK14_01_Mph_scaf_17123'
	'Bathymodiolus_platifrons_isolate_Jiaolong_Div055_RL01_MJUT01045906.1_c284944_283868'
	'NFUK01003810.1_c281025_279925_Limnoperna_fortunei_isolate_Jacui_Brazil_L.FORTUNEI_itr6_3765'
	'VMBQ01003148.1_c29897_28863_Dreissena_rostriformis_isolate_ADC2019_scaffold3330'
	Ruditapes_philippinarum_SP6_9_DN136945_DN138942_DN592__2_
	'Villosa_lienosa_SP6_9_371686029_JR508941.1__2_'
	'QKMX01054176.1_c4693_3500_Venustaconcha_ellipsiformis_isolate_H3412_40611979'
	Ennucula_tenius_Locus_23820__2_
	Anadara_trapezia_SP6_9a_DN12930_DN38348_c0_g1_i1_translation_frame_2__2_
	comp176165_N_pompilius_Sp6_9_3__translation__2_
	Euprymna_scolopes_TRINITY_DN77193_c0_g1_i1_translation_frame_3_reverse__2_
	'VCCN01001623.1_c10164915_10163890_Architeuthis_dux'
	Ocbimv22028511m_translation_frame_2__2_
	comp164576_O_vulgaris_Sp6_9_translation__2_
	comp128620_N_pompilius_Sp6_9_translation__2_
	Vampyroteuthis_infernalis_comp5370_c0_seq1_SpL_3__translation__2_
	comp180846_O_vulgaris_Sp6_9_translation__2_
	Ocbimv22028516m_translation__2_
	'VCCN01001623.1_c9970537_9969671_Architeuthis_dux_isolate_ADU_2019_45'
	Pterygioteuthis_hoylei_comp18100_c0_seq1_translation_frame_3__2_
	Euprymna_scolopes_TRINITY_DN25877_c0_g1_i1_translation_frame_2__2_
	Octopoteuthis_deletron_comp22317_c4_seq2_translation_frame_1__2_
	Dp_isotig13574_Sp_like_translation__2_
	Sepia_pharaonis_TRINITY_DN79717_c0_g1_i1_translation_frame_3__2_
	comp267156_S_officinalis_Sp6_9b_2__translation__2_
	Cephalthrix_linearis_14_26205_translation_frame_2_reverse__2_
	Gadila_tolmiei_Locus_88807_translation_frame_3
	Gadila_tolmiei_SP6_9_Locus_40274_translation_frame_1__2_
	N_geniculatus_g11498_Sp6_9_translation__2_
	'Baseodiscus_unicolor_SP6_9_cds.comp39100_99642_c0_seq1|m.10026__2_'
	comp150032_N_pompilius_Sp6_9_translation__2_
	Vampyroteuthis_infernalis_comp57371_c0_seq4_Sp8_2__translation__2_
	comp181030_O_vulgaris_Sp6_9_translation__2_
	Ocbimv22028510m_translation__2_
	Euprymna_scolopes_TRINITY_DN30308_c0_g1_i1_translation_frame_3__2_
	'VCCN01001623.1_c10410717_10409659_Architeuthis_dux_isolate_ADU_2019_45'
	Chiroteuthis_calyx_comp19698_c0_seq1_translation_frame_2__2_
	Octopoteuthis_deletron_comp20933_c0_seq1_translation_frame_3__2_
	Pterygioteuthis_hoylei_comp22537_c0_seq1_translation_frame_3_reverse__2_
	Uroteuthis_edulis_TRINITY_DN37905_c0_g1_i1_translation_frame_3__2_
	Dp_isotig07848_Sp8_translation__2_
	Sepia_pharaonis_TRINITY_DN13301_c0_g1_i1_translation_frame_1_reverse__2_
	comp263785_S_officinalis_Sp6_9a_translation__2_
	'QDF46138.1_Sp8/9a__partial__Sepia_bandensis_'
	Haliotis_rufescens_Contig14670_translation_frame_2_reverse__2_
	'VKKT01001450.1_c95607_94312_Haliotis_laevigata_isolate_GL20151002_HLAEV1_scaffold1450'
	'Lottia_gigantea_SP6_9a.2648__2_'
	'Biomphalaria_glabrata_XP_013083374.1_Sp9_like__2_'
	'Elysia_chlorotica_RUS77170.1__2_'
	'Aplysia_californica_Sp9_like_isoform_X1_XP_005093574.1__2_'
	'RDRX01009525.1_2399_3238_Physella_acuta_isolate_A_scaffold9562__whole_genome_shotgun_sequence'
	'MUZC01000504.1_215483_216349_Radix_auricularia_isolate_pool_of_3_individuals_scaffold1245'
	'FCFB01131405.1_4857_5699_Lymnaea_stagnalis_genome_assembly__contig__gLs.1.0.scaf09999_contig_6'
	'Pomacea_canaliculata_XP_025104858.1_Sp9_like__2_'
	'SMGT01002693.1_211325_212593_Lanistes_nyassanus_isolate_A2010_Lan_Scaf_4833'
	'Conus_tribblei_isolate_0317_1_scaffold307160__whole_genome_shotgun_sequence_LFLW010277186.1'
	Crepidula_astrasolea_DN251340_translation_frame_1__2_
	Crepidula_astrasolea_DN111478_translation_frame_3__2_
	Nucella_lapillus_comp13938__2_
	'Conus_tribblei_isolate_0317_1_scaffold22731__whole_genome_shotgun_sequence_LFLW010020683.1_c964_47'
;
end;
begin trees;
	tree tree_1 = [&R] ((('Mus_musculus_SP2_BAA04230.1':34.538776394910684,'NP_001107792.1_buttonhead__Tribolium_castaneum_':2.06302797076912)[&Value=10]:2.0553809158980414,(('XP_013776003.1_transcription_factor_Sp5_like__Limulus_polyphemus_':3.172948256498344,((Dpealeii_SP5_DN10475_c0_g1_i1:1.8677473572489731,Anadara_trapezia_SP5_DN29586_c0_g1_i1_translation_frame_1_reverse:1.1269300466902905)[&Valu…
end;
