# Supplementary material for: Krüppel-like factor/specificity protein evolution in the Spiralia and the implications for cephalopod visual system novelties
Source: Proc Biol Sci. 2020 Oct 21;287(1937):20202055. doi: 10.1098/rspb.2020.2055 (PMC7661307; doi:10.1098/rspb.2020.2055)
Supplement: Data S7 [file rspb20202055supp11.txt]

>Danio_rerio_SP3_NP_001082967.1
--------------------------------------------------------MADSSSAQDGGGAEQDGQPSPL--ALLAATCTGLGSPAPGAENGASSN---------NASAGVNADLSDQLTSSTERWEAVRDDSGVLHLPGTGIVTSNGQYVLPLQSLQGLQNQPILLTSGTDASAGAVPNIQY-------QVIPQVQTTDGQ---LGFSGASMAQDATGHIQILPDGTQTISVTSADVLSNSQSLMTQTGQVHQIPQVSLGSSAFGGQ----VTNVPL---------------------------GLPGNITFV-------------PINSVDLDSLGLSGAQPIATGITADGQLIMTNQSVENSEK-----------AGEQQQQTLSTNATADMFVPTTSSVSSSQATTIDGTGVLTQQPVAGE----QTDSSGYLSQGAV-QVSGGQQVIQLQQLPLQ----SADGQASAQAQQTMQNIQLINPGT-----------FLIQAQTVTP--------------------------SGQIQWQTFQVQGVQNLQNLQLQTAPTQ----------------------------QITLAPV--QTL--SLGQGGTPVSLSSGQMPNLQSVTVNTVGQAGIQFQQSE-DTDSTGDIQIKEEPDSEEWPLDSSSTLNAND-------------------LSHLRVRLVEEEMEALSQEGKRLRRVACTCPNCKEG----GGRGSNMG-------------KKKQHVCHIAGCGKVYGKTSHLRAHLRWHSGERPFVCTWMFCGKRFTRSDELQRHRRTHTGEKKFVCSECSKRFMRSDHLAKHIKTHQNK---------------------------------KGGGVVSSGGVSSDGIITAGGT-----------------------------------------------------TLILTNIQPGSMQGLATVNATVNTSSSPQDPLNATEIPLQLVSVSAGDAVE----------------------------------------------------
>Mus_musculus_SP1_NP_038700.2
--------------MSDQDHSMDEVTAVVKIEKDVGGNNGGSGNGGGAAFSQTRSSSTGSSSSSG-GGGGQESQPSPL--ALLAATCSRIESPNENSNNSQGPS---------QSGGTGELDLTAAQLSQGANGWQIISSSSGATPTSKEQSGNSTNGSESSKNRTVSGGQYVVAATPNLQNQQVLTGLPGVMPNIQYQVIPQFQTVDGQQLQFAATGAQVQQDGSGQIQIIPGANQQII---PNRGSGGNIIAAMPNLLQQAVPLQGLANNVLSGQTQYVTNVPVALNGNITLLPVNSVSAATLTPSSQAGTISSSGSQES-------------SSQPVTSGTAISSASLVSSQASSSSFFTNANSYSTTTTTS-----------NMGIMNFTSSGSSGTSSQGQTPQR--VGGLQGSDSLNIQQNQTSGGS----LQGSQQKEGEQSQ-QTQQQQILIQPQLVQGGQALQALQAAPLSGQTFTTQAISQETLQNLQLQAVQNSGPIIIRTPTVGP--------------------------NGQVSWQTLQLQNLQVQNPQAQTITLAPMQGVSLGQTSS-----------------SNTTLTP--IAS--AASIPAGTVTVNAAQLSSMPG--LQTINLSALGTSGIQ-VHQLPGLPLA-IANTPGDHGTQLGLHGSGGD-----------------GIHDETAGGEGENSSDLQPQAGRRTRREACTCPYCKDS---EGRASGDPG-------------KKKQHICHIQGCGKVYGKTSHLRAHLRWHTGERPFMCNWSYCGKRFTRSDELQRHKRTHTGEKKFACPECPKRFMRSDHLSKHIKTHQNK---------------------------------KGGPGVALSVGTLPLDSGAGSE-----------------------------------------------------GTATPSALITTNMVAMEAICPEGIARLANSGINVMQVTELQSINISGNGF-----------------------------------------------------
>Danio_rerio_SP1_NP_997827.2
-----------------------------MSDLKKREKLAPSHRMSDPQKSSMADSEPGFPQKSSSSSAQDSQQPSPL--ALLAATCSRIDENGAAEPQTRQDS----QLELPQGTNGWHISPAGTQTPTSAPAAVPTAPSEERSRAATATIQP--------------------------------------------------------------------------------------------------------------QFLMPAQSQQLLTALPGVMPNIQYQVIPQFQTVDGQQLQLQAAQDMSGQLLVSSPGGQ------------QLRAAGSGNILTVPGLFQQAIPLQNLSAVLPNQTQFLANVP-----------LNANITLLPVGPGPVGGDTHTAVAAPPQGPEFCSTASSTRATAAVGI----ATLAQSRAPAASD-GQKGQPQMLLQGVQQGA----VSAPGPVFTTQTLSQDGVQNVQIQ-----------------TIAS--------------------------GSPILIRTLGADGQVSWQTLQLQS--------------------------------PGAQITL--APT--GASGPVQLSGLQTINLNTLGS--GGLQMQPI-QMPVTI-ASAPGEAAAD---------ALEDSAVLEENA----------------------------ESSPNT--ASSRRTRREACTCPYCKDG------EGRDPS-------------KKKQHICHIPGCGKVYGKTSHLRAHLRWHTGERPFVCSWSFCGKRFTRSDELQRHKRTHTGEKKFSCTECPKRFMRSDHLSKHIKTHLNK---------------------------------KVCVSACSDPVTPAADADPQTL-----------------------------------------------------LTVDSLSADSFTRLPGGISVMQVTDLQSIGLSGSNGF------------------------------------------------------------------
>Mus_musculus_SP3_AAX90615.1
------------------------------------------------------TGDLASAQLGGAPNRWEVLSATPT--TIKDEAGNLVQIPGAATSSGQYVL----PLQNLQNQQIFSVAPGSDSSNGTVSNVQYQVIPQIQSTDAQQVQIGFTGSSDNGGIN---------------------------------QENSQIQIIPGSNQTLLASGTPPANIQNLIPQTGQVQVQGVAIGGSSFPGQTQVVANVPLGLPGNITFVPINSVDLDSLGLSGSSQTM--------------TAGINADGHLINTGQAMDSSDN-------------SERTGERVSPDVNETNADTDLFVPTSSSSQLPVTIDSTGI-----------LQQNTNSLTTTSGQVHSSDLQGNYIQSPVSEETQAQNIQVSTAQPVV----QHLQLQD-SQQPT-SQAQIVQGITPQTIHGV----QASGQNISQQALQNLQLQLNPGTF------------LIQAQTVTP--------------------------SGQITWQTFQVQGVQNLQNLQIQNTAAQQITLTPVQTLTLGQVA------------AGGALTS--TPV--SLSTGQLPN-LQTVTVNSIDS--TGIQLHPGENADS------PADIRIKEEEPDPEEWQLSGDSTLNTND-------------------LTHLRVQVVDEEGDQQHQEGKRLRRVACTCPNCKEG----GGRGTNLG-------------KKKQHICHIPGCGKVYGKTSHLRAHLRWHSGERPFICNWMFCGKRFTRSDELQRHRRTHTGEKKFVCPECSKRFMRSDHLAKHIKTHQNKKVIHS----------------------------SSTVLASVEAGRDDALITAGGT-----------------------------------------------------TLILANIQQGSVSGIGTVNTSATSNQDILTNTEIPLQLVTVSGNETME-------------------------------------------------------
>Mus_musculus_SP4_NP_033265.4
--------------------------------MSDQKKEEEEEAAAAMATEGGKTSEPENNNKKPKTSGSQDSQPSPL--ALLAATCSKIGTPGENQATGQQQI-IIDPSQGLVQLQNQPQQLELVTTQLAGNAWQLVASTPPASKENNVSQPASSSSSSSSSNNGSSSPTKTKSGNPSTPNQFQVIQVQNPSGSVQYQVIPQLQTVEGQQIQINPTSSSSLQDLQGQIQLISAGNNQAILTAANRTASGNILAQNLANQTVPVQIRPGVSIPLQLQTLPGTQAQVVTTLPINIGGVTLALPVINNVTAGGGTGQVGQPTTTTDSGTSNGNQLVSTPTTSTAPASTMPESPSSSTTCTTTASTTLTSSDTLVSSA-----------DTGQYASTSASSSERTIEEPQTPAATESEAQSSSQLQSNGIQNAQDQ----SNSLQQV-QIVGQ-PILQQIQIQQPQQQIIQ----AIPPQSFQLQSGQTIQTIQQQPLQNVQLQAVNPTQVLIRAPTLTP--------------------------SGQISWQTVQVQNIQSLSNLQVQNAGLSQQLTITPVSS------------------SGGTTLA--QIA--PVAVAGAPITLNTAQLASVPN--LQTVSVANLGAAGVQ-VQGVPVTITSVAGQQQGQDGVKVQQATIAPVTVAVGGIANATIGAVSPDQLTQVHLQQGQQTSDAEVQPGKRLRRVACSCPNCREG---EGRGSSEPG-------------KKKQHVCHIEGCGKVYGKTSHLRAHLRWHTGERPFICNWMFCGKRFTRSDELQRHRRTHTGEKRFECPECSKRFMRSDHLSKHVKTHQNK---------------------------------KGGGTALAIVTSGELDSSVTEV-----------------------------------------------------LGSPRIVTVAAISQDSNPATPNVSTNMEEF-------------------------------------------------------------------------
>Danio_rerio_SP4_NP_956418.1
---------------------------------------MSDQKKEAMATDGGKASGGDGGTKGK-TSGSQDAQPSPL--ALLAATCSKIGGVGAEGQAAAQQQIIIDPNQGLLQLQNPTQQLELVPAQLTGNGWQIIATSPATATKDSIQQAGANAASSEAAAGRKVKAVGSNNAAQQQFQIIQVQNLPNSSGGIQYQVIPHLQTADGQQIQISPSNPAALSVQPEQIQLISTGNNQAILATPQRTGS------ASIVQNQTIPLQIRPSFPLQLQTIQGTQAPMVTTLPINLGGVTLALPVINNVAGAGGSVQLLQSSDG-------------SISNGNQLITTVTTSTADSTGSSTSTTTATGSDSVVVTSA-----------DGLSTTSMVSAE--------------SPKDNEADLTQSNGLQSTSEQ----AGQIQQF-QIVGH-PVLQQIQIQSPQQQVVQ----GSIQIQPGQTLQPVQQNLQLQAFQ-------NPAQVLIRTPTLTP--------------------------SGQISWQTVQVQNAGMPQQLTLAPVASS----------------------------AGGGTFA--QIA--PLTLGGSPITLSAAQLPAGSG--VQTVNIAGLGAAGVQ-VQGVPLTITGVQGQQQGQDGVKVQSAPVTVTVGNI------------SNAVSPEQMGQVQSPSDQEGQPSKRLRRVACSCPNCRDG---EGRNNSDPS-------------KKKQHVCHMEGCGKVYGKTSHLRAHLRWHTGERPFVCNWIFCGKRFTRSDELQRHRRTHTGEKRFECPECSKRFMRSDHLSKHIKTHQNK---------------------------------KGG-AALTIITTDEMEEEVDEV-----------------------------------------------------LGSPRIVTVATLSHDSNPATPTTSNNLEEEFE-----------------------------------------------------------------------
>Danio_rerio_SP2_NP_001093452.2
------------------------------------------MSDQKDSMATTVAVSPSEYLQPS-TTTSQDSQPSPL--ALLAATCSKIGPPAAQAPVSTPPSQPTTRRLHPIKPAPIAPAPPKNLGFLSAKGNIIQLPAGLGSSGASPIVFTFQSPSRPAGTSTANFQYQVIPQF---------------------QGSQTIQMMPQGGQIQIIPGTNQAIITSPVTVQAATPTAPPLAPAPVPQHK------TVAIKPSTQKRRQNNASVNAN----IVRLPSGLTLP---------LNVTTGDVGGAQVLTETAAAPV-------------KPKRGRKRQVAIAAPAPAPQPASPPPVAEQVEALLIETTA-----------DNIIQAGN------------------NLLIVQNPGGSQPAVVQQVQL----LQQKSDQ-QVVQI-P----PQALKVVQAASA----TLPPVPQRQTVTPSVQVSPPEPTQ-----------------VLIK--------------------------TASGEWQAVQIQETTVTTPTTPTSTPTPAVVTKKVQTGTRKERTLP----------KIAPAGG--GLI--TLNAAQLASAAQAVQTINING--VQVQGVPVTITNAGG-QQHLTVQTVPSAGLQLGSVQTQTQTMQIEQT-------------------------QTLALELQT--QPGEKKRRMACTCPNCKDAEKKPGEVG------------------KRKHICHIAGCEKTFRKTSLLRAHVRLHTGERPFVCNWVFCGKRFTRSDELQRHARTHTGDKRFECNKCQKRFMRSDHLTKHYKTHINT---------------------------------KSL-------------------------------------------------------------------------------------------------------------------------------------------------------------------------------
>D_pealeii_SP1_4_isotig05454
----------------------------------------------------------------G-VTSSQSVSSSIA--TTVTSPVVTNNASYATQAALQIPT---------IISLGPAPGGQG-------------------------------------------------------------------------------------------------------------------------------------------MVTSGSQNILSL----AIPQNAISLSG---------APTITSAANQGSMVSSIITPQQ-------------LIQNAANIQIAAATAGQNQVIQSNPWIPTLNIANIRPTNI-----------QTIQVQNIQGLQG-------------LQGLQGLQGFPLQNVQNLAGF----QAITQQG-QIISA-A--------------SS----PLQNMGVPSSVATTTTTAAAAATS-----------------SIAA--------------------------TLGGGTSTQT-QGQQLSPSQAIQ---------------------------------AVTTGIN--STQ--QISTTQTTQTINATQILGSHS--HHIQQDPTDPTKWQV-VQTTSQAAT----------PIGPLSPADSPQ-------------------------SQQQVSVEV--PPAKRLRRVACTCPNCRDN------EGRNSE-------------KKKQHICHIPGCNKVYGKTSHLRAHLRWHTGERPFVCDWLFCGKRFTRSDELQRHRRTHTGEKRFACTECDKRFMRSDHLSKHYKTHQNK---------------------------------RMTAAPHRMMANPDEDSMADGN-----------------------------------------------------VVTMEEDSPSNFSVASPSVVDVSQSLGQG--------------------------------------------------------------------------
>Danio_rerio_SP5_NP_851304.2
--------------------------------------------MAAVAVLRNDTLQAFLQDRTP-NSSPENSKHSPL--ALLAATCNRI--GHHHGSTPTDFI---------QVPYDTTLGSPSRIFH---------------------------------------------------------------------------------------------------------------------------------------PWSNEANHQSTL----SSNPSF----------------------------GLSSKSHL-------------QSSYASHHELPLTPPADPTYPYDFSPVKML-----------------------------------------------PCSMQSLQSTCPPTYVPAVTY----AAPAPIP-PAMPS---------------FVP----GHSGLVHQQQRQLSPNPGEDIPWW-----------------SLQQ--------------------------GNPVAHSVH-----------------------------------------------PHRFPIQ--RGL--VLGHTDFAQY------------------------------------------------QTQIAALLHTKS----------------------------------PLATARRCRR--CRCPNCQSS-----SSSDEPG-------------KKKQHICHIPGCGKVYGKTSHLKAHLRWHSGERPFVCNWLFCGKSFTRSDELQRHLRTHTGEKRFVCPDCCKRFMRSDHLAKHVKTHQNK---------------------------------KSKSHDKTSDYVKREDLRPV--------------------------------------------------------------------------------------------------------------------------------------------------------------
>Dpealeii_SP5_DN10475_c0_g1_i1 len=2017 path=[1995:0-426 4064:427-450 2423:451-1759 3732:1760-2016] [-1, 1995, 4064, 2423, 3732, -2]
--------------------------------------------NNMATAIAPSHCRVPLFQGSSFSPSSELAKPSPL--TMLAATCSRLTPGTMDITRSAAPL---------LGHGAW-------------------------------------------------------------------------------------------------------------------------------------------------HSTRHPCPPTQP----TITGPMGTTFE--------------------VDVSSVGPSGL-------------TVAQVLRSMGPTHHHPHPHHHHHPHPHHHPHHPHHMSHGG-----------PARHVHPHSSSGAPPG----------PPPPHPPPAFNYDLHQARLAQ----QTVMAAGHGILPGNSLVLTSMAPGSSLASNA----SLSANSVPKQMSPPPASEAETPWW-----------------SIPN-------------------------------------------------------------------------------------------PPSSANLPADFKYSFQSNIMLN---------------QSKAAA----AIRY------------HGNITTIFNNAG--------------------------ATRGPTSSGVIAARRCRR--CRCPNCQNALNSPNSPGSGSGSSASGGNNSNGAQKRKQHICHIPGCGKVYGKTSHLKAHLRWHTGERPFVCNWLFCGKSFTRSDELQRHLRTHTGEKRFACTECGKRFMRSDHLSKHVKTHETK---------------------------------KNKLLTGSSGSGGGGHVDESST-----------------------------------------------------LASASSTREVDDSSIDVVINPGDEGNLSEDEDIDVETDFTDTCDQVLLGSRE---------------------------------------------------
>Mus_musculus_SP5_NP_071880.1
--------------------------------------------MAAVAVLRNDSLQAFLQDRTP-SASPDLGKHSPL--ALLAATCSRI--GQPGAAAAPDFL---------QVPYDPALGSPSRLFH---------------------------------------------------------------------------------------------------------------------------------------PWTADMPAHSPG----ALPPPH------------------------PSLGLTPQKTHL-------------QPSFGAAHELPLTPPADPSYPYEFSPVKML-----------------------------------------------PSSMAALPASCAPAYVPYAAQ----AALPPGY-SNLLP-P--------------PP----PPPPPPTCRQLSPAPAP-DDLPWW-----------------SIPQ--------------------------SGAGPGSSGV----------------------------------------------PGTSLSS--ACA--GPPH--APRFPASAAAAA----------AAAAALQRGL-VLGPSDFAQY---------QSQIAALLQTKA--------------------------PLAATARR--CRR-------CRCPNCQAA-G--GAPEAEPG-------------KKKQHVCHVPGCGKVYGKTSHLKAHLRWHTGERPFVCNWLFCGKSFTRSDELQRHLRTHTGEKRFACPECGKRFMRSDHLAKHVKTHQNK---------------------------------KLKVAEAGVKRENPRDL-----------------------------------------------------------------------------------------------------------------------------------------------------------------
>comp164576_O_vulgaris_Sp6_9_translation
-----------------------------------------------------------------------LLHQSIS--QSISQSINQF--KEQTNMSFHSPL---------SVGNSS-------------------------------------------------------------------------------------------------------------------------------------------------ALLSSPTSQACS----TTTSEY-------------------------ASTLTSDIDSL-------------SAAAAAAATTTAAAAAAAAIAAASSYENMFSSIFLTSTTA-----------GPVANSNR------------------SLKLDDAAVLNSDTKSSQNSI----CHGQNVY-KRVPD-T-------MQFG-IFGN----ATSDLKTPLDINAGISQ---STWL-----------------QLHK--------------------------SSQNWYSTAEVIATSGGNRFCVTPNNYGNHL-------------------------PCHQQTR--NYQ--NLDS--LVNTFPDIYFSSSHQ--IGHQLFSGFCHSTAM-MHMSNQFSY----------PVSLSSYLNGKH-------------------------NPDGTHTHS--HRRQLASRSICECPNCQEF-SKHGISTEHLK-------------KPLIHNCHVPGCGKVYSKSSHLKAHLRWHTGERPFVCNWLFCGKRFSRSDELQRHFRTHTGEKRFTCPMCNRRFTRSDHLSKHIKIHSSRTCIGDQ---------------------------QGNISGGDSGSESDGGMQPTQI-----------------------------------------------------VTNYPPATIMSKN------------------------------------------------------------------------------------------
>Ocbimv22028511m_translation_frame_2
-----------------------------------------------------------------------LLHQSIS--QSISQSINQF--KEQTNMSFHSPL---------SVGNSS-------------------------------------------------------------------------------------------------------------------------------------------------ALLSTPTSQACS----TTTSEY-------------------------ASTLTSDIDSL-------------SAAAATAATTTAAAAAAAAIAAASSYENMFSSIFLTSTTA-----------GPVANSNR------------------SLKLDDAAVLNSDTKSSQNSI----CHGQNVY-KRVPD-T-------MPFG-IFGN----ATSDLKTPMDINAGISH---STWL-----------------QLHK--------------------------SSQNWYSTAEVIATSGGNRFCVTPNNYGNHL-------------------------PCHQQTR--NYQ--NLDS--LVNTFPDIYFSSSHQ--IGHQLFSGFCSSTAM-MHMSNQFSY----------PVSLSSYLNGKH-------------------------NPEGTYTHS--HRRQLARRSICECPNCQEF-SKHGISTEHLK-------------KPLIHNCHVPGCGKVYSKSSHLKAHLRWHTGERPFVCNWLFCGKRFSRSDELQRHFRTHTGEKRFTCPMCNRRFTRSDHLSKHIKIHSSRTCIGDQ---------------------------QGNISGGDSGSESDGGMQPTQI-----------------------------------------------------VTNYPQATVMSKN------------------------------------------------------------------------------------------
>comp176165_N_pompilius_Sp6_9_3__translation
----------------------------------------------------------KRMAATI-IGNYHSLGRTPL--AMLAAQCNKI--EGKTSPSPPQKA---------IH-----------------------------------------------------------------------------------------------------------------------------------------------------SWTQNSLQPSDL----GA---------------------------------MTFQSHV-------------P-STSGISSPGLVANNSNTSTSCSNYDNVF------------------------GSVLLSGS---------------NNQLKASDSIGKLADNVHGKQ----TRHLYAR-ALAGH-G----CESWSLG---ML----GNPTQTLKPHLDPNTEM--CQPWL-----------------QFHK--------------------------SAENWFV----NNATN--NFCAQF--------------------------------SESHSNR--NYS--LDPI--ISSAPKSYFATS------QHFLQN--SYQTML----SAQGRIG---------NASYGTFLAPSS-------------------------ESQPIQAAR--SQRRYVGRSSCDCPNCTEV-DKLGPAGEYLK-------------KRNLHNCHIPGCGKVYGKSSHLKAHLRWHTGERPFVCNWLFCGKRFTRSDELQRHFRTHTGEKRFACPMCNKKFMRSDHLSKHMKIHSSKE--------------------------------EKGGGAGESSDSDHGPSTPPAN-----------------------------------------------------SENPESKEKIFYQ------------------------------------------------------------------------------------------
>VCCN01001623.1_c10164915_10163890_Architeuthis_dux
----------------------------------------------------------------------YEEKFNPL---LLSSTVTGTFPSQQLQIGEANNS----------------------------------------------------------------------------------------------------------------------------------------------------------------SNITSNAETANA-----------------------------------------------------------SSFLISKISDNLTTANRPFYPGASTLIQA------------------------------------------------TCDTWPLGVLTLPVTSSLKTH---------------------------------------INPNTELCQ-----------STWL-----------------QFHK--------------------------SAENWFGAAATAIGGGKQDYRQQFTDTHLYHHS-----------------------PTTRNYS--PLD--SLINSNPKSYFNQHYISG--------------TYQTRALMQISSRFSH----------PATFRSYMSSVS-----------------------SSPAEQPKSPLHSNRHRLIGQSCCECPNCQEI-EKLGPIGEHLK-------------KQQLHNCHVPGCDKVYSKSSHLKAHLRWHTGERPFVCNWLFCGKRFTRSDELQRHFRTHTGEKRFACPMCNRRFVRSDHLSEHVKVHSAE---------------------------------ESEREKAADM------------------------------------------------------------------------------------------------------------------------------------------------------------------------
>comp150032_N_pompilius_Sp6_9_translation
------------------------------------------------AKMSLRSSCDENPTREM-FEDRYSFSNIGL--DVLPSSCSKL--GAVNSAGIMEDS---------IS-KGFQ------------------------------------------------------------------------------------------------------------------------------------------------PWKRENCSTEGG----AASSPY--VSP---------L----------VTPLSNAGTDL-------------I-YTRNNALAPCSGTY-GGEICCPTTTAFA-----HTDGD-----------YSTAAWMH------------------KLNDE--ASIGSSSFQS--IY----HRVSSIR-SHQPE-S-------LALH---LS----GSRSHNIPHESAPVSGS--PSSWW-----------------DFQK---------------------------SPSKWLSED-SGKTG--RLCSQI--------------------------------SAGYPAS--NLM--TLGS--KSNYLSPTQTI-----------LPE-TYKSIV----SPRYELG---------SSNMTSYLSSSR--------------------------ITALPNSR--SQKRYSGRGSCDCPNCHEA-ERFGPAGEHLR-------------KNMVHSCHVPGCGKVYNKTSHLKAHLRWHTGERPFICNWLFCGKRFTRSDELQRHQRTHTGEKRFACPVCDKRFLRSDHLSKHVKTHNAI---------------------------------ESRKPSGVNDTDSERESNPVTV-----------------------------------------------------KTE----------------------------------------------------------------------------------------------------
>Euprymna_scolopes_TRINITY_DN77193_c0_g1_i1_translation_frame_3_reverse
----------------------------------------------------------------------------------------------------------------------------------------------------------------------------------------------------------------------------------------------------------------------------------------------------------------------------------------------------------------------------------------------------------------------------------------------------------------------------------------------------------------------------------------------------------------------------------------------------------------------------------------------------------------------------------------------------------------------------------------------------------------------------LK-------------NQQMHNCLVPGCGKVYAKVSHLKAHLRWHTGERPFVCNWLFCGMRFTRSDELQRHYRTHISDKKFACPVCDKRFVRSDHLSKHVAIHG---------------------------------------------------------------------------------------------------------------------------------------------------------------------------------------------------------------------
>Euprymna_scolopes_TRINITY_DN25877_c0_g1_i1_translation_frame_2
-------------------------------------------------------MFDYGGSNNTGVSDPCLLAPSPL--AMLAAQCNQI--ARMPPTSLADPT----------LDKNFHSWTKARFGFGLGSGHLGFATNGLADGSMGIRSSSGNERPASKSETLYHPGFAP-----------------------------------------------------------PFHLAPVLNAQHHSNQHPNTYSTNHFPYLNSHPTYGTATDCATL---PACITSTNAETAGTYIVSNSCARNFDDGDINLFCQSKSPATEL-LHSAETRNRENRETCYMDTISQNTNSNNSNSNAISDSMTRGHETEPRNTVRV-----------DTSNDTDHCSTLRKLSNEGTLMETGAMNDIKELPSLCNENNSSPAMF----SSHSSPY-FQHPTLRPATATPNIDLYRLASS----SSSPSPPSSTSSSISLPSTGKSWHLSTRSAMSSPQLQPQSALTHF---KSEIPNSSKAHPLVGSPSAIDTHTAANSWLPEMPTVSSSSGVMQIPPMLPNGYCGVNNQTGVTKIEQSNGSMGNGFEYGGSGLGMT--EFS--LAHHANPLTMPSSNQYPTTPSMIQPRFHMQE--HKSIFQARTTSELTRLNHLSHSINPRMMINSFFNQPP--------SIGPMAPSSAVEMKRNIYGARTVGSAPSSQRRYVGRSTCECPNCMEA-EKLGPAVAQLR-------------KKNIHSCHVPGCGKVYNKTSHLKAHLRWHTGERPFICNWLFCGKRFTRSDELQRHLRTHTGEKRFVCTVCSKRFMRSDHLSKHLKTHNCP---------------------------------PANDNDCSEENSNSARSPTNTT-----------------------------------------------------SSNNSSNNSKNNNNNNNNNNNNNNNNN----------------------------------------------------------------------------
>Pterygioteuthis_hoylei_comp18100_c0_seq1_translation_frame_3
--------------------------------------------------------MFDYGGSNTGASDPCLLAPNPL--AMLAAQCNQI--TCRSPASLSDPT---------LDSKNFHSWTKARFGFGLGGSHLGFSTNGLADGNSAMGIRSSSGNERSAVSKTESLYHPGFAS--------------------------------------------------------SFHITPVLNAQHHSSQYPNSYSSNHFPYLNSHPAYGTDCGALSACIPSTNGETTGTYIVSNSCARSFDNSDINIFCQSKANLLQTNDTTRNRTNREACYMDTVSHNTSSNSNSSSNISDNMTRGHETETRNSVRGVDTSNEID-----------HCASLRKMGNGDRRGGGGGALMETGAGNDIKELPPLCSGNNLAAAAVGMFSSHNSHYFQHPSSSRPATATPNVDSYHVASST----SSSSTPTPPRPPSSSSSVSGKSWHLNTRSPMSLSGSPNHLQPQAPLTHFKSEIPSSKSQSMAGSPPTIDMHTATNSWLSEMPSICSASGVMQIPALLPSGYCGVNNQPGVGKIEQSNGSIGSGFEYAGGGNSVGGIGIT--EFPHYSLAGSGGNQYSMSPAAMRQSRFHIQEHAHKSMLQTRTQNELTRLNHVTHSMNQPMMINSFFNRPP---SISAIAPPPPSTAVDLKRNLYGNRTVAGNTSSSSQRRYVGRSTCECPNCMEA-EKLGPAVAQLR-------------KKNIHSCHVPGCGKVYNKTSHLKAHLRWHTGERPFVCNWLFCGKRFTRSDELQRHLRTHTGEKRFVCSVCNKRFMRSDHLSKHLKTHNCPPTNDAELTENKPSSTG-----------------SANSSNTNNNSNSKNNKNNNND-----------------------------------------------------KEVGTNDVVHTKRVKKETENGSDSENSPENRTINANSSSTPILPFGMSVPLHAQQPGKQPLQRPVPQFSQQQSFSIHQPQRQFYQYTQFQEPFEKNDLSLMIT
>Dp_isotig13574_Sp-like_translation
--------------------------------------------------------MFDYGGSNTGVSDQCLLAPSPL--AMLAAQCNQI--TCRPSASLADPT----------LDKNFHSWTKARFGFGLGGSHLGFGTNGLADGNSSMGIRSSSGNERSATKTETLYHPGFAS---------------------------------------------------------PFHITPVLNTQHHPSQHSNSYSSNPFPYFNPHPSYGNTLTATDCGSLPACIPSTGTDTTGTYIVSNSCARNFDNTDINIFCQSKASTTSLLHPTDTTRNRVNREACYMDTVSHNTNNNNSNSSIGDNMPRVHE-TDARNAARV-----------DTSNDTNHCISLRKLDNEGTLMESGAVNDIKELPPLCSENNLATGMF----SPHNRHYFQHSSLRPASAAPNVDSYHLASSS----SSPSPPSSSSSISLPTT--GKSWHLNTRSAISLGSSSPQLQPQPPLTHFKNEISSSKAPSMVSSPSAIDMHAAGNGWFSEMPSVSSASGVMQIPTLLPNGYCSVNNQPGVAKMEQSNGSMGSGFEYGGGVSTGGGVGIAEFSLAHHHPLTASNSNQFSTATPMRQPRFHMQEHAHKSMLQTRTPSELTRLNHLSHSINPPMMINSFFNRPP--------SISSMASSAAVEIKRNVYGTRTVGAAPSSQRRYVGRSTCECPNCMEA-EKLGPAVTQLR-------------KKNIHSCHVPGCGKVYNKTSHLKAHLRWHTGERPFVCNWLFCGKRFTRSDELQRHLRTHTGEKRFVCSVCNKRFMRSDHLSKHLKTHNCPPTNDADSTE------------------------DNCSSVGSGTNNSSSNNNNNKN-----------------------------------------------------NKIKAGALVALLKKRKQKRVRRTAVLVTLKTAWRIGPIQVLRYRLQFCLLVYQCPFTHSQLNNLCNVQSLSSHSNNHFPCISTRDNSISTANFKNLSKKMIYR
>Octopoteuthis_deletron_comp22317_c4_seq2_translation_frame_1
--------------------------------------------------------MFDYGGNNTGASDPCLLAPSPL--AMLAAQCNQI--TCRPPASLADPT----------LDKNFHSWTKARFGFGLSNSHIGFGTNGLADGNSTMGIRSSSGNERPASKSETLYHPGFAS---------------------------------------------------------SFHITPVLNAQHHSSQHPNSYSTNHFPYLNSHPTYGSSLTPTDCGTFPACIPSTNAETTGTYIVSNSCARSFDNTDINIFCQSKASTTNLLHPTDTTRNRTNREACYMNTVSHNTNSNSNSSSNISENIARGHETDARNTVRV-----------DTSNEINHCVSLRKLSSDGTLMETAAMNDIKELPPLCSENNLAAGMF----SSHNCHYFQHPSSRPATVTPNVDSYHLATSTSSPSTPTPPRPPSSSSSVSHTSTGKSWHLNTRSPMSLSGSPTQFQTQTPLTHFKSEIPSSKVQSMVGSPPTIDMHTATNSWLSEMPSISSAAGVMQIPTLLPNGYCSVNNQTGVSKMEQSNGSIGSGFEYGGGGSSVGGIGLT--EFSHHYSLAGSNSNQYSAAPTMRQPRFHIQEHPHKSMLQTRTQSELTRLNHLSHSINPPIMINSFFNRPP--------SISSMAPSSAVDIKRNVYGARTAANTSSSQRRYVGRSTCECPNCMEA-EKLGPAVAQLR-------------KKNIHSCHVPGCGKVYNKTSHLKAHLRWHTGERPFVCNWLFCGKRFTRSDELQRHLRTHTGEKRFVCSVCNKRFMRSDHLSKHLKTHNCPPTNDTDSMEDNPSSVGSATSSTNNKGGSTKAKVKGSENDNCSDSENGQENRANAS-----------------------------------------------------SSSSTPILPFGISVPIHAQPTKQSLQRPVPHFSQQQSFSLHHPQRQFYQYSQFQEPFEKNDLSLMIT------------------------------------
>VCCN01001623.1_c9970537_9969671_Architeuthis_dux_isolate_ADU_2019_45
---------------------------------------------------------------------------------MLAAQCNQI--TCRPPASLADPT----------LDKNFH------------------------------------------------------------------------------------------------------------------------------------------------SWTKARFGFGLS-----------------------------------------------------------DMHTATNSWLSEMPSISSASGVMQIPTLLP------------------------------------------------------NGYCSVNNQN--GV----SKMEHSN-GSMGS-G-------FEYG---GG----GGSVGGIGLTEFSHHY-------------------------SLTG--------------------------SNSNQYSTVPTMRQP---RFHIQEHAHKSM--------------------------LQTRTPS--ELT--RLNH--LSHSINQPMMI------NSFFNRPP-SISSMA----PSA-------------AVEIKRNVYGTR-----------------------------TVANTSSSQRRYVGRSTCECPNCMEA-EKLGPAVAQLR-------------KKNIHSCHVPGCGKVYNKTSHLKAHLRWHTGERPFVCNWLFCGKRFTRSDELQRHLRTHTGEKRFVCSVCNKRFMRSDHLSKHLKTHNCP-------------------------------------------------------------------------------------------------------------------------------------------------------------------------------------------------------------------
>comp180846_O_vulgaris_Sp6_9_translation
-------------------------------MCEKTIKRYERKKHTESEKTREEITRMKMKTQPQVSKDQYSFDPTPL--AMLAAQCNKL--SNKNSPPLVEHS----------IAKSFHPWKKTNLSHGLTFSAGGYGSGFSSSFNSSPLSGSCFTGIGEGVGNGGTEIISI---------------------------------------------------------------------------GDSSVSSSSGSSSGEGSGIISGCTSISSMNGTSTPLPFQVLNP---------LGTLNHQHGYNGTGLPATAMS--------------TGFSRAPTVTGGASNYGNGEIFCRSTTPTSSSNVAHAQAD-----------CGGNGAIIGDTATCLGTGGLQKLHTTATIMDVCTGVTSPTNSTSNIY----THHPRVGASVAPS-P-YDSATTWHFNMTGGG----HHHAHHIKAEIPSSVNPVVSPPWW-----------------ELHS--------------------------VAANSWLSEVSNVAAANSNQLHSQLSAGYMGGAGANNINSVANCGGGGVGVGVGVGSGGFGVE--NFT--LGHHPLTASNPSPFFAASPTG--QHHFHLPEHSCKTML----PTHAQNTELSHLNVNQQVAVNTFFNRPP--------------SFGTPGSSLSSQRTGSTTASTGSQRRYASRSTCECPNCQEA-ERLGPAAAQLR-------------KKNIHSCHVPGCGKVYNKTSHLKAHLRWHTGERPFVCNWLFCGKRFTRSDELQRHLRTHTGEKRFACTVCNKRFMRSDHLSKHLKTHNCPSGSNGSTGNSGSVGSGTGTGAST----------VGGAGSGTNGANSGNGLSSGGTGSGRGRGGVNG--------------------------RTTAGGGTGVINTVSNGTRNGKRTIAGSSCSDSENSQEDARSLSSPPSTPVTPVTLTPVPILHHQHHQTHQQTQQQQQQQX--------------------------------------
>Ocbimv22028516m_translation
--------------------MLAAQCNKLSNKNSPPLVEHSIAKSFHPWKKTNLSHGLTFSAGGYGSGFSSSFNSSPLSGSYFTGIGEGVGNGGTEIISIGDSS---------VSSSSGSSSGEG-------------------------------------------------------------------------------------------------------------------------------------------SGIISGCTSISSMNGTGTPLPFQVLNP---------LGTLNHQHGYNGTGLPATAMS--------------TGFSRAPTVTGGASNYGNGEIFCRSTTPTSSSNVAHAQTD-----------CGGNGAIIGDTATCLGTGGLQKLHTTATIMDVCTGVTSPTNSTSNIY----THHPRVGASVAP--SPYDSATTWHFNMTGGG----HHHTHHIKAEIPSSVNPVVSPPWW-----------------ELHS--------------------------VAANSWLSEVSNVAAANSNQLHSQLSAGYMGGAGANNINSVANCGGGGVGVGVGVGSGGFGVE--NFT--LGHHPLTASNPSPFFAASPTG--QHHFHLPEHSCKTML----PTHAQNPELSHLNVNQQVAVNTFFNRPP--------------SFGTPGSSLSSQRTGSTTASTGSQRRYASRSTCECPNCQEA-ERLGPAAAQLR-------------KKNIHSCHVPGCGKVYNKTSHLKAHLRWHTGERPFVCNWLFCGKRFTRSDELQRHLRTHTGEKRFACTVCNKRFMRSDHLSKHLKTHNCPSGSNSSTGNSGSVGSGTGTGASA----------VGGAGSGTNGANSGNGLSSGGTGSGRGRGGVNGRTTADGGTGVINTVSNGTRNGKRTIAGSSCSDSENSQEDARSLSSPPSTPVTPVTLTPVPILHHQHHQTHQQTQQQQQQQQSQQLRQQRHPLHHNQQQQQQQQQQQQQHQPQQQHLHHHHTQQTVQRHILPHHLVIGKKEPQVIS
>comp267156_S_officinalis_Sp6_9b_2__translation
-------------------------------------------------------SMFDYGGSNTGASDQCLLAPSPL--AMLAAQCNQI--TCRPPASLADPT----------LDKNFHSWTKARFGFGLSGSHIGFGTNGMVDGNSTMGIRSSSGNERPANKTETLYHPGFTS---------------------------------------------------------SFHITPVLNTQHPSSQHPTSYSSNPFPYLNSHPTYGSSITPSDCGALPACIPSTCAETTGTYIVSNSCAKSFENNDVNIFCQSKASTNLL-------------HPTDTTRNRANRETCYMDTVSHNTNSNSNSSSNISDMTRGHEADARNTVRVDTNNETNHCASLRKLSNDGALMESGAMSDIKELPPLCSENNLAAGMF----SSHNSHYFQHPSLRPATATPNVDSYHLVSSS----SSPSPPSSSSSISLPTT--GKSWHLNTRSAMSLSGSPPQLHPQAPLTHFKSEMPGNKAQSMVGSPSAIDMHTAANNWLSELPSVSSASGVMQIPTLLPNGYCSVNNQTGISKIEQSSGSVGNGFEYSGGGSPGAGIGITEFSLAH-RHSLASNSNQFPAASAMRQPRFHIQEHAHESMLQARTPNELTRLNHLSHSINPPMMINSFFNRSP--------SIGSMASSSAVEIKRNVYGTRTVAAPSSSQRRYVGRSTCECPNCMEA-EKLGPAVAQLR-------------KKNIHSCHVPGCGKVYNKTSHLKAHLRWHTGERPFVCNWLFCGKRFTRSDELQRHLRTHTGEKRFVCSVCNKRFMRSDHLSKHLKTHNCPPTSDADCTEDNCNSVTNNSNNKEGNTEKKRAK-KATENGNGSDSENSQENRANAN-----------------------------------------------------SSISTPILPFGVSVPLHTQASKQPLQRPVPQFSQQQSFSLHQHQRQLYQHKQFQEPFEKNDISLMIS------------------------------------
>Vampyroteuthis_infernalis_comp5370_c0_seq1_SpL_3__translation
----------------------------------------------------------------------------------------------------------------------------------------------------------------------------------------------------------------------------------------------------------------------------------------------------------------------------------------------------------------------------------------------------------------------------XGQGAELNHLNMNQQGAVNSF---------------------------------------FNRPSAIGGNQRPGSTG--------------------------------------------------------------------------------------------------------------AGTTTTV-----------------------------------------------------------------------------------------------------------------AQRRYAGRSTCECPNCQEA-ERLGPAAAQLR-------------KKNIHSCHVPGCGKVYNKTSHLKAHLRWHTGERPFVCNWLFCGKRFTRSDELQRHLRTHTGEKRFACTVCNKRFMRSDHLSKHLK------------------------------------------------------------------------------------------------------------------------------------------------------------------------------------------------------------------------
>comp128620_N_pompilius_Sp6_9_translation
------------------------------------------------------------FD-YG-AADHHPFGPTPL--AMLAAQCNKI--NSKVPPPLADAT---------VG-KGFH------------------------------------------------------------------------------------------------------------------------------------------------PWKKGSSCVNGP-----SPLTF--SPH---------L----------TSGIPMSQSGI-------------G-YPRNGSMTSCSGSF-NADIFCAGAVPNS-----HTQAD-----------CSNTALLQ------------------KVHGDACSAIGNSNIGS--VY----QRMSSVS-GNPYE-P-------WPFN---VG----PTHPHAIKSEVSGTVNP--APPWW-----------------EMH----------------------------STGNWLSDV-SNATT--SLHSQ------M--------------------------PGNYSSA--EFS--LSHS--LGSSPSPFFTTG------QHF-LQD-TYKSML----PSQNDLA---------PNGVTSFLSRPS-------------------------LPAGIASPR--SQRRYTGRSTCECPNCQEA-ERLGPAAAQLR-------------KKNIHSCHVPGCGKVYNKTSHLKAHLRWHTGERPFVCNWLFCGKRFTRSDELQRHLRTHTGEKRFACPVCNKRFMRSDHLSKHVKTHNCP---------------------------------GSKKSGSSSCSDSENSQESTNL-----------------------------------------------------GPLPQTTPSGPAQLTMGKEAPTIK-------------------------------------------------------------------------------
>comp181030_O_vulgaris_Sp6_9_translation
-------PIPVGHGAKNNKLNYENSMAYYAGDYSHG-FQEVSEAPRDYQVITKLAMLASSQQ-YA-EEDRHPFTNISL--DVLPPSCSKL--STVNGPGIMEET---------VG-KGFQ------------------------------------------------------------------------------------------------------------------------------------------------PWKRENCSVDST-----ATSPY--VSP---------L----------VTPLSNTSTDL-------------I-YSRNNALAPCSGTY-TSDICCPTTATFS-----HAEGD-----------YS-SAWMH------------------KLNDD--NALGASSFQS--IY----HRVSQIR-GHQPD-S-------LTLH---LP----GSRSHNLGHENTSVVNS--TSAWW-----------------DLQK---------------------------SPSKWLSED-ANKAG--RICGQ------I--------------------------ATGYPTS--NLM--TLGT--KSNYLTPAQSI-----------LPD-TYKSMV----SSRYEIG---------STNVTSYLS-PS-------------------------RISGISNNR--SQKRYSGRGSCDCPNCQEA-DRLGPAGEHLR-------------KNNVHSCHVPGCGKVYNKTSHLKAHLRWHTGERPFICNWLFCGKRFTRSDELQRHQRTHTGEKRFACPVCDKRFLRSDHLSKHVKTHNAN---------------------------------DGRKSAGSDSGTNAADGNASNG-----------------------------------------------------SSAAVKTG-----------------------------------------------------------------------------------------------
>Ocbimv22028510m_translation
----------------------------------------------------------------------------------------------------MEET---------VG-KGFQ------------------------------------------------------------------------------------------------------------------------------------------------PWKRENCSVDST-----ATSPY--VSP---------L----------VTPLSNTSTDL-------------I-YSRNNALAPCSGTY-TSDICCPTTATFS-----HAEGD-----------YS-SAWMH------------------KLNDD--NALGASSFQS--IY----HRVSQIR-SHQPD-S-------LTLH---LP----GSRSHNLGHENTSVVNS--TSAWW-----------------DLQK---------------------------SPSKWLSED-ANKAG--RICGQ------I--------------------------ATGYPTS--NLM--TLGT--KSNYLTPAQSI-----------LPD-TYKSIV----SSRYEIG---------STNVTSYLS-PS-------------------------RISGISNNR--SQKRYSGRGSCDCPNCQEA-DRLGPAGEHLR-------------KNNVHSCHVPGCGKVYNKTSHLKAHLRWHTGERPFICNWLFCGKRFTRSDELQRHQRTHTGEKRFACPVCDKRFLRSDHLSKHVKTHNAN---------------------------------DGRKSAGSDSGTNAADGNASNG-----------------------------------------------------SSAAVKTD-----------------------------------------------------------------------------------------------
>Vampyroteuthis_infernalis_comp57371_c0_seq4_Sp8_2__translation
--PRRCVDHYKFFHKTMAATVIGNSMAYYAGDYSHG-FQEVPETPRDYQVITKLAMLANSQQ-YA-EEDRHPFTNISL--DVLPPSCSKL--GTVNSTGIMEDT---------VG-KGFQ------------------------------------------------------------------------------------------------------------------------------------------------PWKRENCSVDST-----ATSPY--VSP---------L----------VAPLSNASTDL-------------I-YSRNNALAPCSGTY-ASDICCPTTTTFS-----HAEGD-----------YS-SAWMH------------------KLNDD--NTLGASSFQS--IY----HRVSQIR-NHQPD-S-------LTLH---LP----GSRSHNLGHENTSVVNS--TATWW-----------------DLQK---------------------------SPTKWLSED-ANKAG--RLCGQ------I--------------------------ATGYPTS--NLM--TLGA--KSNYLTPTQSI-----------LPD-TYKSIV----ASRYEIG---------STNMTSYLS-PS-------------------------RISGISNNR--SQKRYSGRGSCDCPNCQEA-DRLGPAGEHLR-------------KSNVHSCHVPGCGKVYNKTSHLKAHLRWHTGERPFICNWLFCGKRFTRSDELQRHQRTHTGEKRFACPVCDKRFLRSDHLSKHVKTHNAA---------------------------------DERKSAGSDSGTTAADGGGSNG-----------------------------------------------------SSSAVKTG-----------------------------------------------------------------------------------------------
>Sepia_pharaonis_TRINITY_DN79717_c0_g1_i1_translation_frame_3
--------------------------------------------------------SLSSFTFFFFFSFSFIFFCFPV-----FSFCFFL------YLFFFFYS----------------------------------------------------------------------------------------------------------------------------------------------------------------SLSASPSPPSSS------------------------------------SSISLTTTGK-------------SWHLNTRSAMSLSGSPPQLHPQAPLTHF-------------------------------------------------KSEMPSNKTQSMVGSPSAIDM----HTAANNWLSELPS----------------------VSSASGVMQIPTLLPNGYCSV--------------------------------------------------NNQTGISKIEQNSGSVGNGFDYS---------------------------------GGGSSGAGIGITEFSLAH-RHSLAPNSNQFPTASAMRQPRFHIQEHAHESMLQARTPNELTRLNHLSHSINPPMMINSFFNRPP--------SISSMASSSAVEIKRNVYGTRTVAATSSSQRRYVGRSTCECPNCMEA-EKLGPAVAQLR-------------KKNIHSCHVPGCGKVYNKTSHLKAHLRWHTGERPFVCNWLFCGKRFTRSDELQRHLRTHT-------------------------------------------------------------------------------------------------------------------------------------------------------------------------------------------------------------------------------------------------
>Euprymna_scolopes_SP6-9a_TRINITY_DN30308
-MDILSEPSQENAISTHNHQDLSNSMAYYAGDYSHG-IQEVSEPPRDYQVITKLAMLASTQQ-YG-EEDRHPFTNLSL--DVLPPSCSKL--GSVNSSGLMEDT---------VG-KGFQ------------------------------------------------------------------------------------------------------------------------------------------------PWKRENCSVDTS----GANSPY--VSP---------L----------VTPLSNASTDL-------------I-YSRNNALAPCSGTY-ASEICCPTTTTFT-----HAEGD-----------YS-SAWMH------------------KLNED--NGLGASSFQS--IY----HRVSQIR-SHQPD-S-------LTLH---LP----SSRSHNLGHDNSS-VNS--TSAWW-----------------DLQK---------------------------SPTKWLSED-ANKAG--RLCGQ------I--------------------------TTGYPTS--NLM--TLGA--KSNYLTPTQSI-----------LPD-TYKSIV----SSRYEIG---------STNVTSYLS-PS-------------------------RISGISNNR--SQKRYSGRGSCDCPNCQEA-DRLGPAGEHLR-------------KNNVHSCHVPGCGKVYNKTSHLKAHLRWHTGERPFICNWLFCGKRFTRSDELQRHQRTHTGEKRFACPVCDKRFLRSDHLSKHVKTHSAS---------------------------------DGRKSGGSDSGTTAADGGSNGS-----------------------------------------------------TKTG---------------------------------------------------------------------------------------------------
>Pterygioteuthis_hoylei_comp22537_c0_seq1_translation_frame_3_reverse
-MDILSEPSAETAIATQNHPDLSNSMAYYAGDYSHGTIQE--EPPRDYQVITKLAMLASSQQ-YA-EEDRHPFTNLSL--DVLPPSCSKL--GTVNSTGIMEDT---------VG-KGFQ------------------------------------------------------------------------------------------------------------------------------------------------PWKRENCSVDTT-----ASSPY--VSP---------L----------VTPLSNASTDL-------------I-YSRNNALAPCSGTY-ASDICCPTTTTFT-----HAEGD-----------YS-SAWMH------------------KLNED--NGLGASSFQS--IY----HRVSQIR-SHQPD-S-------LTLH---LP----GSRTHNLGHDNSS-VNS--TSAWW-----------------DLQK---------------------------SPTKWLSED-ANKTG--RLCGQ------I--------------------------ATGYPTS--NLM--TLGT--KSNYLTPTQSI-----------LPD-TYKSIV----SSRYEIG---------STNVTSYLS-PS-------------------------RISGISNNR--SQKRYSGRGSCDCPNCQEA-DRLGPAGEHLR-------------KNNVHSCHVPGCGKVYNKTSHLKAHLRWHTGERPFICNWLFCGKRFTRSDELQRHQRTHTGEKRFACPVCDKRFLRSDHLSKHVKTHNAS---------------------------------DGRKSAGSDSGTTAADGGSNGS-----------------------------------------------------TAAVKTG------------------------------------------------------------------------------------------------
>Octopoteuthis_deletron_comp20933_c0_seq1_translation_frame_3
-MDILSEPTAETALATQNHPDLSNSMAYYAGDYSHGTIQE--EPPRDYQVITKLAMLASSQQ-YA-EEDRHPFTNLSL--DVLPPSCSKL--GTVNSAGIMEDT---------VG-KGFQ------------------------------------------------------------------------------------------------------------------------------------------------PWKRENCSVDTS-----ATSPY--VSP---------L----------VTPLSNAGTDL-------------I-YSRNNALAPCSGTY-ASDICCPTTTTFT-----HAEGD-----------YS-SAWMH------------------KLNED--NGLGASSFQS--IY----HRVSQIR-SHQPD-S-------LTLH---LP----GSRTHNLGHDNSS-VNS--PSAWW-----------------DLQK---------------------------SPTKWLSED-ANKTG--RLCGQ------I--------------------------TTGYPTS--NLM--TLGT--KSNYLTPTQSI-----------LPD-TYKSIV----SSRYEIG---------STNVTSYLS-PS-------------------------RISGISNNR--SQKRYSGRGSCDCPNCQEA-DRLGPAGEHLR-------------KNNVHSCHVPGCGKVYNKTSHLKAHLRWHTGERPFICNWLFCGKRFTRSDELQRHQRTHTGEKRFACPVCDKRFLRSDHLSKHVKTHNAS---------------------------------DGRKSAGSDSGTTAADGGSNGS-----------------------------------------------------TAAVKTG------------------------------------------------------------------------------------------------
>VCCN01001623.1_c10410717_10409659_Architeuthis_dux_isolate_ADU_2019_45
----------------------------------------------------------------------------------------------------MEDT---------IG-KGFQ------------------------------------------------------------------------------------------------------------------------------------------------PWKRENCSVDTT-----ATSPY--VSP---------L----------VTPLSNASTDL-------------I-YSRNNALAPCSGTY-ASDICCPTTTTFT-----HAEGD-----------YS-SAWMH------------------KLNED--NGLGASSFQS--IY----HRVSQIR-SHQPD-S-------LTLH---LP----GSRSHNLGHDNSS-VNS--TSAWW-----------------DLQK---------------------------SPTKWLSED-ANKTG--RLCGQ------I--------------------------TTGYPTS--NLM--TLGA--KSNYLTPTQSI-----------LPD-TYKSIV----SSRYEIG---------STNVTSYLS-PS-------------------------RISGISNNR--SQKRYSGRGSCDCPNCQEA-DRLGPAGEHLR-------------KSNVHSCHVPGCGKVYNKTSHLKAHLRWHTGERPFICNWLFCGKRFTRSDELQRHQRTHTGEKRFACPVCDKRFLRSDHLSKHVKTHNAS---------------------------------DGRKSAGSD-------------------------------------------------------------------------------------------------------------------------------------------------------------------------
>QDF46138.1_Sp8/9a__partial__Sepia_bandensis_
------------------------------------------------------------------------------------------------------------------------------------------------------------------------------------------------------------------------------------------------------------------------------------------------------------------------------------------------------------------------------------------------------------------------------------------------------------------------------------------------------------------------------------------------------------------------------------------------------------------------------------------------------------------------------------------------------------------------------------------------------------------------------------------------------CGKVYNKTSHLKAHLRWHTGERPFICNWLFCGKRFTRSDELQRHQRTHTGEKRFACPVCDKRFLRSDHLSKHVKTHNAS---------------------------------DGRKSAGSDSGTTAADGGSNGS-----------------------------------------------------TGTVKTNR-----------------------------------------------------------------------------------------------
>Dp_isotig07848_Sp8_translation
--------------------------------------------------------------------------------ELLAFKASTT--GSPKSVAISQDS-------------------------------------------------------------------------------------------------------------------------------------------------------------------------------------------------------------------------------------------------------------------------------------------------------------------------------------------------------------------LTLH---LP----GSRSHNLGHDNSSVNST---SAWW-----------------DLQK---------------------------SPTKWLSED-ANKAG--RLCGQI--------------------------------TTGYPTS--NLM--TLGT--KSNYLTPTQSI-----------LPD-TYKSIV----SSRYEIG---------STNVTSYLSPSR--------------------------ISGISNNR--SQKRYSGRGSCDCPNCQEA-DRLGPAGEHLR-------------KNNVHSCHVPGCGKVYNKTSHLKAHLRWHTGERPFICNWLFCGKRFTRSDELQRHQRTHTGEKRFACPVCDKRFLRSDHLSKHVKTHNAS---------------------------------DGRKSAGSDSGTTAADGGSNGS-----------------------------------------------------TGAVKTG------------------------------------------------------------------------------------------------
>Uroteuthis_edulis_TRINITY_DN37905_c0_g1_i1_translation_frame_3
---------------------------------------------------------------------------------------------------------------------------------------------------------------------------------------------------------------------------------------------------------------------------------------------------------------------------------------------------------------------------------------------------------------------------------------------------------------------------------------------------------------------------------------------------------------------------------------------------------------------------------------------------------------------------------------------------------------------------------------------------------------------------------------------------------------------------------------------ELQRHQRTHTGEKRFACPVCDKRFLRSDHLSKHVKTHNAS---------------------------------DGRKSAGSDSGTTAADGGSNGS-----------------------------------------------------TGAVKTG------------------------------------------------------------------------------------------------
>Sepia_pharaonis_TRINITY_DN13301_c0_g1_i1_translation_frame_1_reverse
-MDILSEPTTETAIAAQNHPDLSNSMAYYAGDYSHGTIQEVSEPPRDYQVITKLAMLASSQQ-YA-EEDRHPFTNLSL--DVLPPSCSKL--GTVNSAGIMEDT---------VG-KGFQ------------------------------------------------------------------------------------------------------------------------------------------------PWKRENCSVDTT-----ATSPY--VSP---------L----------VTPLSNASTDL-------------I-YSRNNALAPCSGTY-ASDICCPTTTTFT-----HAEGD-----------YS-SAWMH------------------KLNDD--NGLGASSFQS--IY----HRVSQIR-SHQPD-S-------LTLH---LP----GSRSHNLGHDNSS-VNS--TSAWW-----------------DLQK---------------------------SPTKWLSED-ANKAG--RLCGQ------I--------------------------TTGYPTS--NLM--TLGT--KSNYLTPTQSI-----------LPD-TYKSIV----SSRYEIG---------STNVTSYLS-PS-------------------------RISGISNNR--SQKRYSGRGSCDCPNCQEA-DRLGPAGEHLR-------------KNNVHSCHVPGCGKVYNKTSHLKAHLRWHTGERPFICNWLFCGKRFTRSDELQRHQRTHTGEKRFACPVCDKRFLRSDHLSKHVKTHNAS---------------------------------DGRKSAGSDSGTTAADGGSNGS-----------------------------------------------------TGTVKTG------------------------------------------------------------------------------------------------
>comp263785_S_officinalis_Sp6_9a_translation
HMDILSEPTAETAIAAQNHPDLSNSMAYYAGDYSHGTIQEVSEPPRDYQVITKLAMLASSQQ-YA-EEDRHPFTNLSL--DVLPPSCSKL--GTVNSAGIMEDT---------VG-KGFQ------------------------------------------------------------------------------------------------------------------------------------------------PWKRENCSVDTT-----ATSPY--VSP---------L----------VTPLSNASTDL-------------I-YSRNNALAPCSGTY-ASDICCPTTTTFT-----HAEGD-----------YS-SAWMH------------------KLNDD--NGLGASSFQS--IY----HRVSQIR-SHQPD-S-------LTLH---LP----GSRSHNLGHDNSS-VNS---SAWW-----------------DLQK---------------------------SPTKWLSED-ANKAG--RLCGQ------I--------------------------TTGYPTS--NLM--TLGT--KSNYLTPTQSI-----------LPD-TYKSIV----SSRYEIG---------STNVTSYLS-PS-------------------------RISGISNNR--SQKRYSGRGSCDCPNCQEA-DRLGPAGEHLR-------------KNNVHSCHVPGCGKVYNKTSHLKAHLRWHTGERPFICNWLFCGKRFTRSDELQRHQRTHTGEKRFACPVCDKRFLRSDHLSKHVKTHNAS---------------------------------DGRKSAGSDSGTTAADGGSNGS-----------------------------------------------------TGTVKTG------------------------------------------------------------------------------------------------
