# Supplementary material for: Krüppel-like factor/specificity protein evolution in the Spiralia and the implications for cephalopod visual system novelties
Source: Proc Biol Sci. 2020 Oct 21;287(1937):20202055. doi: 10.1098/rspb.2020.2055 (PMC7661307; doi:10.1098/rspb.2020.2055)
Supplement: Data S8 [file rspb20202055supp12.txt]

#NEXUS
begin taxa;
	dimensions ntax=40;
	taxlabels
	Dpealeii_SP5_DN10475_c0_g1_i1
	'Mus_musculus_SP5_NP_071880.1'
	'Danio_rerio_SP5_NP_851304.2'
	'Danio_rerio_SP1_NP_997827.2'
	D_pealeii_SP1_4_isotig05454
	'Danio_rerio_SP2_NP_001093452.2'
	'Mus_musculus_SP3_AAX90615.1'
	'Danio_rerio_SP3_NP_001082967.1'
	'Mus_musculus_SP1_NP_038700.2'
	'Danio_rerio_SP4_NP_956418.1'
	'Mus_musculus_SP4_NP_033265.4'
	comp176165_N_pompilius_Sp6_9_3__translation
	comp164576_O_vulgaris_Sp6_9_translation
	Ocbimv22028511m_translation_frame_2
	Euprymna_scolopes_TRINITY_DN77193_c0_g1_i1_translation_frame_3_reverse
	'VCCN01001623.1_c10164915_10163890_Architeuthis_dux'
	comp128620_N_pompilius_Sp6_9_translation
	comp180846_O_vulgaris_Sp6_9_translation
	Ocbimv22028516m_translation
	Vampyroteuthis_infernalis_comp5370_c0_seq1_SpL_3__translation
	'VCCN01001623.1_c9970537_9969671_Architeuthis_dux_isolate_ADU_2019_45'
	Pterygioteuthis_hoylei_comp18100_c0_seq1_translation_frame_3
	Dp_isotig13574_Sp_like_translation
	Octopoteuthis_deletron_comp22317_c4_seq2_translation_frame_1
	Euprymna_scolopes_TRINITY_DN25877_c0_g1_i1_translation_frame_2
	Sepia_pharaonis_TRINITY_DN79717_c0_g1_i1_translation_frame_3
	comp267156_S_officinalis_Sp6_9b_2__translation
	comp150032_N_pompilius_Sp6_9_translation
	Vampyroteuthis_infernalis_comp57371_c0_seq4_Sp8_2__translation
	Ocbimv22028510m_translation
	comp181030_O_vulgaris_Sp6_9_translation
	Euprymna_scolopes_SP6_9a_TRINITY_DN30308
	'QDF46138.1_Sp8/9a__partial__Sepia_bandensis_'
	Dp_isotig07848_Sp8_translation
	Uroteuthis_edulis_TRINITY_DN37905_c0_g1_i1_translation_frame_3
	Sepia_pharaonis_TRINITY_DN13301_c0_g1_i1_translation_frame_1_reverse
	comp263785_S_officinalis_Sp6_9a_translation
	'VCCN01001623.1_c10410717_10409659_Architeuthis_dux_isolate_ADU_2019_45'
	Octopoteuthis_deletron_comp20933_c0_seq1_translation_frame_3
	Pterygioteuthis_hoylei_comp22537_c0_seq1_translation_frame_3_reverse
;
end;

begin trees;
	tree tree_1 = [&R] (((Dpealeii_SP5_DN10475_c0_g1_i1:1.894414436246901,('Mus_musculus_SP5_NP_071880.1':0.5086225022123756,'Danio_rerio_SP5_NP_851304.2':0.7999566397123701)[&Value=99.51923076923077]:1.2824793196114523)[&Value=98.5576923076923]:0.4618390442049751,('Danio_rerio_SP1_NP_997827.2':2.4722880156767237,((D_pealeii_SP1_4_isotig05454:2.565348852203716,'Danio_rerio_SP2_NP_001093452.2':2.910315218703717)[&Value=82.6923076923077]:0.5587136886751916,(('Mus_musculus_SP3_AAX90615.1':1.932145523934146,'Danio_rerio_SP3_NP_001082967.1':1.547078920087996)[&Value=98.5576923076923]:0.7066991122711688,('Mus_musculus_SP1_NP_038700.2':1.6154433028846178,('Danio_rerio_SP4_NP_956418.1':0.6357134056249087,'Mus_musculus_SP4_NP_033265.4':0.3574602224518326)[&Value=99.51923076923077]:0.7178226592789372)[&Value=99.51923076923077]:0.5963614085542979)[&Value=89.90384615384616]:0.3912834810475623)[&Value=65.86538461538461]:0.3742819191541047)[&Value=99.51923076923077]:0.8090291965133121):0.8089639280193239,((comp176165_N_pompilius_Sp6_9_3__translation:1.2458265504592738,((comp164576_O_vulgaris_Sp6_9_translation:0.016018663850356774,Ocbimv22028511m_translation_frame_2:0.029996489682087457)[&Value=99.51923076923077]:2.056477860813411,(Euprymna_scolopes_TRINITY_DN77193_c0_g1_i1_translation_frame_3_reverse:1.832871615579439,'VCCN01001623.1_c10164915_10163890_Architeuthis_dux':1.3722375027477085)[&Value=51.442307692307686]:0.5459391311083674)[&Value=98.5576923076923]:0.8282090969445433)[&Value=98.07692307692307]:1.0168108573193395,((comp128620_N_pompilius_Sp6_9_translation:0.5625468845871833,((comp180846_O_vulgaris_Sp6_9_translation:0.06089470866699376,Ocbimv22028516m_translation:0.3044515134410304)[&Value=99.51923076923077]:0.9580271423346609,(Vampyroteuthis_infernalis_comp5370_c0_seq1_SpL_3__translation:0.4638667215129457,('VCCN01001623.1_c9970537_9969671_Architeuthis_dux_isolate_ADU_2019_45':1.3629189684540366,(Pterygioteuthis_hoylei_comp18100_c0_seq1_translation_frame_3:0.5849946915021587,(Dp_isotig13574_Sp_like_translation:0.16828841690076857,((Octopoteuthis_deletron_comp22317_c4_seq2_translation_frame_1:0.05023926035096249,Euprymna_scolopes_TRINITY_DN25877_c0_g1_i1_translation_frame_2:0.597477872995194)[&Value=92.3076923076923]:0.0,(Sepia_pharaonis_TRINITY_DN79717_c0_g1_i1_translation_frame_3:1.1745776475624998,comp267156_S_officinalis_Sp6_9b_2__translation:0.0)[&Value=90.86538461538461]:0.07260083769230796)[&Value=79.32692307692307]:0.06316860284788373)[&Value=90.86538461538461]:0.5492029358513912)[&Value=99.51923076923077]:0.8478230859903375)[&Value=99.51923076923077]:0.22821615680890872)[&Value=81.25]:0.5054563428204419)[&Value=69.71153846153845]:0.36363064732110484)[&Value=67.78846153846155]:0.162570544283132,(comp150032_N_pompilius_Sp6_9_translation:0.38426626661997965,(Vampyroteuthis_infernalis_comp57371_c0_seq4_Sp8_2__translation:0.20763083654097958,(Ocbimv22028510m_translation:0.07454675862784566,comp181030_O_vulgaris_Sp6_9_translation:0.07949264269034373)[&Value=94.23076923076923]:0.10327853460544567,(Euprymna_scolopes_SP6_9a_TRINITY_DN30308:0.16421938439048933,'QDF46138.1_Sp8/9a__partial__Sepia_bandensis_':0.17973786534241398,(Dp_isotig07848_Sp8_translation:0.06897783209646313,Uroteuthis_edulis_TRINITY_DN37905_c0_g1_i1_translation_frame_3:0.03287460073107784)[&Value=89.42307692307693]:0.2024684618661432,(Sepia_pharaonis_TRINITY_DN13301_c0_g1_i1_translation_frame_1_reverse:0.11656131423664462,comp263785_S_officinalis_Sp6_9a_translation:0.11341689691452572)[&Value=56.25]:0.0,('VCCN01001623.1_c10410717_10409659_Architeuthis_dux_isolate_ADU_2019_45':0.06841364299407626,(Octopoteuthis_deletron_comp20933_c0_seq1_translation_frame_3:0.02404795155704953,Pterygioteuthis_hoylei_comp22537_c0_seq1_translation_frame_3_reverse:0.023208685835895082)[&Value=93.75]:0.044550980244718374)[&Value=60.09615384615385]:0.06466470721852957)[&Value=94.71153846153845]:0.09381113432356791)[&Value=90.86538461538461]:0.08706925874726679)[&Value=98.5576923076923]:1.3428777756878363)[&Value=73.5576923076923]:0.46147463827848956)[&Value=99.51923076923077]:0.8089639280193239);
end;
