# Supplementary material for: Krüppel-like factor/specificity protein evolution in the Spiralia and the implications for cephalopod visual system novelties
Source: Proc Biol Sci. 2020 Oct 21;287(1937):20202055. doi: 10.1098/rspb.2020.2055 (PMC7661307; doi:10.1098/rspb.2020.2055)
Supplement: Data S10 [file rspb20202055supp14.txt]

#NEXUS
begin taxa;
	dimensions ntax=67;
	taxlabels
	'Capitella_teleta_SP5_178994_estExt_Genewise1Plus.C_1820032'
	Dpealeii_SP5_DN10475_c0_g1_i1
	'Xenopus_tropicalis_SP5_AAH62500.1__2_'
	'Danio_rerio_SP5_NP_851304.2__2_'
	'Mus_musculus_SP5_NP_071880.1__2_'
	'Homo_sapiens_SP5_NP_001003845.1__2_'
	'Capitella_teleta_SP1_4_112714_e_gw1.176.33.1'
	D_pealeii_SP1_4_isotig05454
	Alitta_succinea_comp47029_c0_seq1_translation_frame_3
	'Danio_rerio_SP4_NP_956418.1__2_'
	'Xenopus_tropicalis_SP4_XP_002933342.2__2_'
	'Mus_musculus_SP4_NP_033265.4__2_'
	'Homo_sapiens_SP4_NP_003103.2__2_'
	'Danio_rerio_SP2_NP_001093452.2__2_'
	'Xenopus_tropicalis_SP2_XP_017953249.1__2_'
	'Mus_musculus_SP2_XP_006534583.1'
	'Homo_sapiens_SP2_NP_003101.3__2_'
	'Danio_rerio_SP3_NP_001082967.1__2_'
	'Xenopus_tropicalis_SP3_XP_002934651.1__2_'
	'Mus_musculus_SP3_AAX90615.1__2_'
	'Homo_sapiens_SP3_NP_003102.1__2_'
	'Danio_rerio_SP1_NP_997827.2__2_'
	'Xenopus_tropicalis_SP1_XP_012812106.1__2_'
	'Mus_musculus_SP1_NP_038700.2__2_'
	'Homo_sapiens_SP1_NP_612482.2__2_'
	'Xenopus_tropicalis_SP9_NP_001072269.1__2_'
	'Danio_rerio_SP9_NP_998125.2__2_'
	NM_001145250_Homo_sapiens_Sp9_translation__2_
	NM_001005343_Mus_musculus_Sp9_translation__2_
	'Danio_rerio_SP8_NP_991113.1__2_'
	'Xenopus_tropicalis_SP8_NP_001278991.1__2_'
	'Mus_musculus_SP8_NP_796056.2__2_'
	NM_182700_Homo_sapiens_Sp8_translation__2_
	'Danio_rerio_SP7_NP_998028.1__2_'
	'Xenopus_tropicalis_SP7_NP_001128590.1__2_'
	NM_001173467_Homo_sapiens_Sp7_translation__2_
	NM_130458_Mus_musculus_Sp7_translation__2_
	'Xenopus_tropicalis_SP6_XP_017944839.1__2_'
	'Danio_rerio_SP6_NP_991195.1__2_'
	'Mus_musculus_SP6_NP_112460.1__2_'
	NM_001258248_Homo_sapiens_Sp6_translation__2_
	Eisenia_fetida_DN346112_translation_frame_1_reverse__2_
	'LQRL01140395.1_12057_13139_Hydroides_elegans_strain_CA01_H_elegans_140422'
	Phylo_foetida_DN7900_c0_g1_i1_translation
	Alitta_succinea_comp36326_c0_seq1_translation_frame_2__2_
	Owenia_fusiformis_DN28591_c0_g3_i1_translation
	KU249168_Platynereis_dumerilii_sp_btd_translation__2_
	'Paramphinome_jeffreysii_SP6_9_cds.c87105_c17218_g1_i2_m.5053__2_'
	Tomopteris_helgolandica_DN17500_c0_g1_i1_translation
	'Spiochaetopterus_sp._DN53083_c0_g1_i1_translation'
	'Phyllochaetopterus_sp._DN16619_11401__c0_g1_i1_translation'
	Capitella_39158_Sp6_9b__2_
	Urechis_unicinctus_DN182637__2_
	Helobdella_robusta_jgi_136424_Sp6_9_translation__2_
	Eisenia_fetida_DN302458_translation_frame_1_reverse__2_
	'Amynthas_corticis_FXXH010203142.1_c3768_2446'
	'Amynthas_corticis_FXXH010101201.1_c2332_1094'
	'LQRL01070106.1_c1250_294_Hydroides_elegans_strain_CA01_H_elegans_070130'
	Urechis_unicinctus_DN185482_c0_g2__2_
	Capitella_39149_SP6_9a__2_
	Megalomma_vesiculosum_DN24565_c0_g1_i1_translation
	'LQRL01078976.1_c23618_22623_Hydroides_elegans'
	Capitella_teleta_224157_6_9c_translation__2_
	Urechis_unicinctus_DN185482_c0_g1__2_
	Helobdella_robusta_jgi_126349_Sp6_9_translation__2_
	'Amynthas_corticis_FXXH010291578.1_c1383_493_translation'
	Eisenia_fetida_DN114496_translation_frame_1_reverse__2_
;
end;
begin trees;
	tree tree_1 = [&R] (((('Capitella_teleta_SP5_178994_estExt_Genewise1Plus.C_1820032'[&length_mean=0.831640352,prob=1.0,prob_range={1.0,1.0},prob+-sd="100+-0",length_95%HPD={0.584791,1.073592},length_median=0.8256773,prob_stddev=0.0,prob(percent)="100"]:0.8256772999999997,Dpealeii_SP5_DN10475_c0_g1_i1[&length_mean=0.682587778,prob=1.0,prob_range={1.0,1.0},prob+-sd="100+-0",length_95%HPD={0.4700117,…
end;
