# Supplementary material for: Krüppel-like factor/specificity protein evolution in the Spiralia and the implications for cephalopod visual system novelties
Source: Proc Biol Sci. 2020 Oct 21;287(1937):20202055. doi: 10.1098/rspb.2020.2055 (PMC7661307; doi:10.1098/rspb.2020.2055)
Supplement: Data S12 [file rspb20202055supp16.txt]

#NEXUS
begin taxa;
	dimensions ntax=147;
	taxlabels
	'Danio_rerio_SP7_NP_998028.1__2_'
	'Xenopus_tropicalis_SP7_NP_001128590.1__2_'
	NM_130458_Mus_musculus_Sp7_translation__2_
	NM_001173467_Homo_sapiens_Sp7_translation__2_
	'Danio_rerio_SP8_NP_991113.1__2_'
	'Xenopus_tropicalis_SP8_NP_001278991.1__2_'
	NM_182700_Homo_sapiens_Sp8_translation__2_
	'Mus_musculus_SP8_NP_796056.2__2_'
	'Xenopus_tropicalis_SP9_NP_001072269.1__2_'
	'Danio_rerio_SP9_NP_998125.2__2_'
	NM_001005343_Mus_musculus_Sp9_translation__2_
	NM_001145250_Homo_sapiens_Sp9_translation__2_
	'Danio_rerio_SP6_NP_991195.1__2_'
	NM_001258248_Homo_sapiens_Sp6_translation__2_
	'Mus_musculus_SP6_NP_112460.1__2_'
	Anadara_trapezia_SP5_DN29586_c0_g1_i1_translation_frame_1_reverse
	Dpealeii_SP5_DN10475_c0_g1_i1
	'Solemya_velum_SP5_cds.Locus_13505.0'
	Ruditapes_philippinarum_SP5_DN71510
	'Danio_rerio_SP5_NP_851304.2__2_'
	'Xenopus_tropicalis_SP5_AAH62500.1__2_'
	'Homo_sapiens_SP5_NP_001003845.1__2_'
	'Mus_musculus_SP5_NP_071880.1__2_'
	'Danio_rerio_SP2_NP_001093452.2__2_'
	'Homo_sapiens_SP2_NP_003101.3__2_'
	'Xenopus_tropicalis_SP2_XP_017953249.1__2_'
	'Danio_rerio_SP3_NP_001082967.1__2_'
	'Xenopus_tropicalis_SP3_XP_002934651.1__2_'
	'Homo_sapiens_SP3_NP_003102.1__2_'
	'Mus_musculus_SP3_AAX90615.1__2_'
	'Danio_rerio_SP1_NP_997827.2__2_'
	'Xenopus_tropicalis_SP1_XP_012812106.1__2_'
	'Homo_sapiens_SP1_NP_612482.2__2_'
	'Mus_musculus_SP1_NP_038700.2__2_'
	'Danio_rerio_SP4_NP_956418.1__2_'
	'Xenopus_tropicalis_SP4_XP_002933342.2__2_'
	'Homo_sapiens_SP4_NP_003103.2__2_'
	'Mus_musculus_SP4_NP_033265.4__2_'
	Ruditapes_philippinarum_SP1_4_DN85418
	'Villosa_lienosa_SP1_4_371687266_JR510178.1'
	Antalis_entalis_DN13468_SP5
	D_pealeii_SP1_4_isotig05454
	'Solemya_velum_SP1_4_cds.Locus_30388.5'
	Anadara_trapezia_SP1_4_DN29844_c0_g1_i1_translation_frame_1
	KR057959_Pinctada_fucata_Sp8_like_translation
	Haliotis_rufescens_Contig137446_translation_frame_1
	Rhyssoplax_olivaceus_comp1563989
	Tonicella_lineata_c136611
	Ruditapes_philippinarum_SP6_9_DN50042__2_
	'VMBQ01003148.1_c80747_79569_Dreissena_rostriformis_isolate_ADC2019_scaffold3330'
	'QKMX01225086.1_c3177_2074_Venustaconcha_ellipsiformis_isolate_H3412_41524698'
	'Villosa_lienosa_SP6_9_371673375_JR496287.1_371689367_JR512279.1__2_'
	Anadara_trapezia_SP6_9a_DN12930_DN38348_c0_g1_i1_translation_frame_2__2_
	'pinctada_fucata_aug2.0_2271.1_05469.t1_SP8_translation__2_'
	'Crassostrea_virginica_XP_022324562.1_Sp9_like__2_'
	EKC30539_C_gigas_Sp8_translation__2_
	'PRKT01000060.1_236563_237666_Saccostrea_glomerata_isolate_SGL_2013_L4_SGL_59'
	'Mizuhopecten_yessoensis_XP_021341108.1_Sp9_like__2_'
	'NFUK01003810.1_c281025_279925_Limnoperna_fortunei_isolate_Jacui_Brazil_L.FORTUNEI_itr6_3765'
	'Bathymodiolus_platifrons_isolate_Jiaolong_Div055_RL01_MJUT01045906.1_c284944_283868'
	'MJUU01017122.1_c122767_121652_Modiolus_philippinarum_isolate_TK14_01_Mph_scaf_17123'
	Haliotis_rufescens_Contig14670_translation_frame_2_reverse__2_
	'Lottia_gigantea_SP6_9a.2648__2_'
	'Biomphalaria_glabrata_XP_013083374.1_Sp9_like__2_'
	'Elysia_chlorotica_RUS77170.1__2_'
	'Aplysia_californica_Sp9_like_isoform_X1_XP_005093574.1__2_'
	'RDRX01009525.1_2399_3238_Physella_acuta_isolate_A_scaffold9562__whole_genome_shotgun_sequence'
	'FCFB01131405.1_4857_5699_Lymnaea_stagnalis_genome_assembly__contig__gLs.1.0.scaf09999_contig_6'
	'MUZC01000504.1_215483_216349_Radix_auricularia_isolate_pool_of_3_individuals_scaffold1245'
	Crepidula_astrasolea_DN111478_translation_frame_3__2_
	'Conus_tribblei_isolate_0317_1_scaffold22731__whole_genome_shotgun_sequence_LFLW010020683.1_c964_47'
	Nucella_lapillus_comp13938__2_
	'Conus_tribblei_isolate_0317_1_scaffold307160__whole_genome_shotgun_sequence_LFLW010277186.1'
	Crepidula_astrasolea_DN251340_translation_frame_1__2_
	'Pomacea_canaliculata_XP_025104858.1_Sp9_like__2_'
	'SMGT01002693.1_211325_212593_Lanistes_nyassanus_isolate_A2010_Lan_Scaf_4833'
	Gadila_tolmiei_Locus_14728_translation_frame_2_reverse__2_
	Antalis_entalis_DN4312_SP6_9
	comp181030_O_vulgaris_Sp6_9_translation__2_
	O_bimaculoides_v22028510m_translation__2_
	Vampyroteuthis_infernalis_comp57371_c0_seq4_Sp8_2__translation__2_
	comp150032_N_pompilius_Sp6_9_translation__2_
	Pterygioteuthis_hoylei_comp22537_c0_seq1_translation_frame_3_reverse__2_
	Octopoteuthis_deletron_comp20933_c0_seq1_translation_frame_3__2_
	Chiroteuthis_calyx_comp19698_c0_seq1_translation_frame_2__2_
	'VCCN01001623.1_c10410717_10409659_Architeuthis_dux_isolate_ADU_2019_45'
	Euprymna_scolopes_TRINITY_DN30308_c0_g1_i1_translation_frame_3__2_
	D_pealeii_isotig07848_Sp6_9a_translation_2_
	Uroteuthis_edulis_TRINITY_DN37905_c0_g1_i1_translation_frame_3__2_
	comp263785_S_officinalis_Sp6_9a_translation__2_
	Sepia_pharaonis_TRINITY_DN13301_c0_g1_i1_translation_frame_1_reverse__2_
	'QDF46138.1_Sp8_9a__partial__Sepia_bandensis_'
	Gadila_tolmiei_SP6_9_Locus_40274_translation_frame_1__2_
	Antalis_entalis_DN26960_SP6_9
	comp176165_N_pompilius_Sp6_9_3__translation__2_
	Euprymna_scolopes_TRINITY_DN77193_c0_g1_i1_translation_frame_3_reverse__2_
	'VCCN01001623.1_c10164915_10163890_Architeuthis_dux'
	comp164576_O_vulgaris_Sp6_9_translation__2_
	O_bimaculoides_v22028511m_translation_frame_2__2_
	'Pomacea_canaliculata_PVD38710.1__2_'
	'SMGT01004012.1_c6077_4884_Lanistes_nyassanus_isolate_A2010_Lan_Scaf_7530'
	'VKKT01000331.1_114183_115409_Haliotis_laevigata_isolate_GL20151002_HLAEV1_scaffold331'
	Lottia_gigantea_126754_Sp6_9b_translation__2_
	'A_californica_XP_005100251.1_SP6_9__2_'
	'Biomphalaria_glabrata_XP_013080730.1_Sp9_like__2_'
	'RDRX01061561.1_c1528_581_Physella_acuta_isolate_A_scaffold61596__whole_genome_shotgun_sequence'
	'RQTK01001376.1_c96403_96053_translation_Elysia_chlorotica_isolate_EC2010_scaffold001376'
	'FCFB01041091.1_2530_3333_Lymnaea_stagnalis_genome_assembly__contig__gLs.1.0.scaf01213_contig_21'
	'MUZC01004635.1_c20290_19349_Radix_auricularia_isolate_pool_of_3_individuals_scaffold787'
	Ennucula_tenius_Locus_23820__2_
	Nucula_timidula_DN7330_SP6_9
	Solemya_velum_Locus_10237
	'Solemya_velum_SP6_9_cds.Locus_8764.0__2_'
	'QKMX01054176.1_c4693_3500_Venustaconcha_ellipsiformis_isolate_H3412_40611979'
	'Villosa_lienosa_SP6_9_371686029_JR508941.1__2_'
	'VMBQ01003148.1_c29897_28863_Dreissena_rostriformis_isolate_ADC2019_scaffold3330'
	Ruditapes_philippinarum_SP6_9_DN136945_DN138942_DN592__2_
	Anadara_trapezia_DN36767_c0_g1_i1_translation_frame_1__2_
	'Mizuhopecten_yessoensis_XP_021341107.1_SP9__2_'
	Mytilus_edulis_c74709_translation_frame_1_reverse__2_
	'MJUU01008128.1_23914_25029_Modiolus_philippinarum_isolate_scaf8128'
	'Bathymodiolus_platifrons_Bpl_scaf_45908_MJUT01045906.1_c378928_377762'
	'NFUK01000024.1_150075_151190_Limnoperna_fortunei'
	'pinctada_fucata_aug2.0_1983.1_11973.t1_SP9_translation__2_'
	EKC30538_C_gigas_Sp9_translation__2_
	'Crassostrea_virginica_XP_022323139.1_Sp9_like__2_'
	'PRKT01000060.1_206423_207550_Saccostrea_glomerata_isolate_SGL_2013_L4_SGL_59'
	Chaetoderma_nitidulum_c62126_SP6_9
	Gymnomenia_pellucida_DN23597_SP6_9
	Wirenia_argentea_DN12996_SP6_9
	'Pholidoskepia_sp._c18411_13812_18411_g2_SP6_9'
	Prochaetoderma_californicum_comp150519_SP6_9
	'Leptochiton_asellus_SP6_9_AMB26744.1__2_'
	Acanthochitona_crinita_DN4506_SP6_9
	Chiton_olivaceus_SP6_9_DN14956_DN6958__2_
	Rhyssoplax_olivaceus_comp2402340__2_
	comp128620_N_pompilius_Sp6_9_translation__2_
	Vampyroteuthis_infernalis_comp5370_c0_seq1_SpL_3__translation__2_
	comp180846_O_vulgaris_Sp6_9_translation__2_
	O_bimaculoides_v22028516m_translation__2_
	Euprymna_scolopes_TRINITY_DN25877_c0_g1_i1_translation_frame_2__2_
	D_pealeii_isotig13574_Sp6_9b_translation_2_
	comp267156_S_officinalis_Sp6_9b_2__translation__2_
	Sepia_pharaonis_TRINITY_DN79717_c0_g1_i1_translation_frame_3__2_
	'VCCN01001623.1_c9970537_9969671_Architeuthis_dux_isolate_ADU_2019_45'
	Octopoteuthis_deletron_comp22317_c4_seq2_translation_frame_1__2_
	Pterygioteuthis_hoylei_comp18100_c0_seq1_translation_frame_3__2_
;
end;
begin trees;
	tree tree_1 = [&R] (((('Danio_rerio_SP7_NP_998028.1__2_'[&length_mean=0.336562407,prob=1.0,prob_range={1.0,1.0},prob+-sd="100+-0",length_95%HPD={0.2135188,0.4732522},length_median=0.3338032,prob_stddev=0.0,prob(percent)="100"]:0.3338032000000002,('Xenopus_tropicalis_SP7_NP_001128590.1__2_'[&length_mean=0.525484053,prob=1.0,prob_range={1.0,1.0},prob+-sd="100+-0",length_95%HPD={0.4049701,0.6667052}…
end;
